# Supplementary material for: Tau filaments are tethered within brain extracellular vesicles in Alzheimer’s disease
Source: Nat Neurosci. 2024 Nov 21;28(1):40–8. doi: 10.1038/s41593-024-01801-5 (PMC11706778; doi:10.1038/s41593-024-01801-5)
Supplement: Supplementary file 3 — This Excel spreadsheet contains the protein lists used to generate Figs. 1 and 2b and Extended Data Figs. 1 and 3a–c. Raw and processed mass spectrometry data can be found at https://github.com/duff-lab-team/AD-EV-characterisation. [file 41593_2024_1801_MOESM3_ESM.xlsx]

## Sheet: F1-F3vsAll DEP
	AveExpr	Coef.F1_3...F4_6	Coef.F1_3...F7_8	Coef.F4_6...F7_8	t.F1_3...F4_6	t.F1_3...F7_8	t.F4_6...F7_8	P.value.F1_3...F4_6	P.value.F1_3...F7_8	P.value.F4_6...F7_8	P.value.adj.F1_3...F4_6	P.value.adj.F1_3...F7_8	P.value.adj.F4_6...F7_8	F	F.p.value	F.p.value.adj	Results.F1_3...F4_6	Results.F1_3...F7_8	Results.F4_6...F7_8
NCALD	16.2817	1.09339	1.28159	0.188204	9.95392	9.78038	1.43627	1.6513e-14	3.24527e-14	0.155918	1.02358e-12	1.83045e-12	0.251267	68.6185	1.72977e-16	7.93335e-15	1	1	0
HPRT1	15.8009	1.3605	1.68052	0.320017	9.37575	9.70815	1.8487	1.58463e-13	4.30268e-14	0.0692368	7.57368e-12	2.35378e-12	0.129477	64.2054	7.09537e-16	2.82601e-14	1	1	0
CDH13	15.5074	2.28563	1.8914	-0.394228	10.4713	7.26379	-1.51401	2.24255e-15	7.24183e-10	0.13507	1.74057e-13	1.3232e-08	0.224175	59.837	3.06432e-15	1.00278e-13	1	1	0
ANXA6	18.7871	1.27929	1.60519	0.3259	8.87097	9.3307	1.8944	1.16653e-12	1.89222e-13	0.0628052	4.66058e-11	8.83458e-12	0.119292	58.454	4.94131e-15	1.54199e-13	1	1	0
GNAO1	21.0305	1.16301	1.30592	0.14292	8.87074	8.34992	0.91381	1.16758e-12	9.30957e-12	0.364332	4.66058e-11	2.82743e-10	0.48888	52.3582	4.45002e-14	1.12721e-12	1	1	0
BASP1	19.7149	1.73849	2.07256	0.334071	8.58379	8.57828	1.38272	3.65863e-12	3.7399e-12	0.171677	1.26773e-10	1.28644e-10	0.271698	51.8866	5.30992e-14	1.30147e-12	1	1	0
LRRC57	13.8903	1.38506	1.86321	0.478156	8.00133	9.02284	2.31553	3.75937e-11	6.3862e-13	0.0238828	9.60304e-10	2.6911e-11	0.0529427	51.5052	6.1299e-14	1.4785e-12	1	1	0
CA4	16.0151	1.94762	2.01094	0.0633206	9.10476	7.88042	0.248139	4.61728e-13	6.10514e-11	0.804841	1.99664e-11	1.47842e-09	0.867612	51.4676	6.21754e-14	1.48779e-12	1	1	0
GAPDH	20.6376	1.27536	1.50167	0.226315	8.4165	8.30731	1.25199	7.13434e-12	1.10389e-11	0.215244	2.23789e-10	3.25998e-10	0.325447	49.2755	1.43852e-13	3.09921e-12	1	1	0
AHCY	16.5341	1.0262	1.25714	0.230943	8.18215	8.40245	1.54357	1.82174e-11	7.54631e-12	0.127746	5.05596e-10	2.34883e-10	0.214409	48.4744	1.96578e-13	4.06171e-12	1	1	0
LDHA	16.7027	1.29418	1.49361	0.199438	8.33805	8.06668	1.07712	9.7622e-12	2.89308e-11	0.285571	2.93643e-10	7.63724e-10	0.405299	47.4399	2.9559e-13	5.9255e-12	1	1	0
GNAI1.4	18.0409	1.10518	1.26173	0.156542	8.32148	7.96374	0.988056	1.04307e-11	4.371e-11	0.326938	3.10563e-10	1.10106e-09	0.45052	46.7751	3.85281e-13	7.59769e-12	1	1	0
UBE2V2	13.8675	1.27159	1.61696	0.345365	7.83346	8.35008	1.78349	7.37034e-11	9.30371e-12	0.0793665	1.75669e-09	2.82743e-10	0.145109	46.2533	4.75109e-13	9.16022e-12	1	1	0
GLO1	14.716	1.11927	1.47349	0.354221	7.53511	8.31549	1.99901	2.43981e-10	1.06838e-11	0.0499647	5.09918e-09	3.16539e-10	0.0987442	44.5217	9.62252e-13	1.74939e-11	1	1	0
THY1	20.6248	1.78128	1.57993	-0.201348	8.8672	6.59293	-0.840209	1.18412e-12	1.05402e-08	0.403997	4.7059e-11	1.35671e-07	0.528897	44.332	1.04062e-12	1.86941e-11	1	1	0
CPNE5	15.5471	1.40323	1.3032	-0.100035	8.45674	6.58369	-0.505371	6.07487e-12	1.09341e-08	0.615077	1.94246e-10	1.40244e-07	0.720062	41.3607	3.64164e-12	5.86342e-11	1	1	0
RALA	16.5275	0.942133	0.90285	-0.0392821	8.37471	6.72759	-0.292711	8.43095e-12	6.17082e-09	0.770714	2.58653e-10	8.50338e-08	0.843153	41.347	3.66319e-12	5.88248e-11	1	1	0
GDI2	16.8851	1.04034	1.29103	0.250692	7.49318	7.79496	1.51362	2.88677e-10	8.60157e-11	0.135167	5.93584e-09	2.00541e-09	0.224315	41.2133	3.88015e-12	6.1817e-11	1	1	0
OPCML	18.0539	1.76827	1.67917	-0.0890985	8.32327	6.62562	-0.351563	1.03564e-11	9.25708e-09	0.72635	3.08855e-10	1.20955e-07	0.809075	40.6075	5.04348e-12	7.75636e-11	1	1	0
VSNL1	18.1471	1.15631	1.30496	0.148647	7.68187	7.26732	0.827818	1.35404e-10	7.1399e-10	0.410927	3.03528e-09	1.30985e-08	0.535653	39.4427	8.40271e-12	1.23172e-10	1	1	0
CACNA2D2	13.4931	1.76265	1.84603	0.0833834	7.90275	6.93805	0.313384	5.58197e-11	2.66601e-09	0.755033	1.37185e-09	4.13099e-08	0.831287	39.2005	9.35351e-12	1.3538e-10	1	1	0
CALB1	13.1638	1.75474	2.38398	0.629242	6.93787	7.90136	2.08553	2.66801e-09	5.61327e-11	0.0411145	4.13099e-08	1.37396e-09	0.0838919	39.1912	9.39204e-12	1.3538e-10	1	1	0
NRN1	13.5493	2.80773	2.31154	-0.496194	8.37943	5.7829	-1.24136	8.27345e-12	2.53453e-07	0.219117	2.54682e-10	2.15405e-06	0.330229	38.2351	1.43924e-11	1.99843e-10	1	1	0
PPA1	14.2868	0.971204	1.36813	0.396931	6.69617	7.90734	2.29412	6.9929e-09	5.48017e-11	0.0251592	9.50636e-08	1.35232e-09	0.0553197	38.2004	1.46186e-11	2.02519e-10	1	1	0
CAND1.1	16.3178	0.786739	1.06106	0.274323	6.85326	7.74807	2.00316	3.7398e-09	1.03818e-10	0.0495054	5.51764e-08	2.37176e-09	0.0979218	37.9024	1.67196e-11	2.24935e-10	1	1	0
RHOA.1	13.8154	1.75316	2.28782	0.534666	6.89174	7.53905	1.76188	3.20749e-09	2.40153e-10	0.0829837	4.82238e-08	5.02495e-09	0.150652	36.866	2.67964e-11	3.29726e-10	1	1	0
GOT1	17.0935	1.23415	1.63727	0.403128	6.79957	7.56175	1.86184	4.63253e-09	2.19249e-10	0.0673326	6.6279e-08	4.65731e-09	0.126476	36.5833	3.0513e-11	3.70936e-10	1	1	0
PPAT	11.9949	0.918115	1.23494	0.316829	6.71826	7.57518	1.94344	6.40433e-09	2.0775e-10	0.0564742	8.79179e-08	4.42858e-09	0.109336	36.3066	3.46676e-11	4.12333e-10	1	1	0
FTH1	18.4494	1.38565	1.40664	0.0209913	7.68059	6.53597	0.0975363	1.361e-10	1.32132e-08	0.922613	3.04041e-09	1.66305e-07	0.950334	36.1684	3.69587e-11	4.35308e-10	1	1	0
CDC42.1	17.515	1.21434	1.4779	0.263566	7.0792	7.22233	1.28801	1.51642e-09	8.55044e-10	0.202494	2.5244e-08	1.53908e-08	0.310354	36.0402	3.92222e-11	4.58399e-10	1	1	0
TPI1	19.0405	1.01461	1.35293	0.338319	6.71329	7.50406	1.87649	6.53239e-09	2.76341e-10	0.0652627	8.9473e-08	5.71629e-09	0.123161	35.8776	4.23011e-11	4.93431e-10	1	1	0
CA2	16.2976	1.10834	1.28758	0.179241	7.1594	6.9721	0.970567	1.10011e-09	2.32698e-09	0.335509	1.91015e-08	3.69752e-08	0.459471	35.1948	5.82143e-11	6.5998e-10	1	1	0
SERPINB1	14.2898	1.14425	1.64326	0.499018	6.29667	7.58028	2.30194	3.40343e-08	2.03541e-10	0.0246861	3.74398e-07	4.34395e-09	0.0544311	34.6329	7.58987e-11	8.33922e-10	1	1	0
PPP5C	13.6884	0.987156	1.37694	0.389786	6.40405	7.48807	2.11973	2.22768e-08	2.94646e-10	0.0380107	2.59187e-07	6.03992e-09	0.078449	34.5037	8.0697e-11	8.81841e-10	1	1	0
DNASE1L1	10.6559	2.50562	2.97905	0.47343	6.95804	6.93482	1.10208	2.46148e-09	2.70068e-09	0.274657	3.87513e-08	4.178e-08	0.39368	34.0018	1.02518e-10	1.09461e-09	1	1	0
ENO2	18.5941	1.33334	1.7612	0.427862	6.56464	7.26884	1.76588	1.17931e-08	7.09672e-10	0.082305	1.50095e-07	1.30456e-08	0.149647	33.9249	1.06362e-10	1.13166e-09	1	1	0
PEBP1	18.365	1.24825	1.73128	0.483028	6.37018	7.40632	2.06636	2.54659e-08	4.08979e-10	0.042948	2.9034e-07	8.10811e-09	0.0870366	33.8965	1.07823e-10	1.14319e-09	1	1	0
IDH1	14.0037	1.10871	1.47573	0.367023	6.49686	7.24902	1.80288	1.54289e-08	7.68314e-10	0.0762334	1.89722e-07	1.39681e-08	0.140236	33.5294	1.28633e-10	1.33576e-09	1	1	0
PGM1	15.434	1.02035	1.23337	0.213017	6.82964	6.92033	1.19522	4.10918e-09	2.86149e-09	0.23652	5.97048e-08	4.3783e-08	0.350495	33.3093	1.43062e-10	1.47045e-09	1	1	0
CYRIB	15.753	1.01178	1.43439	0.422606	6.1914	7.35792	2.16783	5.1503e-08	4.96585e-10	0.033992	5.35738e-07	9.51369e-09	0.0712396	32.9265	1.72271e-10	1.74695e-09	1	1	0
INPP5A	14.9632	1.25123	1.5461	0.294871	6.70921	6.94957	1.32541	6.63909e-09	2.54615e-09	0.189863	9.07975e-08	3.97616e-08	0.294752	32.8903	1.75328e-10	1.77497e-09	1	1	0
NT5E	16.3456	1.57801	1.51888	-0.0591341	7.42933	5.99443	-0.23338	3.72931e-10	1.11389e-07	0.81623	7.48417e-09	1.0455e-06	0.876093	32.6303	1.99045e-10	1.99837e-09	1	1	0
RHOA.2	17.592	1.2148	1.56051	0.345703	6.47359	6.97092	1.54428	1.69185e-08	2.33796e-09	0.127573	2.0557e-07	3.71171e-08	0.214158	31.9489	2.78254e-10	2.72581e-09	1	1	0
LDHB	18.9628	1.24364	1.36871	0.12507	6.98169	6.44114	0.588582	2.23955e-09	1.92369e-08	0.558265	3.57109e-08	2.28652e-07	0.67211	31.8655	2.8996e-10	2.81317e-09	1	1	0
GDA	16.3743	1.21101	1.53823	0.327225	6.49192	6.91248	1.47048	1.5734e-08	2.95263e-09	0.146453	1.93213e-07	4.48e-08	0.239349	31.7288	3.10284e-10	2.98168e-09	1	1	0
ALDOA	19.7987	1.09579	1.57513	0.479334	6.00982	7.2416	2.20372	1.04896e-07	7.91522e-10	0.0312398	9.91219e-07	1.43469e-08	0.0663832	31.5873	3.32866e-10	3.18352e-09	1	1	0
BCAS1	14.3391	1.60765	1.95295	0.345299	6.62698	6.7484	1.19318	9.20704e-09	5.68015e-09	0.237313	1.20474e-07	7.90003e-08	0.351356	31.5221	3.43833e-10	3.25754e-09	1	1	0
ALPL	14.2102	1.17863	1.60394	0.425307	6.20074	7.07357	1.87566	4.96484e-08	1.55099e-09	0.0653792	5.1972e-07	2.57722e-08	0.123342	31.3692	3.7106e-10	3.49362e-09	1	1	0
ARF1	18.0976	0.833377	0.653452	-0.179925	7.64479	5.02485	-1.38357	1.57125e-10	4.49828e-06	0.171416	3.45066e-09	2.71782e-05	0.271449	31.232	3.97376e-10	3.71252e-09	1	1	0
CPNE5.3	16.1635	1.21438	1.43588	0.221499	6.68561	6.62659	1.02222	7.29267e-09	9.22117e-09	0.310621	9.84754e-08	1.20572e-07	0.432697	31.2203	3.99701e-10	3.72275e-09	1	1	0
GSS	14.4807	1.1482	1.40671	0.258512	6.55718	6.73427	1.23756	1.21471e-08	6.00887e-09	0.220513	1.54276e-07	8.30541e-08	0.331811	31.135	4.17124e-10	3.87906e-09	1	1	0
PGK1	17.9678	1.13956	1.49901	0.359457	6.2971	6.94378	1.66509	3.39771e-08	2.6057e-09	0.100905	3.74398e-07	4.04831e-08	0.176606	31.0651	4.31982e-10	3.99881e-09	1	1	0
HRAS.2	15.1962	1.31462	1.74895	0.43433	6.23655	6.95516	1.72722	4.31259e-08	2.48992e-09	0.0890717	4.63737e-07	3.91194e-08	0.15957	30.8784	4.74425e-10	4.31257e-09	1	1	0
CACNA2D1	17.3676	1.58377	1.34494	-0.238828	7.46985	5.31751	-0.944261	3.16996e-10	1.50397e-06	0.348676	6.44712e-09	1.03349e-05	0.472756	30.7995	4.93658e-10	4.46728e-09	1	1	0
PSMA1	15.4097	1.00209	1.21831	0.216216	6.53004	6.65504	1.18108	1.35278e-08	8.23548e-09	0.242049	1.69224e-07	1.09337e-07	0.356768	30.6321	5.37117e-10	4.78896e-09	1	1	0
RAC1.2	17.5187	1.28634	1.50922	0.222886	6.59812	6.4894	0.958372	1.03252e-08	1.58914e-08	0.341571	1.33187e-07	1.94881e-07	0.465532	30.1789	6.75718e-10	5.87228e-09	1	1	0
HBA1	20.0925	1.39642	1.59329	0.196864	6.64387	6.35454	0.785154	8.60935e-09	2.7089e-08	0.435332	1.13389e-07	3.06155e-07	0.559317	29.8003	8.19654e-10	6.97917e-09	1	1	0
TALDO1	15.7357	1.09014	1.02058	-0.0695597	7.14888	5.61033	-0.382385	1.14743e-09	4.92928e-07	0.703475	1.98472e-08	3.86552e-06	0.791752	29.6977	8.63869e-10	7.28393e-09	1	1	0
RAP1A	17.6668	1.0278	1.2792	0.251404	6.33414	6.60853	1.29879	2.93601e-08	9.90718e-09	0.198792	3.29566e-07	1.28341e-07	0.305583	29.542	9.35746e-10	7.83542e-09	1	1	0
PRDX2	18.1964	1.02004	1.09566	0.0756231	6.77776	6.10284	0.421221	5.05335e-09	7.29034e-08	0.67504	7.15904e-08	7.23537e-07	0.768897	29.4233	9.94673e-10	8.27164e-09	1	1	0
PDAP1	10.0207	1.44219	1.84653	0.404338	6.21614	6.67175	1.46092	4.67304e-08	7.70599e-09	0.149051	4.94519e-07	1.03289e-07	0.24259	29.3497	1.03308e-09	8.55575e-09	1	1	0
C11orf54	14.8666	1.57779	1.86254	0.284747	6.45739	6.38997	0.976907	1.80389e-08	2.35512e-08	0.332385	2.174e-07	2.71198e-07	0.456088	29.0786	1.18842e-09	9.68144e-09	1	1	0
WIPF3	10.2441	1.48793	1.96887	0.48094	6.04427	6.70446	1.63771	9.16847e-08	6.76592e-09	0.106513	8.8058e-07	9.23236e-08	0.184977	28.8194	1.35945e-09	1.09588e-08	1	1	0
HPCAL4.1	16.0618	0.756556	1.00279	0.246235	6.02209	6.69118	1.64302	9.99851e-08	7.13299e-09	0.105406	9.48266e-07	9.66065e-08	0.183265	28.6655	1.47289e-09	1.17792e-08	1	1	0
SERPINA1	14.4861	1.29287	1.74586	0.452986	5.95354	6.73929	1.7486	1.30648e-07	5.8899e-09	0.0852745	1.20143e-06	8.15961e-08	0.153983	28.6471	1.48712e-09	1.18677e-08	1	1	0
PGM2	12.5091	1.04785	1.55425	0.506398	5.59131	6.95217	2.26512	5.30252e-07	2.5199e-09	0.0269849	4.12337e-06	3.94537e-08	0.0586594	28.5144	1.59377e-09	1.26126e-08	1	1	0
RAB5B	15.8333	0.988673	1.46894	0.480272	5.58131	6.95144	2.27277	5.50975e-07	2.5272e-09	0.0264919	4.25917e-06	3.95001e-08	0.0576775	28.4779	1.62445e-09	1.28386e-08	1	1	0
ATP2B4	18.2494	0.657984	0.756566	0.0985817	6.46583	6.2322	0.812065	1.74463e-08	4.38707e-08	0.419839	2.1124e-07	4.70354e-07	0.544613	28.4281	1.66736e-09	1.30947e-08	1	1	0
PPP1R7	14.2559	0.67749	0.960907	0.283416	5.74865	6.83486	2.01592	2.89345e-07	4.02458e-09	0.0481161	2.42953e-06	5.86162e-08	0.0955483	28.4024	1.68998e-09	1.32356e-08	1	1	0
RAP1B	15.5927	1.04611	1.55997	0.513861	5.54594	6.93267	2.28365	6.30898e-07	2.724e-09	0.0258055	4.80032e-06	4.20333e-08	0.0564901	28.2591	1.82182e-09	1.41401e-08	1	1	0
IMPA1	15.2571	1.1618	1.50915	0.347352	6.03681	6.57347	1.51298	9.43985e-08	1.13866e-08	0.13533	9.0235e-07	1.45431e-07	0.224524	28.1373	1.94217e-09	1.49591e-08	1	1	0
PKM	18.59	1.25917	1.41377	0.1546	6.47058	6.09008	0.665969	1.71215e-08	7.66368e-08	0.507884	2.07445e-07	7.56045e-07	0.626813	27.8557	2.25309e-09	1.70503e-08	1	1	0
NIF3L1	15.1946	0.94631	1.01047	0.0641645	6.52572	5.84125	0.370916	1.37615e-08	2.02166e-07	0.711956	1.71778e-07	1.7585e-06	0.798034	27.1444	3.28862e-09	2.41033e-08	1	1	0
FDPS	14.0753	0.858985	1.22289	0.363904	5.58459	6.66467	1.98325	5.44091e-07	7.92618e-09	0.0517414	4.21218e-06	1.05927e-07	0.101603	26.9344	3.68032e-09	2.66315e-08	1	1	0
ENO1	18.866	1.22112	1.48198	0.260859	6.1244	6.23065	1.09672	6.69942e-08	4.41399e-08	0.276975	6.71866e-07	4.72403e-07	0.396323	26.8957	3.75759e-09	2.71138e-08	1	1	0
PSMB5	14.3064	1.0701	1.45785	0.387749	5.7348	6.54925	1.74192	3.05249e-07	1.25354e-08	0.0864467	2.54727e-06	1.58875e-07	0.155727	26.8682	3.81365e-09	2.74529e-08	1	1	0
SARS1	13.7319	0.785085	1.15042	0.365339	5.41388	6.65021	2.1119	1.04393e-06	8.39522e-09	0.0387028	7.48812e-06	1.11052e-07	0.0796872	26.2971	5.19166e-09	3.62518e-08	1	1	0
PSMB7	11.9322	1.37793	2.0994	0.721474	5.24076	6.69343	2.30024	2.00862e-06	7.06933e-09	0.0247882	1.33727e-05	9.58158e-08	0.054623	25.9983	6.10822e-09	4.19741e-08	1	1	0
HPCAL1	15.8151	0.744233	0.781536	0.037303	6.40904	5.64181	0.269286	2.18417e-08	4.36775e-07	0.788598	2.54941e-07	3.48231e-06	0.856097	25.8363	6.67354e-09	4.49906e-08	1	1	0
SH3BGRL	14.6908	0.871979	1.22406	0.352077	5.491	6.46149	1.85853	7.78279e-07	1.77487e-08	0.0678089	5.76984e-06	2.1433e-07	0.127244	25.5724	7.71276e-09	5.13903e-08	1	1	0
RAB1B	17.4219	1.17856	1.48892	0.310361	5.84388	6.18882	1.29004	2.00111e-07	5.20293e-08	0.201793	1.74648e-06	5.40902e-07	0.309411	25.5572	7.77769e-09	5.1743e-08	1	1	0
MAT2A	14.2921	0.640019	0.800237	0.160218	5.86357	6.14573	1.23045	1.85395e-07	6.16198e-08	0.223143	1.63374e-06	6.24519e-07	0.335102	25.4411	8.29092e-09	5.46712e-08	1	1	0
SYT1.2	19.2843	0.625317	0.911576	0.286259	5.34335	6.52968	2.05049	1.36398e-06	1.35468e-08	0.0445199	9.47692e-06	1.6933e-07	0.0896718	25.4393	8.29911e-09	5.46712e-08	1	1	0
ALDOC	18.7734	0.898698	1.03548	0.136782	6.10795	5.89941	0.779282	7.14576e-08	1.61288e-07	0.438757	7.1113e-07	1.44515e-06	0.562802	25.4174	8.39997e-09	5.52755e-08	1	1	0
ME1	14.7513	0.992399	1.27362	0.281219	5.74647	6.18215	1.36504	2.91791e-07	5.34089e-08	0.177139	2.44894e-06	5.5366e-07	0.278811	25.1484	9.7462e-09	6.31054e-08	1	1	0
ATP2B2	17.2893	0.887165	1.03323	0.146064	6.02437	5.88152	0.831451	9.9098e-08	1.72902e-07	0.408887	9.4182e-07	1.53743e-06	0.533799	24.98	1.07001e-08	6.83315e-08	1	1	0
ATP1A3	20.2127	0.860697	0.86875	0.00805366	6.38984	5.40656	0.050121	2.3563e-08	1.07335e-06	0.960186	2.71198e-07	7.67491e-06	0.974785	24.9302	1.10007e-08	6.98828e-08	1	1	0
RAB1A	15.5935	1.10967	1.63192	0.522245	5.25075	6.47308	2.07151	1.93449e-06	1.69524e-08	0.0424485	1.29761e-05	2.05671e-07	0.0861877	24.8564	1.14614e-08	7.23959e-08	1	1	0
LTA4H	14.8821	0.595515	0.822893	0.227378	5.45635	6.32031	1.7464	8.88197e-07	3.10056e-08	0.0856588	6.49153e-06	3.45686e-07	0.154553	24.7533	1.21393e-08	7.63148e-08	1	1	0
MBP	17.1191	1.85796	2.21782	0.359861	5.91357	5.91732	0.960137	1.52649e-07	1.50433e-07	0.34069	1.37951e-06	1.362e-06	0.464779	24.6576	1.28056e-08	7.99226e-08	1	1	0
RAP2A.1	16.8908	0.956649	0.935233	-0.0214166	6.41957	5.26089	-0.120473	2.09505e-08	1.86211e-06	0.904495	2.45644e-07	1.25258e-05	0.937051	24.6123	1.31336e-08	8.17171e-08	1	1	0
NPEPPS	16.5313	0.722025	0.73442	0.0123945	6.3142	5.38389	0.090862	3.17621e-08	1.16979e-06	0.927893	3.51961e-07	8.26685e-06	0.953699	24.4796	1.41465e-08	8.71243e-08	1	1	0
RAC3	13.6306	1.36053	1.98106	0.620537	5.22418	6.3767	1.9974	2.13773e-06	2.4819e-08	0.0501434	1.41029e-05	2.84393e-07	0.0989896	24.2798	1.5826e-08	9.70726e-08	1	1	0
LAP3	15.3411	1.07463	1.00764	-0.0669927	6.44289	5.06421	-0.336693	1.91049e-08	3.88687e-06	0.737477	2.27232e-07	2.393e-05	0.817796	24.1444	1.70803e-08	1.04028e-07	1	1	0
NME1.1	16.5108	1.22096	1.25911	0.0381503	6.22336	5.37989	0.163007	4.54228e-08	1.18768e-06	0.871039	4.8272e-07	8.37373e-06	0.914461	24.024	1.82815e-08	1.10345e-07	1	1	0
LY6H	15.5095	1.3968	1.53114	0.134345	6.03979	5.54996	0.486962	9.33047e-08	6.21286e-07	0.627991	8.94248e-07	4.7391e-06	0.730845	23.7659	2.11598e-08	1.25925e-07	1	1	0
GLTP	13.6536	1.06153	1.21413	0.1526	5.91524	5.67142	0.712826	1.51658e-07	3.89754e-07	0.478609	1.37172e-06	3.16018e-06	0.600035	23.6756	2.22737e-08	1.31045e-07	1	1	0
HBB.2	19.8994	1.08972	1.2642	0.174474	5.87256	5.711	0.788183	1.79028e-07	3.34613e-07	0.433572	1.58687e-06	2.76364e-06	0.557818	23.6486	2.26182e-08	1.3269e-07	1	1	0
GDI1	18.304	1.00521	1.05111	0.0459065	6.11716	5.36204	0.234183	6.89225e-08	1.2708e-06	0.815609	6.87786e-07	8.89417e-06	0.875634	23.4589	2.52024e-08	1.46707e-07	1	1	0
NCS1	15.9206	1.08074	0.683384	-0.397353	6.7971	3.60292	-2.09491	4.67841e-09	0.000624627	0.0402417	6.67473e-08	0.00220153	0.0824724	23.4451	2.54005e-08	1.47576e-07	1	1	0
TXN	16.0129	0.92044	1.051	0.130562	5.88755	5.63545	0.700072	1.689e-07	4.47586e-07	0.486482	1.5074e-06	3.55291e-06	0.606875	23.4183	2.57935e-08	1.49144e-07	1	1	0
SELENBP1	15.8057	1.12276	1.3927	0.269941	5.64067	5.86526	1.13683	4.38702e-07	1.84182e-07	0.259952	3.49461e-06	1.62542e-06	0.377257	23.3433	2.69227e-08	1.55229e-07	1	1	0
CD59	16.9216	1.71163	1.82087	0.109239	6.03394	5.38091	0.322817	9.54632e-08	1.18311e-06	0.747913	9.11089e-07	8.35117e-06	0.825586	23.1374	3.02962e-08	1.71735e-07	1	1	0
SYT3	13.8653	0.876548	0.971115	0.0945668	5.92321	5.50095	0.535681	1.47027e-07	7.49278e-07	0.594082	1.33378e-06	5.58637e-06	0.702006	23.0681	3.15274e-08	1.78047e-07	1	1	0
CRMP1.3	18.7244	0.9697	1.20036	0.230663	5.60365	5.81476	1.11737	5.05742e-07	2.24035e-07	0.268117	3.95576e-06	1.93115e-06	0.386409	22.9874	3.30266e-08	1.85476e-07	1	1	0
ITGA1	13.081	1.18325	1.72934	0.546095	5.06884	6.21012	1.96104	3.82052e-06	4.78512e-08	0.0543376	2.35534e-05	5.03811e-07	0.105786	22.9712	3.33356e-08	1.87038e-07	1	1	0
C3	14.0888	0.973962	0.974525	0.000562767	6.15136	5.15951	0.0029795	6.02715e-08	2.72433e-06	0.997632	6.13937e-07	1.73368e-05	0.998567	22.961	3.35317e-08	1.8779e-07	1	1	0
ASPA	12.7979	1.32374	1.8755	0.551763	5.17017	6.14053	1.80651	2.61773e-06	6.2889e-08	0.0756579	1.67277e-05	6.35609e-07	0.139276	22.9422	3.38977e-08	1.89292e-07	1	1	0
PGM2L1	14.7899	0.94624	1.02949	0.0832468	5.95296	5.42923	0.439021	1.30941e-07	9.8474e-07	0.662162	1.20352e-06	7.1028e-06	0.759373	22.9408	3.39249e-08	1.89292e-07	1	1	0
PARK7	17.1991	1.04692	1.24221	0.195295	5.70989	5.67933	0.892878	3.36044e-07	3.78056e-07	0.375351	2.7742e-06	3.07645e-06	0.499679	22.8513	3.57218e-08	1.98404e-07	1	1	0
HMGB2	11.3575	1.33311	1.996	0.662888	4.92754	6.18458	2.05395	6.44378e-06	5.2902e-08	0.0441729	3.72476e-05	5.49346e-07	0.0891607	22.4326	4.55339e-08	2.46788e-07	1	1	0
ADPRS	12.3004	0.965131	1.02426	0.0591311	5.9331	5.27828	0.304717	1.41475e-07	1.74401e-06	0.761595	1.2867e-06	1.18101e-05	0.836281	22.3274	4.84121e-08	2.60753e-07	1	1	0
SNCB	15.0284	1.41926	2.03734	0.618077	5.04044	6.06534	1.84007	4.24561e-06	8.44309e-08	0.070511	2.58841e-05	8.20457e-07	0.13144	22.1798	5.2769e-08	2.81466e-07	1	1	0
GNPDA1.1	15.4324	1.04254	1.23168	0.189142	5.61599	5.56184	0.8541	4.82335e-07	5.93661e-07	0.396314	3.79228e-06	4.54748e-06	0.521395	22.0118	5.82244e-08	3.07315e-07	1	1	0
ACO1	13.5527	0.731549	0.90298	0.171431	5.48413	5.6745	1.07731	7.98964e-07	3.85147e-07	0.285488	5.8987e-06	3.12868e-06	0.405289	21.9506	6.03535e-08	3.17446e-07	1	1	0
GLOD4	14.5465	1.15089	1.34375	0.192854	5.63229	5.51256	0.791161	4.53055e-07	7.1678e-07	0.431845	3.59245e-06	5.37053e-06	0.556462	21.887	6.26495e-08	3.27813e-07	1	1	0
UBE2L3	14.2937	1.09492	1.42774	0.332823	5.30895	5.80312	1.35277	1.55343e-06	2.34366e-07	0.181007	1.06626e-05	2.0097e-06	0.283621	21.8574	6.37495e-08	3.33281e-07	1	1	0
PGLS	15.1641	0.955096	1.32534	0.370242	5.10198	5.93477	1.65792	3.37713e-06	1.40555e-07	0.10235	2.11137e-05	1.28022e-06	0.178755	21.7569	6.76351e-08	3.50567e-07	1	1	0
DDB1	13.7126	0.721488	0.769817	0.0483289	5.82945	5.21401	0.327334	2.11636e-07	2.22103e-06	0.74451	1.83384e-06	1.45573e-05	0.823295	21.6475	7.21445e-08	3.71082e-07	1	1	0
CADM3	17.505	0.845182	0.867271	0.0220891	5.89964	5.07476	0.129252	1.61147e-07	3.73727e-06	0.897573	1.4446e-06	2.30872e-05	0.93222	21.5095	7.8279e-08	3.97568e-07	1	1	0
PSMB3	14.2646	1.11061	1.18453	0.0739166	5.80791	5.19265	0.32403	2.30061e-07	2.40632e-06	0.746998	1.97652e-06	1.55784e-05	0.825094	21.4809	7.96192e-08	4.03327e-07	1	1	0
SYT1	17.1873	0.671061	0.939462	0.268402	5.03899	5.91353	1.68948	4.26848e-06	1.52671e-07	0.0961158	2.59974e-05	1.37951e-06	0.169751	21.4613	8.05461e-08	4.07374e-07	1	1	0
PLS3	13.4482	0.73286	0.813564	0.0807044	5.7023	5.30648	0.526395	3.46033e-07	1.56798e-06	0.600478	2.84889e-06	1.07319e-05	0.707623	21.4172	8.26796e-08	4.17119e-07	1	1	0
GSTP1	17.297	0.928218	1.12862	0.200399	5.4474	5.55229	0.985872	9.18957e-07	6.15768e-07	0.328001	6.68514e-06	4.70293e-06	0.451676	21.3193	8.76284e-08	4.38794e-07	1	1	0
GDI1.1	17.8094	0.881264	0.900235	0.0189715	5.88221	5.03705	0.106151	1.72445e-07	4.29931e-06	0.915803	1.53526e-06	2.61588e-05	0.945501	21.3114	8.80402e-08	4.40492e-07	1	1	0
CYB5R2	12.234	1.57199	1.25154	-0.320452	6.29676	4.2024	-1.07601	3.40227e-08	8.559e-05	0.286063	3.74398e-07	0.000374304	0.405833	21.3068	8.82839e-08	4.41347e-07	1	1	0
GNG3	13.1467	1.27121	0.987317	-0.283891	6.30021	4.10186	-1.17944	3.35631e-08	0.000120721	0.242697	3.70561e-07	0.00050812	0.35752	21.1414	9.74164e-08	4.81436e-07	1	1	0
FABP5	15.0436	1.10517	1.55861	0.453442	4.97622	5.88294	1.7115	5.38507e-06	1.71954e-07	0.0919516	3.18041e-05	1.53165e-06	0.163696	21.1273	9.82411e-08	4.8472e-07	1	1	0
LDHA.1	18.345	0.948435	0.98512	0.0366845	5.8074	5.05649	0.188297	2.30514e-07	3.99999e-06	0.851255	1.97916e-06	2.45266e-05	0.901118	21.0342	1.03853e-07	5.1033e-07	1	1	0
PLCB1	15.4196	0.504762	0.755305	0.250543	4.77212	5.98595	1.9856	1.13778e-05	1.15139e-07	0.0514729	6.15378e-05	1.07184e-06	0.101229	21.0226	1.04578e-07	5.13059e-07	1	1	0
UBE2V1	14.2202	1.17685	1.37091	0.194059	5.51987	5.39017	0.763004	6.97037e-07	1.14226e-06	0.448334	5.24641e-06	8.09747e-06	0.571735	20.9758	1.07544e-07	5.25481e-07	1	1	0
PSMA7	15.4025	0.931423	0.876026	-0.0553972	5.9914	4.72372	-0.298714	1.12713e-07	1.35618e-05	0.76615	1.05625e-06	7.20414e-05	0.840064	20.9177	1.11351e-07	5.40595e-07	1	1	0
METAP2	12.5339	0.817212	1.30308	0.485863	4.54797	6.07908	2.26664	2.55013e-05	8.00107e-08	0.0268863	0.000125891	7.86339e-07	0.0584731	20.9038	1.12277e-07	5.4465e-07	1	1	0
PRDX1.1	18.0651	1.00867	1.21705	0.208382	5.4057	5.46762	0.936164	1.07686e-06	8.50859e-07	0.352796	7.69393e-06	6.25387e-06	0.476924	20.8293	1.17408e-07	5.65465e-07	1	1	0
CRPPA	9.48983	1.36948	1.22557	-0.143909	6.05166	4.53987	-0.53308	8.90723e-08	2.6248e-05	0.595871	8.61506e-07	0.000129191	0.703472	20.7458	1.23445e-07	5.93123e-07	1	1	0
IGSF21	13.7194	1.01315	0.96384	-0.0493133	5.94478	4.7408	-0.242555	1.35181e-07	1.27481e-05	0.809145	1.23685e-06	6.80972e-05	0.870701	20.7385	1.23983e-07	5.95238e-07	1	1	0
ZDHHC5	9.49068	0.889655	1.11179	0.22214	5.29463	5.54657	1.10822	1.63973e-06	6.294e-07	0.272017	1.11873e-05	4.79294e-06	0.390987	20.7321	1.24466e-07	5.96828e-07	1	1	0
GMPR2	13.9997	0.720136	0.976778	0.256642	5.04951	5.74139	1.50851	4.10495e-06	2.97575e-07	0.136466	2.50939e-05	2.49288e-06	0.226079	20.7191	1.25437e-07	6.00788e-07	1	1	0
ADH5	16.0736	1.10447	1.26506	0.160593	5.50609	5.28674	0.671128	7.34708e-07	1.68923e-06	0.504614	5.49126e-06	1.14949e-05	0.623583	20.5412	1.39625e-07	6.62972e-07	1	1	0
APEH	13.8657	0.829945	0.801171	-0.028774	5.88147	4.75935	-0.170931	1.72942e-07	1.19183e-05	0.86483	1.53743e-06	6.40417e-05	0.909446	20.4884	1.44145e-07	6.8176e-07	1	1	0
ADK	11.3207	1.01251	1.52275	0.510245	4.68479	5.90618	1.97905	1.5611e-05	1.57097e-07	0.0522247	8.14266e-05	1.41738e-06	0.102397	20.4021	1.51859e-07	7.1545e-07	1	1	0
ENO1.1	20.1928	1.21559	1.29099	0.0754004	5.66869	5.04667	0.294751	3.93865e-07	4.1486e-06	0.769162	3.18778e-06	2.53437e-05	0.842044	20.3934	1.52659e-07	7.1866e-07	1	1	0
SIRT2	16.3705	0.91102	1.30584	0.394817	4.83506	5.80964	1.75653	9.04536e-06	2.28524e-07	0.0839004	5.04396e-05	1.96553e-06	0.152	20.3698	1.54854e-07	7.2786e-07	1	1	0
ALAD	14.9093	0.962833	1.20308	0.240252	5.23973	5.48832	1.096	2.01642e-06	7.86268e-07	0.277288	1.34196e-05	5.81441e-06	0.396638	20.3014	1.614e-07	7.5628e-07	1	1	0
PGD	16.2241	0.902939	1.11654	0.213599	5.26518	5.45776	1.0441	1.83222e-06	8.83431e-07	0.300467	1.23476e-05	6.46189e-06	0.422109	20.2715	1.64357e-07	7.69544e-07	1	1	0
CNTN1	18.8302	0.812131	0.744123	-0.0680072	5.9382	4.561	-0.41684	1.3869e-07	2.43432e-05	0.678225	1.26641e-06	0.000120699	0.771413	20.2354	1.67995e-07	7.83544e-07	1	1	0
RAC1	18.3326	1.3196	1.55913	0.239533	5.35437	5.30316	0.814737	1.30828e-06	1.58775e-06	0.41832	9.12481e-06	1.08531e-05	0.543146	20.0103	1.92639e-07	8.84854e-07	1	1	0
HBB	19.8951	1.57848	1.35902	-0.219461	5.98729	4.32118	-0.697806	1.14539e-07	5.67271e-05	0.487889	1.06899e-06	0.00025815	0.608212	19.9146	2.04212e-07	9.35173e-07	1	1	0
XPNPEP1	14.7157	0.86108	0.987217	0.126136	5.39238	5.18245	0.66216	1.13269e-06	2.50004e-06	0.510305	8.04536e-06	1.61242e-05	0.629203	19.7188	2.30198e-07	1.03692e-06	1	1	0
ALB	17.9376	1.18605	1.2687	0.0826408	5.5476	4.97444	0.324027	6.26904e-07	5.42068e-06	0.747	4.77794e-06	3.19644e-05	0.825094	19.645	2.40856e-07	1.07851e-06	1	1	0
KHDRBS1	10.6497	1.49979	1.94847	0.448688	5.03042	5.47842	1.26155	4.4063e-06	8.1653e-07	0.211802	2.67114e-05	6.02348e-06	0.321393	19.5411	2.56733e-07	1.13949e-06	1	1	0
MDH1	19.7207	1.26823	1.24565	-0.0225862	5.69752	4.69102	-0.085058	3.52468e-07	1.52639e-05	0.932487	2.89269e-06	7.98916e-05	0.956395	19.4479	2.71906e-07	1.19718e-06	1	1	0
CXADR	15.9743	1.17285	1.01787	-0.154982	5.89992	4.29221	-0.653536	1.60974e-07	6.27437e-05	0.515811	1.44417e-06	0.0002834	0.634355	19.4122	2.7795e-07	1.22113e-06	1	1	0
GNB1.1	19.8658	1.02099	1.27716	0.256169	5.11943	5.36822	1.07674	3.16437e-06	1.24138e-06	0.285739	1.99e-05	8.71509e-06	0.4055	19.403	2.79529e-07	1.22628e-06	1	1	0
LANCL1	16.491	0.536869	0.761607	0.224738	4.74191	5.63899	1.66397	1.26968e-05	4.41538e-07	0.101129	6.78835e-05	3.51412e-06	0.176879	19.3303	2.92362e-07	1.27703e-06	1	1	0
COTL1	14.4982	0.778089	1.27393	0.495839	4.27155	5.86255	2.28183	6.74076e-05	1.86126e-07	0.0259194	0.000302062	1.63939e-06	0.0566757	19.1814	3.20556e-07	1.38717e-06	1	1	0
CUL3	13.8781	0.590277	0.665786	0.0755086	5.34096	5.04991	0.572725	1.37637e-06	4.09886e-06	0.568888	9.552e-06	2.50651e-05	0.680371	19.0569	3.46299e-07	1.48793e-06	1	1	0
PPEF1	10.0745	1.19805	1.78174	0.583688	4.55801	5.68237	1.86151	2.46046e-05	3.73656e-07	0.0673802	0.000121862	3.0473e-06	0.126539	19.0175	3.54871e-07	1.51829e-06	1	1	0
ACAT2	12.6051	0.912355	0.918801	0.00644605	5.58395	4.71395	0.0330717	5.45433e-07	1.40501e-05	0.973723	4.22077e-06	7.42443e-05	0.982759	19.0073	3.5713e-07	1.52688e-06	1	1	0
PSMA2	14.3175	0.821254	1.09267	0.271416	4.87224	5.43408	1.34981	7.895e-06	9.66766e-07	0.181951	4.46139e-05	6.98425e-06	0.284878	18.8479	3.9438e-07	1.67903e-06	1	1	0
IAH1	13.5444	1.34589	2.04716	0.701273	4.45417	5.67931	1.9455	3.55722e-05	3.78077e-07	0.0562203	0.000170016	3.07645e-06	0.108973	18.7358	4.22977e-07	1.7907e-06	1	1	0
ACYP2	14.7308	0.803	0.899881	0.0968802	5.28898	4.96852	0.534905	1.67505e-06	5.54052e-06	0.594615	1.14069e-05	3.26181e-05	0.702446	18.5794	4.66472e-07	1.95976e-06	1	1	0
CA1	15.1945	1.39589	1.45882	0.0629357	5.4387	4.76467	0.205555	9.49919e-07	1.16901e-05	0.837807	6.87896e-06	6.29828e-05	0.891717	18.5357	4.79452e-07	2.0129e-06	1	1	0
TSNAX	12.6625	0.752425	1.25383	0.501402	4.13283	5.77308	2.30864	0.000108632	2.63264e-07	0.0242873	0.000461838	2.23013e-06	0.0536951	18.4444	5.07755e-07	2.12436e-06	1	1	0
ATP12A.5	15.4238	1.16939	1.86696	0.697568	4.23961	5.67397	2.12002	7.52846e-05	3.85938e-07	0.0379856	0.00033333	3.1334e-06	0.0784061	18.1987	5.92779e-07	2.44794e-06	1	1	0
RAB3A.1	17.1092	0.68422	1.09865	0.41443	4.20732	5.6631	2.13622	8.41542e-05	4.02428e-07	0.0365884	0.000368647	3.24529e-06	0.0759015	18.0749	6.41059e-07	2.61697e-06	1	1	0
GAA	13.6444	0.6158	0.900505	0.284706	4.48627	5.49944	1.73872	3.17533e-05	7.53613e-07	0.0870134	0.000153372	5.61177e-06	0.1565	18.0078	6.68884e-07	2.71274e-06	1	1	0
BLVRA	15.0119	0.72953	0.809673	0.0801437	5.222	4.85836	0.480894	2.15536e-06	8.3067e-06	0.632273	1.41986e-05	4.67368e-05	0.734077	17.9575	6.90594e-07	2.79282e-06	1	1	0
NRIP2	10.036	1.46628	2.15671	0.690425	4.46234	5.50201	1.76135	3.45607e-05	7.46248e-07	0.0830742	0.000165574	5.56835e-06	0.150744	17.9562	6.91174e-07	2.7933e-06	1	1	0
LYNX1	15.2006	1.10216	1.29529	0.193131	5.07905	5.0037	0.746064	3.67814e-06	4.86488e-06	0.458428	2.27529e-05	2.91028e-05	0.581098	17.9115	7.11057e-07	2.86219e-06	1	1	0
ST13	15.6289	0.602238	0.989096	0.386858	4.09933	5.64377	2.20741	0.000121763	4.33495e-07	0.0309687	0.000512032	3.46224e-06	0.0658688	17.7495	7.88318e-07	3.13979e-06	1	1	0
PPP1R14A	10.615	1.63962	2.16414	0.524515	4.74629	5.25147	1.27278	1.24967e-05	1.92926e-06	0.207814	6.69911e-05	1.29487e-05	0.316717	17.7183	8.04146e-07	3.20072e-06	1	1	0
CNTFR	14.3987	1.22453	1.49034	0.265803	4.95412	5.05436	0.901448	5.8427e-06	4.03176e-06	0.370814	3.41536e-05	2.46964e-05	0.495273	17.6506	8.39687e-07	3.33123e-06	1	1	0
ENTPD3	13.5946	0.690965	0.9128	0.221834	4.73003	5.23804	1.27298	1.32555e-05	2.02925e-06	0.207744	7.0538e-05	1.34951e-05	0.316636	17.6151	8.58929e-07	3.40311e-06	1	1	0
PTER	10.9003	1.31165	1.87163	0.559976	4.50026	5.38301	1.61055	3.02163e-05	1.17372e-06	0.112321	0.000146971	8.28815e-06	0.193363	17.5429	8.99564e-07	3.54786e-06	1	1	0
GNAI3	17.0215	0.734978	0.880854	0.145876	4.97615	4.9993	0.827921	5.3865e-06	4.94477e-06	0.410869	3.18041e-05	2.95514e-05	0.535616	17.5302	9.06899e-07	3.57446e-06	1	1	0
RAB2A.1	16.0968	0.964685	1.18247	0.217784	4.90319	5.03812	0.927909	7.04738e-06	4.28221e-06	0.357028	4.02878e-05	2.60635e-05	0.481409	17.418	9.74514e-07	3.81858e-06	1	1	0
CHRM1	12.0068	1.48891	2.01219	0.523275	4.63776	5.25403	1.36633	1.84924e-05	1.91075e-06	0.176737	9.47952e-05	1.2834e-05	0.278347	17.4006	9.8546e-07	3.85648e-06	1	1	0
ATP1A1.1	19.4263	0.98789	0.773807	-0.214083	5.69007	3.73618	-1.03366	3.62733e-07	0.000407087	0.305284	2.96787e-06	0.00150428	0.427492	17.296	1.05404e-06	4.10892e-06	1	1	0
SYT1.1	18.3659	0.599217	0.89998	0.300763	4.30549	5.42072	1.81155	5.9912e-05	1.01711e-06	0.0748663	0.000271691	7.31885e-06	0.138113	17.2002	1.12108e-06	4.35903e-06	1	1	0
FBXL20	11.8881	0.704954	0.757763	0.0528084	5.16106	4.65047	0.324091	2.70858e-06	1.76662e-05	0.746953	1.72487e-05	9.10742e-05	0.825094	17.0707	1.21883e-06	4.70587e-06	1	1	0
CPNE8	13.4253	0.635555	0.691596	0.0560417	5.12554	4.67547	0.378865	3.09298e-06	1.61447e-05	0.706074	1.94916e-05	8.40171e-05	0.793121	17.0094	1.26815e-06	4.88072e-06	1	1	0
PRDX6	19.4707	1.103	1.22926	0.126266	5.07325	4.73961	0.486835	3.75834e-06	1.28032e-05	0.62808	2.32094e-05	6.83316e-05	0.730879	17.0111	1.2668e-06	4.88072e-06	1	1	0
TPP2	13.036	0.515987	0.600006	0.0840195	4.97489	4.84938	0.679064	5.41159e-06	8.58396e-06	0.499607	3.19315e-05	4.81179e-05	0.618827	17.0094	1.26814e-06	4.88072e-06	1	1	0
UGP2	15.327	0.799849	0.905673	0.105824	5.03517	4.77929	0.558442	4.32935e-06	1.10848e-05	0.57854	2.63063e-05	6.01501e-05	0.689419	16.9969	1.27847e-06	4.91421e-06	1	1	0
SNCG	14.1474	1.45668	2.01639	0.559713	4.51259	5.23628	1.4535	2.89227e-05	2.04273e-06	0.151094	0.000141246	1.35649e-05	0.245037	16.9681	1.30258e-06	5.00053e-06	1	1	0
PRKAR2A	14.2383	0.686524	1.04708	0.360557	4.22843	5.40617	1.86158	7.82479e-05	1.07496e-06	0.0673699	0.000344853	7.68333e-06	0.126533	16.9494	1.3184e-06	5.05806e-06	1	1	0
PSMA4	14.0296	1.09522	0.926469	-0.16875	5.53034	3.92164	-0.714298	6.69705e-07	0.000221346	0.477705	5.05536e-06	0.000871657	0.599236	16.8522	1.40421e-06	5.35672e-06	1	1	0
PDLIM3	9.77968	0.762238	1.26782	0.505585	3.94886	5.50587	2.19564	0.000202151	7.35333e-07	0.0318416	0.000807094	5.49367e-06	0.0674805	16.791	1.46123e-06	5.56019e-06	1	1	0
DTD1	13.7742	0.957374	1.62865	0.671273	3.8782	5.53046	2.27947	0.000255648	6.69391e-07	0.0260674	0.000991054	5.05509e-06	0.0569375	16.7695	1.48185e-06	5.62804e-06	1	1	0
GRM3	14.7067	0.825191	0.896443	0.0712526	5.08676	4.63229	0.368191	3.57413e-06	1.88595e-05	0.713976	2.21926e-05	9.64589e-05	0.799509	16.7293	1.52112e-06	5.76637e-06	1	1	0
SERPINB6	15.9489	1.06224	1.11994	0.0577038	5.14726	4.5492	0.234393	2.85199e-06	2.53891e-05	0.815447	1.80859e-05	0.00012544	0.875581	16.7171	1.53324e-06	5.80866e-06	1	1	0
CFB	9.60598	1.04557	1.21457	0.169003	4.92914	4.79985	0.667883	6.40593e-06	1.02855e-05	0.50667	3.7076e-05	5.64132e-05	0.625612	16.6817	1.56904e-06	5.91466e-06	1	1	0
CDC42SE2	11.5208	1.6382	2.5275	0.889291	4.16028	5.38059	1.89314	9.89034e-05	1.18451e-06	0.062975	0.000425055	8.35782e-06	0.119539	16.6768	1.57404e-06	5.92613e-06	1	1	0
SUSD2	13.6803	1.20318	1.71316	0.509979	4.3819	5.23016	1.55693	4.5877e-05	2.09028e-06	0.124542	0.000213536	1.38301e-05	0.210099	16.5857	1.67038e-06	6.24998e-06	1	1	0
DPYSL2.1	19.4388	0.858898	1.01714	0.158239	4.86791	4.83244	0.751796	8.02102e-06	9.13251e-06	0.454998	4.52696e-05	5.08475e-05	0.57796	16.577	1.67995e-06	6.28192e-06	1	1	0
SORD	14.9941	0.979082	1.33103	0.351953	4.50605	5.13514	1.35784	2.96017e-05	2.98407e-06	0.179402	0.00014429	1.88576e-05	0.281567	16.5452	1.71519e-06	6.40577e-06	1	1	0
TSN	13.9328	0.577413	0.755224	0.177811	4.60027	5.04381	1.18752	2.11542e-05	4.19278e-06	0.239519	0.000106575	2.55706e-05	0.354074	16.4693	1.80244e-06	6.69858e-06	1	1	0
RP2	13.4582	0.785723	1.10535	0.319624	4.38986	5.17686	1.49695	4.46126e-05	2.553e-06	0.139444	0.000208238	1.64075e-05	0.23011	16.3894	1.89934e-06	7.03277e-06	1	1	0
GPD1	13.463	1.07399	1.22612	0.152129	4.91972	4.70824	0.584166	6.63187e-06	1.43432e-05	0.561213	3.81369e-05	7.55954e-05	0.674258	16.3492	1.95015e-06	7.1885e-06	1	1	0
CACNA2D1.1	11.9675	2.20158	1.92849	-0.273088	5.39952	3.96483	-0.561448	1.10244e-06	0.000191653	0.576502	7.85504e-06	0.00076992	0.687397	16.3338	1.9699e-06	7.24973e-06	1	1	0
INPP1	13.9506	0.968979	1.42899	0.460009	4.24524	5.2481	1.68943	7.38353e-05	1.95392e-06	0.0961253	0.000327634	1.3072e-05	0.169751	16.3093	2.00187e-06	7.35844e-06	1	1	0
ADA	11.0095	2.57681	3.2567	0.67989	4.64457	4.9207	1.02728	1.80451e-05	6.60814e-06	0.308253	9.27902e-05	3.80523e-05	0.430521	16.1508	2.22199e-06	8.09383e-06	1	1	0
PSMB4	14.5382	1.21672	1.34361	0.126887	4.95428	4.58615	0.433107	5.83926e-06	2.2251e-05	0.66643	3.41445e-05	0.000111359	0.762582	16.0927	2.30873e-06	8.38455e-06	1	1	0
SMPDL3B	11.4916	1.74151	1.69609	-0.0454209	5.19686	4.24277	-0.11362	2.36858e-06	7.44668e-05	0.909903	1.53691e-05	0.000330031	0.941151	16.0891	2.31416e-06	8.38918e-06	1	1	0
NECTIN1	13.7965	1.25599	1.27691	0.0209279	5.10445	4.35022	0.0712979	3.34616e-06	5.12578e-05	0.943389	2.09345e-05	0.000235921	0.96344	15.9922	2.46714e-06	8.91172e-06	1	1	0
CACNA2D3	13.4546	1.05146	0.914348	-0.137112	5.33929	3.89214	-0.583648	1.3851e-06	0.000244119	0.56156	9.60896e-06	0.000950415	0.674362	15.9139	2.59846e-06	9.36931e-06	1	1	0
HBB.1	19.1788	1.42227	1.18178	-0.24049	5.39177	3.75553	-0.764242	1.13536e-06	0.000382282	0.447602	8.05167e-06	0.00142333	0.571282	15.8924	2.63567e-06	9.49782e-06	1	1	0
ACE	10.8577	1.66323	2.56485	0.901626	4.04516	5.22917	1.83822	0.000146299	2.09804e-06	0.0707878	0.000603934	1.38663e-05	0.131888	15.7558	2.88587e-06	1.03013e-05	1	1	0
GGPS1	10.2165	1.43555	1.57802	0.142465	4.90748	4.52207	0.408256	6.93709e-06	2.79644e-05	0.684482	3.97199e-05	0.000136971	0.776827	15.7278	2.9401e-06	1.04825e-05	1	1	0
FTL	19.0021	1.13004	1.09052	-0.0395156	5.15074	4.16675	-0.150984	2.81511e-06	9.67353e-05	0.880475	1.78769e-05	0.000417119	0.9209	15.7105	2.97412e-06	1.05913e-05	1	1	0
PSMB2	15.8386	0.955074	0.641279	-0.313794	5.53473	3.11525	-1.52437	6.58554e-07	0.00277537	0.132465	4.98361e-06	0.00821081	0.220517	15.7004	2.9941e-06	1.06562e-05	1	1	0
PTMS	9.65194	1.03406	1.21252	0.178461	4.75536	4.67425	0.687962	1.20922e-05	1.62158e-05	0.494024	6.48798e-05	8.43388e-05	0.613418	15.6669	3.06169e-06	1.08585e-05	1	1	0
NT5C	12.7286	0.88081	1.20837	0.32756	4.35779	5.01152	1.3585	4.99196e-05	4.72595e-06	0.179192	0.000230287	2.83838e-05	0.28141	15.6483	3.09982e-06	1.09873e-05	1	1	0
MELTF	12.9968	1.84897	1.81856	-0.0304048	5.09561	4.20127	-0.0702416	3.45823e-06	8.5922e-05	0.944226	2.15503e-05	0.000375485	0.964066	15.5704	3.26498e-06	1.15255e-05	1	1	0
APEX1	12.8238	0.691258	0.912559	0.221301	4.44753	4.92182	1.19357	3.64164e-05	6.58086e-06	0.237161	0.000173685	3.79072e-05	0.351187	15.5613	3.28492e-06	1.15891e-05	1	1	0
RHCG	12.5072	1.14982	0.865864	-0.283958	5.42541	3.42482	-1.12316	9.9914e-07	0.00109224	0.265669	7.2038e-06	0.00360414	0.383674	15.5209	3.37472e-06	1.18852e-05	1	1	0
MOG	18.2566	1.15654	0.8981	-0.258442	5.39681	3.51307	-1.01094	1.11381e-06	0.000829684	0.315946	7.92361e-06	0.00283833	0.438232	15.5122	3.39445e-06	1.19338e-05	1	1	0
RAB4A	14.4638	0.497271	0.788658	0.291387	3.93098	5.22616	1.93092	0.000214571	2.12196e-06	0.0580362	0.000849582	1.4004e-05	0.111777	15.4938	3.43629e-06	1.20599e-05	1	1	0
DPYSL3	18.0366	0.88425	1.10524	0.220985	4.57424	4.79274	0.958281	2.32192e-05	1.05553e-05	0.341617	0.0001156	5.76037e-05	0.465532	15.4772	3.47473e-06	1.21648e-05	1	1	0
TKT	17.2752	0.625268	0.625228	-3.97351e-05	5.05139	4.23418	-0.000269095	4.07649e-06	7.67115e-05	0.999786	2.49368e-05	0.000338575	0.9999	15.4765	3.47624e-06	1.21648e-05	1	1	0
RAB11A.1	16.6319	0.736556	0.880978	0.144421	4.66637	4.67869	0.766992	1.66831e-05	1.59586e-05	0.445977	8.65215e-05	8.31439e-05	0.569834	15.3844	3.69724e-06	1.28935e-05	1	1	0
RAP2A	15.0639	0.791909	0.989329	0.19742	4.55641	4.77171	0.952194	2.47452e-05	1.13948e-05	0.34467	0.000122492	6.16111e-05	0.468696	15.3486	3.78711e-06	1.31917e-05	1	1	0
NUCKS1	10.4334	0.963777	1.62703	0.663258	3.73093	5.27986	2.15233	0.00041408	1.73361e-06	0.0352444	0.00152602	1.1766e-05	0.0734576	15.3361	3.81906e-06	1.32954e-05	1	1	0
NCAM1	17.4609	1.09572	1.15532	0.0596024	4.92785	4.35559	0.224703	6.43644e-06	5.0305e-05	0.822944	3.72289e-05	0.000231947	0.880436	15.3231	3.8524e-06	1.34037e-05	1	1	0
CRMP1.2	19.6742	0.898109	0.888488	-0.00962127	5.0445	4.18337	-0.0453009	4.1821e-06	9.13748e-05	0.964012	2.55226e-05	0.000396779	0.976891	15.3201	3.86021e-06	1.34232e-05	1	1	0
CPNE2.1	14.2576	0.910557	1.01465	0.104088	4.80555	4.48886	0.460493	1.00741e-05	3.14636e-05	0.646762	5.54107e-05	0.000152182	0.746593	15.2612	4.0158e-06	1.39402e-05	1	1	0
ITGB8	15.7767	0.674852	0.911882	0.23703	4.34051	4.91651	1.27797	5.30271e-05	6.71072e-06	0.20599	0.000242528	3.85574e-05	0.314492	15.2387	4.07714e-06	1.41369e-05	1	1	0
ENPP6	16.4852	1.70098	1.66953	-0.0314552	5.03976	4.14657	-0.0781247	4.25633e-06	0.000103651	0.937979	2.59408e-05	0.000443153	0.959642	15.2096	4.1577e-06	1.43587e-05	1	1	0
GC	12.1207	1.49029	2.35563	0.865337	3.90054	5.16828	1.89856	0.000237414	2.63635e-06	0.062246	0.000925898	1.683e-05	0.118403	15.18	4.24117e-06	1.46219e-05	1	1	0
BCAT1	12.3892	0.983279	0.653707	-0.329571	5.43699	3.03006	-1.52763	9.56106e-07	0.00355467	0.131655	6.91824e-06	0.0101958	0.21947	15.1227	4.40792e-06	1.51107e-05	1	1	0
RGS7BP	12.15	0.787535	1.33721	0.549676	3.6858	5.24624	2.15653	0.000479074	1.96766e-06	0.0349012	0.00173291	1.31417e-05	0.0728508	15.1025	4.4683e-06	1.52936e-05	1	1	0
NMT1	12.2856	0.719057	1.12802	0.408961	3.89262	5.11895	1.85587	0.000243726	3.16999e-06	0.0681928	0.000949091	1.99285e-05	0.127827	14.9532	4.94211e-06	1.68088e-05	1	1	0
NPEPL1	10.9931	0.947278	1.64705	0.699769	3.59118	5.23421	2.22382	0.000648382	2.05869e-06	0.0297861	0.00227334	1.36459e-05	0.0637267	14.8828	5.1834e-06	1.75997e-05	1	1	0
NEU3	14.001	0.938131	1.23488	0.296749	4.35267	4.80289	1.15416	5.08218e-05	1.01723e-05	0.252832	0.000234152	5.59168e-05	0.369305	14.854	5.28547e-06	1.79061e-05	1	1	0
TBC1D24	14.4114	0.568437	1.00854	0.440105	3.53008	5.25027	2.2911	0.000786503	1.93803e-06	0.0253444	0.00270847	1.29884e-05	0.0556461	14.8548	5.28265e-06	1.79061e-05	1	1	0
PSMB1	14.8139	0.864205	0.895677	0.031472	4.87701	4.23715	0.148884	7.75806e-06	7.59272e-05	0.882125	4.39631e-05	0.0003358	0.921927	14.8097	5.44648e-06	1.84104e-05	1	1	0
PGP	12.3537	1.2052	1.94372	0.738514	3.78027	5.11071	1.94181	0.000352682	3.26893e-06	0.0566744	0.00132617	2.04866e-05	0.109677	14.6875	5.91805e-06	1.98273e-05	1	1	0
BPNT1	13.6749	0.762899	1.07817	0.315275	4.13921	4.90371	1.43392	0.000106293	7.03401e-06	0.156584	0.000453381	4.02495e-05	0.25214	14.6572	6.04128e-06	2.02066e-05	1	1	0
ATP12A.1	15.1187	0.8745	1.0163	0.141804	4.60867	4.48978	0.626455	2.05274e-05	3.13611e-05	0.5333	0.000103936	0.000151848	0.649748	14.5892	6.32757e-06	2.10594e-05	1	1	0
LRG1	9.60237	1.3769	1.61293	0.236032	4.58886	4.50613	0.659415	2.20367e-05	2.95935e-05	0.512054	0.000110378	0.000144289	0.630803	14.575	6.3892e-06	2.12412e-05	1	1	0
GNB1.2	16.6713	1.02448	1.09487	0.0703898	4.76845	4.27191	0.274644	1.15306e-05	6.73232e-05	0.784496	6.21792e-05	0.000301758	0.853277	14.5036	6.70797e-06	2.22277e-05	1	1	0
GARS1	15.0874	0.667514	0.701489	0.0339742	4.79766	4.22644	0.204693	1.03682e-05	7.87868e-05	0.838478	5.67188e-05	0.000346891	0.892117	14.4862	6.78832e-06	2.24718e-05	1	1	0
ISYNA1	14.4678	0.92706	1.05844	0.131383	4.62866	4.42997	0.549886	1.91066e-05	3.87435e-05	0.584359	9.76954e-05	0.000183675	0.694304	14.4727	6.85089e-06	2.26641e-05	1	1	0
ANXA1	18.0647	1.3082	1.79951	0.491306	4.17726	4.81677	1.31508	9.33119e-05	9.67034e-06	0.193291	0.000404663	5.35139e-05	0.298886	14.4263	7.07187e-06	2.33416e-05	1	1	0
SIRPA.1	18.012	0.79707	1.06504	0.267966	4.24931	4.75962	1.19753	7.28019e-05	1.19064e-05	0.235625	0.000323679	6.39965e-05	0.349483	14.4097	7.15283e-06	2.356e-05	1	1	0
GABBR1	15.8823	0.680141	0.502421	-0.17772	5.2417	3.24584	-1.14814	2.0015e-06	0.0018844	0.25529	1.3335e-05	0.00582744	0.372087	14.405	7.1758e-06	2.36228e-05	1	1	0
TF	16.8321	0.742259	0.941754	0.199495	4.37033	4.64817	0.984638	4.77758e-05	1.78129e-05	0.328602	0.000221184	9.17344e-05	0.452126	14.3612	7.39427e-06	2.42365e-05	1	1	0
DLGAP4	10.2099	1.07584	1.75667	0.680822	3.70276	5.06817	1.96424	0.000453578	3.83002e-06	0.0539566	0.00165187	2.36039e-05	0.105123	14.3545	7.42804e-06	2.43209e-05	1	1	0
WIPF2	9.3896	0.949095	1.21149	0.262391	4.3411	4.64509	1.00606	5.29191e-05	1.80114e-05	0.318269	0.000242156	9.26433e-05	0.440781	14.2652	7.89707e-06	2.56623e-05	1	1	0
WASL	12.0432	0.885264	1.03924	0.153971	4.51927	4.44729	0.658902	2.8244e-05	3.64479e-05	0.512381	0.000138192	0.00017379	0.631077	14.1656	8.4565e-06	2.73189e-05	1	1	0
PGM3	12.4285	1.02376	1.4733	0.449543	4.01753	4.84662	1.47883	0.00016059	8.67135e-06	0.144213	0.000657639	4.85927e-05	0.236454	14.1375	8.62151e-06	2.78223e-05	1	1	0
TSPAN2	12.6997	0.810782	1.4338	0.623017	3.45176	5.11694	2.22342	0.00100472	3.19384e-06	0.0298143	0.00334696	2.00576e-05	0.063772	14.1278	8.67943e-06	2.79645e-05	1	1	0
IGHG1.1	13.5742	1.15604	1.7567	0.600656	3.86861	4.92793	1.68498	0.000263883	6.43464e-06	0.0969854	0.00101711	3.72289e-05	0.170981	14.1143	8.76043e-06	2.81655e-05	1	1	0
FKBP3	13.5242	0.627436	1.04049	0.413058	3.61888	5.03072	1.99711	0.000593667	4.40145e-06	0.0501761	0.00210466	2.66909e-05	0.0990435	14.0377	9.23571e-06	2.95836e-05	1	1	0
GNPDA2	12.5629	1.53507	1.48772	-0.0473533	4.85472	3.94404	-0.125537	8.41811e-06	0.000205428	0.900502	4.73343e-05	0.000818197	0.934513	13.9952	9.51046e-06	3.04154e-05	1	1	0
CARS1	13.4311	0.386774	0.656962	0.270189	3.54364	5.04567	2.07513	0.000753618	4.16391e-06	0.0421006	0.00260709	2.54201e-05	0.0855484	13.9677	9.69279e-06	3.09168e-05	1	1	0
LSAMP	15.7856	1.08467	1.13325	0.048575	4.68859	4.10634	0.176012	1.53983e-05	0.000118897	0.860854	8.04326e-05	0.000501372	0.907366	13.7723	1.10971e-05	3.49246e-05	1	1	0
FN3KRP	13.5399	0.83639	0.675354	-0.161036	5.04637	3.41576	-0.814476	4.1532e-06	0.00112326	0.418468	2.53633e-05	0.00369109	0.54326	13.759	1.11999e-05	3.52047e-05	1	1	0
CPNE5.2	13.6979	0.981479	1.5815	0.600021	3.65893	4.94229	1.8751	0.00052229	6.1032e-06	0.0654565	0.00187356	3.55277e-05	0.123424	13.7416	1.1336e-05	3.55956e-05	1	1	0
DAG1	12.6551	0.587176	1.02264	0.435468	3.43155	5.00994	2.13336	0.00106973	4.75379e-06	0.0368317	0.00353629	2.85321e-05	0.0763453	13.6254	1.22897e-05	3.82726e-05	1	1	0
NRCAM	15.0213	0.866917	0.852427	-0.0144908	4.74104	3.90786	-0.0664316	1.27371e-05	0.00023172	0.947246	6.8074e-05	0.000906612	0.966059	13.4764	1.36356e-05	4.20102e-05	1	1	0
PMP2	13.1126	1.3356	1.79105	0.45545	4.09652	4.60503	1.17102	0.000122934	2.0797e-05	0.246039	0.000516238	0.000105154	0.361563	13.4498	1.3891e-05	4.27317e-05	1	1	0
DCHS2	14.0995	2.15733	1.95452	-0.202809	4.84287	3.678	-0.381644	8.79105e-06	0.000491248	0.704021	4.91271e-05	0.00177306	0.792049	13.3744	1.46438e-05	4.48197e-05	1	1	0
PECAM1	13.8973	0.869007	1.17105	0.302047	4.07312	4.60115	1.18676	0.000133097	2.10881e-05	0.239817	0.000554173	0.000106326	0.354323	13.375	1.46372e-05	4.48197e-05	1	1	0
ALDOA.1	16.9757	1.27898	1.20101	-0.0779738	4.76857	3.75367	-0.243702	1.15255e-05	0.00038461	0.808261	6.21771e-05	0.00143024	0.87011	13.2378	1.61154e-05	4.9051e-05	1	1	0
NME2	15.8522	0.939058	0.834967	-0.104091	4.83852	3.60641	-0.449592	8.9319e-06	0.000617726	0.654561	4.98528e-05	0.00218017	0.75289	13.2168	1.63551e-05	4.97308e-05	1	1	0
CUL5	13.4383	0.48403	0.664178	0.180148	3.98305	4.58156	1.24268	0.000180307	2.2619e-05	0.218634	0.000727979	0.000112952	0.329666	13.0762	1.80556e-05	5.44636e-05	1	1	0
RAB21	14.8704	0.700834	0.669366	-0.0314688	4.71414	3.7743	-0.17744	1.40406e-05	0.000359622	0.859737	7.42373e-05	0.00134864	0.906873	13.0734	1.80922e-05	5.4547e-05	1	1	0
PI16	10.4074	1.63321	1.84577	0.21256	4.41632	4.18391	0.481821	4.06512e-05	9.12061e-05	0.631618	0.00019142	0.000396288	0.733421	13.053	1.83538e-05	5.52257e-05	1	1	0
CAST	9.7984	0.807326	1.45063	0.643305	3.27504	4.93299	2.18761	0.00172598	6.3159e-06	0.03245	0.00538889	3.66016e-05	0.0686247	13.0515	1.83733e-05	5.52568e-05	1	1	0
NQO2	13.8404	1.18168	2.18709	1.0054	3.19449	4.95625	2.27839	0.00219668	5.79711e-06	0.0261356	0.00668052	3.39417e-05	0.0570729	13.0392	1.85334e-05	5.56554e-05	1	1	0
HBD	15.262	1.38732	1.1466	-0.240728	4.88474	3.38423	-0.710519	7.54127e-06	0.00123785	0.480028	4.28684e-05	0.00402324	0.601384	13.0144	1.88609e-05	5.65828e-05	1	1	0
DCC	10.0574	1.16943	1.65792	0.488494	3.86724	4.59597	1.35417	0.00026508	2.14828e-05	0.180564	0.0010213	0.000107991	0.282999	12.8464	2.12393e-05	6.31545e-05	1	1	0
ATP1A1	20.1564	0.691512	0.640573	-0.0509392	4.70406	3.65281	-0.290477	1.45615e-05	0.000532632	0.772414	7.65459e-05	0.00190577	0.844536	12.7784	2.22882e-05	6.59494e-05	1	1	0
RGN	13.2271	0.890791	0.879916	-0.0108746	4.60391	3.81222	-0.0471142	2.08803e-05	0.000317679	0.962573	0.000105488	0.00120377	0.976225	12.7476	2.27805e-05	6.72747e-05	1	1	0
PSPH	11.5766	1.14737	2.00918	0.861804	3.30386	4.84977	2.08023	0.00158194	8.57188e-06	0.0416144	0.00498719	4.8065e-05	0.0847214	12.7402	2.29011e-05	6.75979e-05	1	1	0
PLIN4	9.93165	0.960997	1.58502	0.624021	3.45027	4.77036	1.87809	0.00100938	1.14508e-05	0.0650402	0.00336065	6.18251e-05	0.122818	12.6549	2.43324e-05	7.14742e-05	1	1	0
ENO2.1	9.98243	1.69885	1.65774	-0.0411082	4.59003	3.75459	-0.0931052	2.19445e-05	0.000383452	0.926118	0.000109977	0.00142652	0.952434	12.5671	2.59028e-05	7.57196e-05	1	1	0
CHORDC1	12.7998	0.748693	0.815968	0.0672747	4.40193	4.02159	0.331571	4.27621e-05	0.000158407	0.741324	0.000200218	0.000649138	0.820799	12.562	2.59967e-05	7.58844e-05	1	1	0
NEGR1	14.9183	1.0862	1.33259	0.246386	4.15741	4.27557	0.790522	9.98794e-05	6.64748e-05	0.432215	0.000428439	0.000298545	0.556493	12.5339	2.65243e-05	7.73126e-05	1	1	0
HRG	10.1646	1.50101	0.978118	-0.522896	4.95826	2.70846	-1.44792	5.75414e-06	0.00871141	0.152641	3.37118e-05	0.0222683	0.247038	12.5331	2.65385e-05	7.73167e-05	1	1	0
S100A13	14.1812	0.753428	0.907464	0.154036	4.19312	4.23362	0.71863	8.83636e-05	7.68599e-05	0.475049	0.000385043	0.000338982	0.596876	12.5101	2.69791e-05	7.84871e-05	1	1	0
RAB18	15.0177	0.762338	1.05387	0.291535	3.87127	4.48621	1.24103	0.000261575	3.17604e-05	0.219237	0.00100993	0.000153372	0.330302	12.4673	2.78156e-05	8.07654e-05	1	1	0
MPZL1	10.7856	0.930816	1.60087	0.670054	3.30756	4.76854	1.9959	0.0015643	1.15268e-05	0.0503108	0.00493501	6.21771e-05	0.0992661	12.4086	2.90077e-05	8.40653e-05	1	1	0
ECE2	9.96105	1.43465	1.84743	0.412779	4.01716	4.33637	0.968893	0.000160788	5.37992e-05	0.336336	0.000658156	0.000245688	0.460233	12.3368	3.05391e-05	8.80378e-05	1	1	0
ITGA2B	11.0461	1.44164	1.93167	0.490027	3.91454	4.39685	1.11539	0.000226633	4.35319e-05	0.268956	0.000889778	0.000203612	0.387412	12.2693	3.20532e-05	9.20105e-05	1	1	0
MME	10.1888	1.4782	1.50088	0.0226747	4.4732	3.80728	0.057519	3.32582e-05	0.000322865	0.954315	0.00015984	0.0012219	0.970452	12.2697	3.20441e-05	9.20105e-05	1	1	0
SMAP	9.11354	0.807528	0.637502	-0.170027	4.77404	3.15933	-0.842618	1.12987e-05	0.00243786	0.402658	6.12009e-05	0.00733174	0.527792	12.2096	3.34587e-05	9.54565e-05	1	1	0
SRM	12.7234	0.81854	0.99118	0.17264	4.1303	4.19257	0.730247	0.000109576	8.85334e-05	0.46797	0.000465523	0.00038569	0.590433	12.2045	3.35812e-05	9.56708e-05	1	1	0
NAXE	14.7929	1.31076	1.01506	-0.295703	4.77426	3.09927	-0.902866	1.12897e-05	0.00290813	0.370067	6.11707e-05	0.00855345	0.494515	12.1283	3.54743e-05	0.000100544	1	1	0
CSTB	16.1937	0.578531	0.724973	0.146442	4.03777	4.24153	0.856773	0.000149997	7.47878e-05	0.394847	0.000617603	0.000331372	0.51969	12.0933	3.63802e-05	0.000102919	1	1	0
PCMT1	15.7509	0.784146	1.05864	0.274495	3.86686	4.37619	1.1347	0.000265408	4.68044e-05	0.260837	0.00102213	0.000217279	0.378229	12.0816	3.66888e-05	0.000103743	1	1	0
ATP6V1G1	13.5702	0.622059	0.996315	0.374257	3.43985	4.61839	1.73486	0.00104256	1.98238e-05	0.0877	0.00345717	0.000100711	0.157516	12.037	3.78874e-05	0.000106684	1	1	0
MBLAC1	10.751	1.40912	1.95283	0.543711	3.79375	4.40729	1.22708	0.000337482	4.19638e-05	0.224397	0.00127324	0.000196886	0.336624	12.0102	3.86269e-05	0.000108564	1	1	0
MPST	13.178	0.936331	0.890704	-0.0456274	4.52112	3.60525	-0.184684	2.80589e-05	0.000620007	0.854076	0.00013736	0.00218779	0.902999	11.9945	3.90692e-05	0.000109747	1	1	0
NIT2	13.5938	0.792791	0.779777	-0.013014	4.47055	3.68602	-0.0615176	3.35717e-05	0.000478731	0.951143	0.000161219	0.00173201	0.968623	11.985	3.93385e-05	0.00011041	1	1	0
INA.1	11.2311	0.88115	1.17703	0.295877	3.87513	4.33919	1.09077	0.000258255	5.3272e-05	0.279564	0.000998398	0.000243403	0.399076	11.9793	3.94994e-05	0.000110811	1	1	0
CRYZL1	11.1732	0.900509	1.14387	0.24336	3.98531	4.24361	0.902835	0.000178949	7.42512e-05	0.370083	0.000723363	0.000329316	0.494515	11.9576	4.01236e-05	0.000112457	1	1	0
GNB4	16.6145	0.904514	1.27719	0.37268	3.72353	4.4074	1.28606	0.000424122	4.19479e-05	0.203171	0.00155834	0.000196862	0.311129	11.8478	4.3445e-05	0.000121317	1	1	0
SAT2	10.033	1.62103	1.27483	-0.346205	4.69496	3.09512	-0.840542	1.50484e-05	0.00294357	0.403812	7.89224e-05	0.00864787	0.528751	11.7921	4.52352e-05	0.000125852	1	1	0
L1CAM	12.9079	0.523652	0.848667	0.325015	3.36963	4.57786	1.75319	0.00129458	2.29208e-05	0.0844779	0.0041829	0.000114208	0.152833	11.7552	4.64638e-05	0.000129033	1	1	0
NMT1.1	11.6913	0.90761	1.24949	0.341876	3.76317	4.34282	1.18825	0.000372898	5.26012e-05	0.239233	0.0013921	0.000241126	0.35368	11.7198	4.76755e-05	0.000132155	1	1	0
GRM7.1	13.465	0.766905	0.922833	0.155928	4.05798	4.09334	0.691638	0.000140094	0.000124269	0.491729	0.000580911	0.000521363	0.611362	11.7055	4.8172e-05	0.000133471	1	1	0
CPNE4	14.3749	0.611688	0.66963	0.0579417	4.23787	3.889	0.336507	7.57394e-05	0.00024667	0.737617	0.000335262	0.000959934	0.817813	11.6873	4.88167e-05	0.000135133	1	1	0
PVR	10.071	1.02498	1.06916	0.0441814	4.32059	3.77796	0.156118	5.68427e-05	0.000355352	0.876444	0.000258612	0.00133428	0.918203	11.6807	4.90516e-05	0.000135597	1	1	0
HLA-B	14.6576	1.03586	1.58293	0.547067	3.50167	4.48559	1.55024	0.000859868	3.18301e-05	0.126139	0.00293331	0.000153627	0.212239	11.6552	4.99683e-05	0.000138005	1	1	0
CAPN1	15.1196	0.514491	0.683676	0.169185	3.8284	4.26458	1.05533	0.000301253	6.9056e-05	0.295341	0.001148	0.000308991	0.41633	11.6199	5.12702e-05	0.000141215	1	1	0
KNG1	9.48458	1.30921	1.21905	-0.0901605	4.47234	3.49087	-0.258182	3.33588e-05	0.000889429	0.797115	0.000160281	0.00302096	0.862252	11.5856	5.25698e-05	0.000144531	1	1	0
GMFB	14.0335	0.750543	0.842446	0.0919028	4.17168	3.92522	0.428204	9.51127e-05	0.000218728	0.669976	0.000411039	0.000862469	0.765047	11.5754	5.29633e-05	0.000145415	1	1	0
GABBR2	16.0895	0.632099	0.366783	-0.265316	4.78934	2.32962	-1.68515	1.06871e-05	0.0230744	0.0969509	5.82879e-05	0.0514016	0.170954	11.5319	5.46728e-05	0.000149431	1	0	0
CSTF3	9.53049	1.05429	0.694419	-0.35987	4.74353	2.61908	-1.35729	1.26226e-05	0.0110525	0.179574	6.75661e-05	0.0274042	0.281765	11.492	5.629e-05	0.000153297	1	1	0
GBP1	10.9362	1.11074	1.77084	0.660103	3.3695	4.50318	1.67862	0.00129507	2.99049e-05	0.0982251	0.00418375	0.000145495	0.172831	11.4716	5.71329e-05	0.000155313	1	1	0
JPT1	9.46369	1.06536	1.10253	0.0371665	4.29046	3.72205	0.125471	6.31258e-05	0.000426157	0.900554	0.000284843	0.00156424	0.934514	11.4488	5.80945e-05	0.000157644	1	1	0
SYT7	15.8369	0.520185	0.444124	-0.076061	4.54648	3.25392	-0.557269	2.56372e-05	0.00183923	0.579336	0.000126493	0.00569938	0.690051	11.4379	5.85584e-05	0.000158725	1	1	0
MAP1A.1	15.1251	0.683487	0.843729	0.160242	3.95445	4.09208	0.777171	0.000198419	0.000124803	0.439992	0.000793587	0.000523479	0.564028	11.4141	5.95881e-05	0.000161191	1	1	0
HDHD2	13.7786	1.06969	1.39644	0.326746	3.81737	4.17747	0.977468	0.000312364	9.32445e-05	0.33211	0.00118636	0.000404468	0.455813	11.3157	6.40461e-05	0.000172021	1	1	0
RAB27B	13.9408	0.929284	1.07606	0.146779	4.0561	3.93716	0.537044	0.000140992	0.000210197	0.593146	0.000584099	0.0008343	0.701212	11.2615	6.66453e-05	0.000178606	1	1	0
QDPR	17.0033	1.15473	0.798823	-0.355903	4.65943	2.70203	-1.20385	1.71052e-05	0.0088632	0.233192	8.85082e-05	0.0226054	0.347065	11.1955	6.99613e-05	0.000186584	1	1	0
RAP2B	16.1581	0.849481	0.815855	-0.0336263	4.34441	3.49764	-0.144159	5.23107e-05	0.000870774	0.885839	0.000240037	0.00296605	0.924473	11.1422	7.27614e-05	0.00019337	1	1	0
MTPN	13.329	0.806995	1.13637	0.329376	3.61554	4.26785	1.23703	0.000600014	6.82779e-05	0.220708	0.00212343	0.00030566	0.332021	11.1313	7.33502e-05	0.000194679	1	1	0
GRM8	9.64722	0.735599	1.35587	0.62027	2.95876	4.57164	2.09139	0.00435897	2.34359e-05	0.0405675	0.0121815	0.000116646	0.0830088	11.1093	7.45511e-05	0.000197693	1	1	0
OMG	14.0606	0.72315	0.964203	0.241053	3.73341	4.17284	1.04322	0.000410761	9.47369e-05	0.300869	0.00151541	0.000409806	0.422417	11.0949	7.5349e-05	0.000199372	1	1	0
ACP1	13.6129	0.771216	1.08118	0.309966	3.61589	4.24937	1.21826	0.000599347	7.27885e-05	0.227709	0.00212148	0.000323679	0.340522	11.0706	7.67104e-05	0.000202797	1	1	0
DNPH1	12.515	0.917932	1.728	0.810067	2.90162	4.57888	2.14653	0.00512213	2.28372e-05	0.0357232	0.0140462	0.000113885	0.0742974	11.0685	7.68286e-05	0.000203021	1	1	0
CLDN11	13.9235	1.24395	1.89386	0.64991	3.41559	4.35909	1.49589	0.00112386	4.96926e-05	0.139719	0.00369238	0.000229415	0.230458	11.0314	7.89605e-05	0.000208381	1	1	0
A1BG	11.3411	1.66157	2.33289	0.671327	3.59733	4.23392	1.21838	0.000635829	7.6778e-05	0.227664	0.00223624	0.000338786	0.340522	10.9783	8.21274e-05	0.000215798	1	1	0
CRYM	15.8484	0.964765	1.02053	0.0557681	4.16111	3.68978	0.201632	9.86198e-05	0.000472964	0.84086	0.000424037	0.0017132	0.893918	10.9537	8.36321e-05	0.000219466	1	1	0
NTM.1	15.0246	1.16036	1.60597	0.445612	3.62507	4.20579	1.16699	0.000582048	8.45963e-05	0.247653	0.0020667	0.000370315	0.363376	10.9479	8.39924e-05	0.000220316	1	1	0
SCRN3	10.6299	1.10646	1.29138	0.184919	3.98131	3.8952	0.557773	0.000181365	0.000241658	0.578994	0.000731501	0.000941439	0.689734	10.9322	8.49732e-05	0.000222503	1	1	0
ATP2B2.1	13.6267	1.04379	1.74815	0.704361	3.16165	4.4388	1.78847	0.00242124	3.75559e-05	0.0785509	0.00728975	0.000178698	0.143856	10.8784	8.84312e-05	0.000230859	1	1	0
SUMO3	9.35829	1.23762	1.0106	-0.22702	4.47692	3.06449	-0.688399	3.28228e-05	0.00321793	0.493752	0.000157998	0.00935105	0.613163	10.8775	8.84897e-05	0.000230912	1	1	0
ANP32A	12.7742	1.06443	2.10223	1.03779	2.75754	4.56528	2.25371	0.00762802	2.3974e-05	0.0277344	0.0198567	0.0001191	0.0600301	10.853	9.0113e-05	0.000234845	1	1	0
RTN4R	10.0819	1.04905	1.52156	0.472507	3.48993	4.24322	1.3177	0.000892022	7.43527e-05	0.192419	0.00302651	0.00032962	0.297803	10.7791	9.52004e-05	0.000247464	1	1	0
DPP3	13.1796	0.837754	0.821425	-0.0163295	4.23441	3.48041	-0.0691889	7.66491e-05	0.00091897	0.94506	0.000338381	0.0031046	0.964532	10.7297	9.87652e-05	0.00025607	1	1	0
CPNE2	14.8292	0.784377	1.07941	0.29503	3.60078	4.15377	1.13533	0.000628888	0.000101129	0.260575	0.00221483	0.000433289	0.378	10.7249	9.91177e-05	0.000256874	1	1	0
HPCAL4	15.5034	1.04503	0.862861	-0.18217	4.42147	3.0603	-0.646101	3.99206e-05	0.00325718	0.520582	0.000188566	0.00945602	0.638709	10.6585	0.000104139	0.000268737	1	1	0
GNB1.3	19.8041	0.967325	0.631629	-0.335696	4.5642	2.49827	-1.32777	2.40668e-05	0.0151262	0.189086	0.000119492	0.0359166	0.293916	10.6237	0.000106879	0.000275221	1	1	0
IGHG2.1	11.976	1.39947	1.47741	0.0779473	4.10028	3.6286	0.191442	0.000121371	0.000575532	0.8488	0.000510499	0.00204476	0.899591	10.619	0.000107256	0.000275839	1	1	0
MT1H	9.5062	0.754523	0.856919	0.102396	3.97429	3.78366	0.452123	0.000185681	0.000348797	0.652747	0.000747249	0.00131347	0.751639	10.6182	0.000107322	0.000275892	1	1	0
KIAA1671	10.6413	1.15495	1.92126	0.766316	3.1392	4.37754	1.74603	0.00258689	4.65835e-05	0.0857243	0.00772113	0.000216436	0.154656	10.6135	0.000107697	0.000276622	1	1	0
PSIP1	10.7352	1.01664	1.6922	0.675562	3.12906	4.36601	1.743	0.00266517	4.85043e-05	0.0862568	0.00793392	0.000224271	0.155447	10.5547	0.000112532	0.000287699	1	1	0
NAPG	15.7683	0.416439	0.762463	0.346024	2.8992	4.4497	2.01938	0.00515704	3.61385e-05	0.0477452	0.0141377	0.000172541	0.0949634	10.5486	0.000113042	0.000288688	1	1	0
RAB7A	17.9476	0.828556	1.09248	0.263923	3.65858	4.0438	0.976906	0.000522875	0.000146975	0.332385	0.00187529	0.000606398	0.456088	10.5151	0.000115917	0.000295354	1	1	0
APRT	14.8923	0.542278	0.782754	0.240476	3.45728	4.18334	1.28519	0.000987642	9.13847e-05	0.203471	0.00329977	0.000396779	0.311431	10.5111	0.000116257	0.000296097	1	1	0
PROCR	9.3158	1.30847	0.723097	-0.585375	4.55466	2.10996	-1.70809	2.48998e-05	0.0388758	0.0925863	0.000123223	0.079989	0.164697	10.397	0.000126638	0.000320915	1	0	0
SMPD3	14.4725	0.542929	0.828289	0.28536	3.31059	4.2338	1.45862	0.00154996	7.68113e-05	0.149683	0.004894	0.00033885	0.243401	10.3937	0.000126951	0.000321472	1	1	0
SLC7A8	15.5482	0.463407	0.785025	0.321618	3.06185	4.34801	1.78134	0.0032426	5.16552e-05	0.0797196	0.00941602	0.00023751	0.145638	10.3844	0.000127836	0.000323545	1	1	0
FCGBP	11.3942	1.63618	1.43324	-0.202944	4.30485	3.16105	-0.447599	6.0045e-05	0.00242555	0.655992	0.00027209	0.00729836	0.75382	10.3824	0.000128032	0.000323906	1	1	0
GRM2	14.3095	0.790184	0.782225	-0.00795931	4.14648	3.44088	-0.0350117	0.000103683	0.00103925	0.972182	0.000443183	0.00344872	0.981968	10.3557	0.000130625	0.000330328	1	1	0
ALDH1A1.1	15.3594	0.977151	0.957012	-0.020139	4.15787	3.4136	-0.0718346	9.9722e-05	0.00113079	0.942963	0.000427865	0.00370979	0.963114	10.3373	0.000132434	0.000334624	1	1	0
CPLX2	15.9565	0.674505	0.91095	0.236444	3.57483	4.04716	1.05047	0.000682872	0.000145314	0.297549	0.00238552	0.0006005	0.418792	10.3302	0.000133147	0.000336284	1	1	0
NFASC	16.4634	0.590033	0.400646	-0.189387	4.48411	2.55239	-1.20652	3.19978e-05	0.013158	0.232167	0.000154395	0.0318535	0.345879	10.3283	0.000133339	0.000336629	1	1	0
NUDT14	11.2425	1.48016	1.69045	0.210293	3.90482	3.73836	0.465053	0.00023407	0.00040422	0.643511	0.000914626	0.0014949	0.744092	10.3031	0.000135892	0.000342645	1	1	0
PSMA3	13.4884	0.770572	0.497847	-0.272725	4.4975	2.43579	-1.33434	3.05143e-05	0.0177262	0.186937	0.000148222	0.0411061	0.291154	10.2977	0.000136439	0.000343595	1	1	0
CNTNAP1	18.0524	0.665957	0.308259	-0.357698	4.52475	1.7557	-2.03728	2.76994e-05	0.0840446	0.0458659	0.00013582	0.152226	0.0918025	10.2487	0.000141566	0.000354735	1	0	0
PNP	13.4478	1.06388	1.02776	-0.0361187	4.15046	3.3611	-0.118119	0.000102283	0.00132884	0.906352	0.000437602	0.00427536	0.938493	10.2079	0.00014598	0.000364739	1	1	0
PCNP	9.43936	0.906112	1.07465	0.168539	3.81523	3.79308	0.594875	0.000314566	0.000338228	0.554077	0.00119397	0.00127578	0.668559	10.1977	0.000147113	0.000367419	1	1	0
MAP1LC3B	14.4345	0.725783	0.997572	0.271789	3.51089	4.04521	1.10212	0.00083536	0.000146276	0.27464	0.00285614	0.000603934	0.39368	10.1809	0.000148988	0.000371794	1	1	0
AKAP7	10.832	1.19288	1.35718	0.164294	3.8835	3.7038	0.448366	0.000251201	0.000452053	0.655441	0.000975897	0.00164698	0.753282	10.1551	0.000151908	0.000378613	1	1	0
HNMT	12.1185	1.41774	2.0171	0.599363	3.41784	4.07633	1.21124	0.00111607	0.000131656	0.230366	0.00367069	0.000548928	0.343761	10.0804	0.000160729	0.000398956	1	1	0
NRXN3	12.6452	0.682105	0.706548	0.0244431	4.02387	3.49398	0.120875	0.000157194	0.000880808	0.904178	0.00064475	0.00299686	0.93683	10.0773	0.00016111	0.000399737	1	1	0
ENPP2	9.96208	0.744298	1.5646	0.8203	2.51023	4.42339	2.31913	0.0146697	3.9652e-05	0.0236738	0.0349739	0.000187541	0.0525692	10.0444	0.000165165	0.000409129	1	1	0
ISOC1	13.8307	0.713485	0.318166	-0.395318	4.46752	1.67002	-2.07498	3.39333e-05	0.0999216	0.042115	0.00016274	0.175203	0.0855679	10.0042	0.000170265	0.000420557	1	0	0
KCNH1	11.2253	0.84586	1.61633	0.770465	2.70765	4.33719	2.06744	0.00873029	5.36448e-05	0.0428432	0.0223135	0.000245045	0.0868726	9.88584	0.00018626	0.000457822	1	1	0
ADHFE1	11.193	1.34817	0.83399	-0.514179	4.41579	2.28987	-1.41177	4.0728e-05	0.02542	0.162982	0.000191732	0.0557785	0.260386	9.86651	0.000189016	0.000464408	1	0	0
PSME1	12.9764	0.445398	0.670596	0.225198	3.25506	4.10826	1.37963	0.00183294	0.000118121	0.172622	0.00568473	0.000498447	0.272884	9.86462	0.000189286	0.000464883	1	1	0
LYPLA1	13.3475	0.82593	0.376645	-0.449285	4.43759	1.69637	-2.02354	3.77167e-05	0.0947955	0.0473028	0.000179135	0.167936	0.0942216	9.86233	0.000189616	0.000465505	1	0	0
FABP7	15.0587	0.441091	0.813326	0.372235	2.78416	4.30346	1.96957	0.0070934	6.03374e-05	0.0533285	0.0186521	0.000273279	0.104078	9.84292	0.000192435	0.000472043	1	1	0
PROS1	9.92764	0.91883	1.33713	0.418304	3.32558	4.05689	1.26914	0.00148095	0.000140613	0.209101	0.00469734	0.000582662	0.318198	9.83125	0.000194149	0.000475863	1	1	0
CD200	15.2106	0.841809	0.831217	-0.0105922	4.04202	3.34568	-0.042634	0.000147863	0.00139297	0.966129	0.000609367	0.00445249	0.978055	9.82335	0.00019532	0.000478538	1	1	0
GRHPR	14.8165	0.96118	0.745795	-0.215385	4.28656	2.78811	-0.805201	6.39871e-05	0.00701722	0.423759	0.000288586	0.0184625	0.548614	9.78352	0.000201331	0.000492467	1	1	0
PKLR	16.2952	1.01735	1.08031	0.062956	3.91047	3.48089	0.202853	0.000229719	0.000917572	0.83991	0.000899946	0.00310046	0.893171	9.70362	0.000213972	0.000520863	1	1	0
MATR3	9.8609	1.08934	1.16282	0.0734816	3.90114	3.49082	0.220594	0.000236939	0.000889555	0.826128	0.000924443	0.00302096	0.882596	9.69823	0.000214853	0.000522798	1	1	0
CADM2	14.9118	0.731618	1.03353	0.301914	3.36554	3.98547	1.16423	0.0013109	0.000178851	0.24876	0.00422588	0.000723127	0.364471	9.68481	0.000217066	0.000527546	1	1	0
PRDX1.2	9.90023	1.02196	1.82527	0.803312	2.8288	4.23527	1.86397	0.00627393	7.6421e-05	0.0670292	0.0167422	0.000337456	0.125993	9.64215	0.000224253	0.000543222	1	1	0
PSMA6	15.361	1.00496	0.666998	-0.337958	4.34215	2.41584	-1.22407	5.27246e-05	0.0186371	0.225524	0.00024154	0.0428874	0.337938	9.64251	0.000224192	0.000543222	1	1	0
CNBP	9.44064	0.63517	0.552474	-0.0826955	4.1512	3.02678	-0.453056	0.000102025	0.00358836	0.652079	0.00043661	0.0102778	0.75113	9.62069	0.000227962	0.000551371	1	1	0
PPP1R2	9.82235	0.918024	1.75132	0.833294	2.66658	4.26434	2.02901	0.0097452	6.91134e-05	0.0467259	0.0245346	0.000309172	0.0932977	9.56119	0.000238577	0.000575208	1	1	0
STMN1	15.3603	1.06539	0.864621	-0.200767	4.19636	2.85481	-0.662892	8.73863e-05	0.00583762	0.509839	0.000381089	0.0157491	0.628714	9.53327	0.000243734	0.000586239	1	1	0
CAPZA2	15.7512	0.372433	0.684646	0.312213	2.74488	4.22988	1.92892	0.00789484	7.7858e-05	0.0582897	0.0204545	0.000343218	0.11217	9.51898	0.000246416	0.000592221	1	1	0
FUCA2	10.128	1.09004	1.40638	0.316343	3.52275	3.81003	0.857005	0.000804837	0.000319967	0.394719	0.00276322	0.00121169	0.519598	9.50778	0.000248541	0.000596854	1	1	0
GGCT	14.1676	0.901424	0.802481	-0.0989428	4.09784	3.05806	-0.377047	0.000122384	0.00327842	0.707417	0.000514285	0.00951312	0.793975	9.48609	0.000252709	0.00060566	1	1	0
RAB1A.1	17.9148	0.428144	0.51005	0.0819052	3.67077	3.66577	0.58866	0.000502808	0.00051095	0.558213	0.00181047	0.0018376	0.67211	9.48197	0.000253509	0.000607337	1	1	0
BST1	12.9804	1.4211	1.1359	-0.285204	4.19447	2.81046	-0.705656	8.79564e-05	0.0065995	0.483027	0.000383361	0.0174774	0.603601	9.46857	0.000256128	0.000613338	1	1	0
LGALS1	16.6295	0.959005	1.11447	0.155464	3.71124	3.61537	0.504328	0.000441319	0.000600356	0.615806	0.00161337	0.00212423	0.720694	9.46027	0.000257766	0.000616561	1	1	0
RAB5A	15.4645	0.795114	0.859342	0.0642276	3.82956	3.46954	0.259314	0.000300105	0.000950657	0.796246	0.00114434	0.00319542	0.861516	9.44122	0.000261562	0.000625146	1	1	0
PFAS	12.9559	0.851377	1.31585	0.46447	3.11994	4.04218	1.42682	0.00273747	0.000147782	0.158614	0.00811987	0.000609171	0.254754	9.40252	0.000269454	0.000642487	1	1	0
APOA1	12.2158	0.983174	0.714982	-0.268192	4.23696	2.58288	-0.968846	7.59786e-05	0.0121538	0.33636	0.000335911	0.0297932	0.460233	9.37094	0.000276078	0.00065673	1	1	0
MTAP	13.0325	0.861983	0.915544	0.0535607	3.83744	3.41671	0.199883	0.000292431	0.00111997	0.842222	0.00111746	0.00368161	0.894895	9.34639	0.000281342	0.000668464	1	1	0
UBA3	14.2237	0.629942	1.09158	0.461639	2.85198	4.14275	1.752	0.00588357	0.000105015	0.0846827	0.0158519	0.000448456	0.153065	9.33608	0.000283582	0.000672993	1	1	0
ACY1	13.4023	0.811762	0.750089	-0.0616724	4.01867	3.11281	-0.255936	0.000159972	0.00279524	0.798842	0.000655258	0.00825886	0.863664	9.31249	0.00028878	0.000685061	1	1	0
CYCS	18.5139	0.924615	0.541296	-0.383319	4.2993	2.10988	-1.49411	6.12164e-05	0.0388831	0.140183	0.000277053	0.079995	0.231119	9.29948	0.00029169	0.000691152	1	0	0
ATP12A.3	19.0489	0.854457	0.797329	-0.0571281	4.00278	3.13108	-0.22434	0.000168756	0.00264939	0.823225	0.000687363	0.00789213	0.880479	9.29234	0.0002933	0.000694694	1	1	0
GNS	11.9341	0.646361	1.36289	0.716526	2.40527	4.25142	2.23515	0.0191366	7.22734e-05	0.0289934	0.0438894	0.000321644	0.0623095	9.27297	0.000297712	0.000704316	1	1	0
RIDA	16.0858	0.980866	0.677522	-0.303343	4.24012	2.45515	-1.09923	7.51536e-05	0.0168807	0.275888	0.000332831	0.0394121	0.395194	9.26809	0.000298834	0.000706145	1	1	0
EPRS1	13.1983	0.360318	0.61059	0.250273	2.88957	4.10473	1.68247	0.00529801	0.00011955	0.0974722	0.014487	0.000503776	0.171723	9.25347	0.000302221	0.000713591	1	1	0
NECAB2	14.5822	0.702367	0.625615	-0.0767517	4.03888	3.01571	-0.369974	0.000149435	0.00370443	0.712654	0.00061557	0.0105504	0.798427	9.21775	0.000310669	0.000731257	1	1	0
ILF3	12.4208	0.987221	1.45534	0.468114	3.18665	3.93794	1.26665	0.00224845	0.000209653	0.209984	0.00682196	0.000832835	0.319316	9.18495	0.000318641	0.000747985	1	1	0
FOLR2	12.4608	1.22522	1.80499	0.579766	3.18796	3.93694	1.26455	0.0022397	0.000210354	0.210732	0.00679998	0.000834705	0.320116	9.18423	0.000318816	0.000748107	1	1	0
FHIT	10.4162	0.970436	0.969192	-0.00124376	3.88815	3.25516	-0.00417734	0.000247364	0.00183241	0.99668	0.000962224	0.00568407	0.997849	9.16152	0.000324462	0.000759881	1	1	0
CYP2D6	13.0809	1.49232	2.6611	1.16878	2.75976	4.12531	1.81187	0.00758202	0.000111457	0.0748151	0.0197624	0.000472853	0.138046	9.15344	0.000326497	0.000764351	1	1	0
ORM1	14.416	1.2799	1.28046	0.000556823	3.88255	3.25605	0.00141594	0.000251998	0.0018275	0.998875	0.000978782	0.00567076	0.999311	9.14614	0.000328345	0.00076838	1	1	0
RAB5A.1	16.0801	0.804289	0.617708	-0.186581	4.13686	2.66335	-0.804474	0.000107148	0.00982954	0.424176	0.000456493	0.0247202	0.548944	9.08078	0.000345384	0.000804833	1	1	0
GSTM2.1	16.8928	0.391692	0.633152	0.241461	2.96158	4.01303	1.53042	0.00432419	0.000163037	0.130963	0.0120955	0.000666458	0.218557	9.04532	0.000355006	0.000826619	1	1	0
ATP6V1D	15.5236	0.484033	0.84577	0.361737	2.7724	4.06087	1.73684	0.00732518	0.000138732	0.0873464	0.0191811	0.000576182	0.156963	8.94023	0.000385186	0.000891066	1	1	0
ATP2B1.5	11.9803	0.842873	1.44499	0.602116	2.80421	4.02994	1.67925	0.00671392	0.000154011	0.0981017	0.0177448	0.000632696	0.172648	8.87445	0.000405412	0.000933219	1	1	0
GMPR	13.1433	0.913218	1.43331	0.520095	2.99559	3.94126	1.43013	0.00392448	0.000207347	0.157664	0.0111019	0.000824938	0.253505	8.86185	0.000409412	0.000940995	1	1	0
RAB11B	11.493	0.843969	1.56627	0.722306	2.62341	4.08125	1.88211	0.0109272	0.000129478	0.0644828	0.0271194	0.000540592	0.121978	8.83367	0.000418498	0.000959672	1	1	0
CTH	10.4947	1.24411	1.10893	-0.135182	3.94772	2.94969	-0.359577	0.000202926	0.00447256	0.720377	0.000809832	0.0124663	0.804026	8.80954	0.000426449	0.000976077	1	1	0
PSMB8	14.0333	1.00607	1.72568	0.719607	2.7786	3.99523	1.66601	0.00720225	0.000173089	0.100722	0.0188973	0.00070202	0.176387	8.72028	0.000457229	0.00104143	1	1	0
G6PD	14.7551	0.473658	0.258898	-0.214761	4.17065	1.91096	-1.58518	9.54501e-05	0.0606026	0.117977	0.000412165	0.115835	0.201192	8.71325	0.000459747	0.00104636	1	0	0
SF1	9.35346	0.548897	1.04286	0.493964	2.55307	4.06616	1.92599	0.0131346	0.000136271	0.0586619	0.0318153	0.000566612	0.11274	8.70381	0.000463154	0.00105332	1	1	0
IGKV3-20	10.3703	1.20015	1.30165	0.101493	3.66811	3.33491	0.260034	0.000507121	0.00143947	0.795693	0.00182491	0.00458097	0.861073	8.68725	0.000469191	0.00106585	1	1	0
MAP7D2	9.72635	0.629695	0.989246	0.35955	2.96125	3.89973	1.41739	0.00432817	0.00023805	0.161339	0.0121048	0.000927983	0.258125	8.67163	0.000474963	0.00107654	1	1	0
IGLON5	14.7083	1.17001	0.428296	-0.741715	4.1321	1.26797	-2.19586	0.000108902	0.209515	0.0318255	0.00046288	0.318721	0.0674543	8.66769	0.000476428	0.00107945	1	0	0
GNG7	11.859	1.25951	1.17132	-0.0881894	3.86882	3.01605	-0.22708	0.000263701	0.0037009	0.821103	0.00101663	0.0105432	0.87909	8.66337	0.000478044	0.00108271	1	1	0
ATP1A1.2	20.635	0.449012	0.38707	-0.0619413	3.93715	2.84512	-0.455293	0.000210206	0.0059968	0.650478	0.0008343	0.0161187	0.749965	8.61662	0.000495871	0.00112015	1	1	0
ATP2B3	16.8726	0.323178	0.692685	0.369507	2.28405	4.1038	2.18914	0.0257803	0.000119928	0.0323335	0.0564531	0.00050525	0.0683952	8.61353	0.000497076	0.00112245	0	1	0
CRYGS	9.88439	1.29869	1.72082	0.422125	3.30147	3.6671	0.899558	0.00159342	0.000508776	0.371812	0.0050164	0.00183014	0.496326	8.6122	0.000497591	0.0011232	1	1	0
LHFPL6	10.6993	2.39981	2.30055	-0.099255	3.81815	3.06828	-0.132378	0.00031156	0.00318269	0.895111	0.0011838	0.00926686	0.930917	8.59621	0.000503868	0.00113694	1	1	0
EPHX2	13.9213	0.690619	0.695552	0.00493301	3.74959	3.16563	0.0224514	0.000389741	0.00239289	0.982159	0.00144665	0.00721683	0.988637	8.57096	0.000513949	0.00115839	1	1	0
CP	14.9949	1.20296	1.4644	0.261435	3.44696	3.51746	0.627963	0.0010198	0.000818319	0.532318	0.00339225	0.00280474	0.6489	8.54663	0.000523857	0.00117853	1	1	0
TAGLN	13.7743	0.790014	0.890575	0.100561	3.57622	3.37945	0.381597	0.000679887	0.00125617	0.704056	0.00237692	0.00407548	0.792049	8.53967	0.000526726	0.00118411	1	1	0
HPX	14.1639	1.09745	1.03063	-0.0668257	3.82948	3.01468	-0.195471	0.000300188	0.00371545	0.845659	0.00114442	0.0105768	0.897234	8.53768	0.000527551	0.00118552	1	1	0
TARS1.1	13.322	0.615727	0.554975	-0.0607528	3.87336	2.92656	-0.320369	0.000259772	0.00477486	0.749758	0.00100372	0.0132036	0.827033	8.53143	0.000530148	0.00118959	1	1	0
ANXA2	18.6753	1.17957	1.30629	0.126714	3.6008	3.34271	0.324254	0.000628854	0.00140566	0.746829	0.00221483	0.00448798	0.825055	8.52191	0.000534124	0.00119718	1	1	0
KATNAL2	14.6092	1.59395	1.99837	0.404418	3.38432	3.55679	0.719803	0.00123751	0.000722992	0.474332	0.00402284	0.00251311	0.596266	8.50017	0.000543327	0.00121601	1	1	0
CRYL1	15.2709	0.590089	0.698834	0.108745	3.48103	3.45581	0.537755	0.000917187	0.000992155	0.592658	0.00309973	0.00331119	0.700772	8.47721	0.000553225	0.00123588	1	1	0
A2M	14.5796	0.882777	0.559778	-0.322999	4.08363	2.17069	-1.25251	0.000128432	0.033765	0.215053	0.000536721	0.070813	0.325333	8.46587	0.000558181	0.00124511	1	0	0
NPM1	12.656	0.774647	0.895072	0.120424	3.5041	3.39403	0.456638	0.000853347	0.00120109	0.649516	0.0029127	0.0039192	0.749032	8.38781	0.000593571	0.00131871	1	1	0
PAIP1	12.6493	0.927912	0.890075	-0.0378363	3.77074	3.03202	-0.128889	0.000363814	0.00353459	0.89786	0.00136239	0.0101494	0.932358	8.38729	0.000593813	0.00131876	1	1	0
KXD1	10.4402	1.17504	1.2027	0.027652	3.68486	3.16161	0.0726907	0.000480522	0.00242149	0.942285	0.0017378	0.00728975	0.962637	8.37537	0.000599421	0.00132975	1	1	0
PIR	12.7464	0.98206	1.16388	0.181819	3.44882	3.42631	0.535252	0.00101393	0.00108722	0.594377	0.00337395	0.00359019	0.702256	8.32701	0.00062273	0.00137673	1	1	0
RBBP9	11.9828	0.669274	1.23864	0.569369	2.55289	3.9606	1.82058	0.0131406	0.00019438	0.073464	0.0318256	0.000779149	0.13612	8.32673	0.000622871	0.00137673	1	1	0
SNRPF	10.5475	0.681703	0.756581	0.0748776	3.54848	3.30132	0.326726	0.000742211	0.00159415	0.744967	0.00257155	0.00501785	0.8236	8.29183	0.000640275	0.00141313	1	1	0
IFITM3	12.7689	0.819428	1.60007	0.780645	2.43327	3.98295	1.9432	0.0178391	0.00018037	0.0565029	0.0413048	0.000727979	0.10938	8.28585	0.000643307	0.00141827	1	1	0
LGALS3	14.7332	0.77838	1.03603	0.257647	3.22442	3.59763	0.894687	0.00200921	0.000635212	0.374391	0.00617137	0.0022345	0.498766	8.25868	0.000657278	0.00144644	1	1	0
AGA	11.2344	0.985535	1.54979	0.564251	2.88386	3.80155	1.38408	0.00538336	0.000328988	0.171262	0.0146916	0.00124377	0.271276	8.23602	0.000669163	0.00147099	1	1	0
DPP6	18.5976	0.589841	0.549873	-0.0399675	3.7682	2.94475	-0.214039	0.000366836	0.00453566	0.831214	0.00137229	0.012617	0.886908	8.23041	0.000672139	0.001477	1	1	0
RAB6A	15.5332	0.329222	0.710606	0.381384	2.21023	3.99911	2.14633	0.0307626	0.00017085	0.0357397	0.0655149	0.000694335	0.0743193	8.16943	0.0007054	0.00154784	0	1	0
PVALB	10.0592	1.4332	1.20663	-0.226575	3.85107	2.7179	-0.510354	0.000279598	0.00849262	0.611603	0.00107245	0.0217765	0.716985	8.15436	0.000713878	0.00156531	1	1	0
SNAP25	18.5814	0.402837	0.478198	0.0753616	3.40671	3.39001	0.534248	0.00115506	0.00121606	0.595067	0.00378123	0.00395878	0.702888	8.13806	0.000723164	0.00158395	1	1	0
PCBD1	12.7057	0.777062	1.22924	0.452181	2.84083	3.76715	1.38576	0.00606844	0.000368091	0.17075	0.0162799	0.00137614	0.270715	8.06157	0.000768447	0.00167284	1	1	0
ZER1	11.1158	0.55372	0.832458	0.278738	2.94325	3.70925	1.24199	0.00455486	0.000444177	0.218884	0.0126646	0.00162299	0.329933	8.04878	0.000776301	0.00168751	1	1	0
MAN2C1	12.5741	0.727653	1.11672	0.38907	2.89616	3.72589	1.29811	0.00520112	0.000420892	0.199023	0.0142392	0.00154836	0.305886	8.02135	0.000793421	0.0017239	1	1	0
ENO3	14.3106	1.62424	1.66435	0.0401129	3.60069	3.0929	0.0745427	0.000629078	0.00296266	0.940817	0.00221507	0.00869551	0.961571	8.00383	0.000804563	0.00174581	1	1	0
ZBTB16	12.0671	1.21938	2.05531	0.835927	2.69832	3.81256	1.55063	0.00895192	0.000317324	0.126044	0.0228093	0.00120318	0.212102	8.00221	0.000805597	0.00174743	1	1	0
RO60	13.0941	0.676608	0.697207	0.020599	3.58838	3.09962	0.0915785	0.00065417	0.00290515	0.927326	0.00229231	0.00854605	0.9532	7.98248	0.000818353	0.0017732	1	1	0
PROM1	11.0248	0.67034	1.52706	0.856725	2.07797	3.96815	2.22624	0.0418291	0.000189532	0.0296152	0.0850823	0.000761875	0.0634282	7.97747	0.000821627	0.00177902	0	1	0
FXYD7	12.7024	0.860858	1.91009	1.04924	2.12761	3.95731	2.1738	0.0373254	0.000196526	0.03352	0.077257	0.000786884	0.0703722	7.96356	0.00083078	0.00179691	0	1	0
PLP1	21.5255	1.24659	0.682254	-0.564332	3.98452	1.82804	-1.51208	0.000179424	0.0723219	0.135559	0.000725122	0.13432	0.224843	7.95332	0.000837586	0.0018084	1	0	0
RAC1.1	15.589	1.17657	1.18844	0.0118657	3.60819	3.05516	0.0305037	0.000614229	0.00330611	0.975763	0.00216909	0.00957054	0.984216	7.95333	0.000837577	0.0018084	1	1	0
HSPG2	11.8656	1.39121	0.891348	-0.499863	3.95421	2.12373	-1.19098	0.000198575	0.0376611	0.23817	0.000794038	0.0778424	0.352395	7.94982	0.000839928	0.00181281	1	0	0
HDGFL2	9.28831	0.816034	1.06648	0.25045	3.18778	3.49237	0.820138	0.00224093	0.000885255	0.415257	0.00680257	0.00300974	0.539983	7.90112	0.000873193	0.00187702	1	1	0
LSR	9.75941	0.77189	1.61473	0.842842	2.23607	3.92118	2.04674	0.0289294	0.000221681	0.0448985	0.0622089	0.0008726	0.0903042	7.90082	0.0008734	0.00187702	0	1	0
DENR	12.8242	0.985816	2.12807	1.14226	2.1695	3.92587	2.10724	0.033859	0.000218248	0.0391197	0.0709772	0.000861138	0.0804029	7.87281	0.000893152	0.001912	0	1	0
ATP12A	10.1914	1.17749	1.0504	-0.127094	3.73066	2.78976	-0.337551	0.000414436	0.00698546	0.736834	0.00152677	0.0183816	0.817343	7.87077	0.000894605	0.00191443	1	1	0
PRRT2	17.7791	0.596701	0.807817	0.211116	3.11068	3.53019	0.922584	0.0028127	0.000786236	0.359775	0.00830504	0.00270806	0.483946	7.84475	0.000913397	0.0019512	1	1	0
ITGA8	9.61659	1.07127	1.38633	0.315056	3.18975	3.46026	0.786377	0.00222783	0.000978505	0.434621	0.0067662	0.00327467	0.558744	7.82192	0.00093022	0.00198504	1	1	0
PPP3CA	17.2349	0.422175	0.625867	0.203691	2.92519	3.6352	1.18309	0.00479346	0.000563522	0.241257	0.0132429	0.00200444	0.356013	7.79881	0.000947574	0.00202136	1	1	0
PAICS	14.9325	0.899115	0.706135	-0.19298	3.815	2.51161	-0.686401	0.000314801	0.0146178	0.495001	0.00119461	0.0348729	0.614379	7.78228	0.000960196	0.00204684	1	1	0
HSPA4	11.1538	1.49035	0.937386	-0.552963	3.91663	2.06504	-1.21817	0.000225059	0.0430769	0.227743	0.00088379	0.0872589	0.340546	7.77877	0.000962898	0.00205116	1	0	0
MSN	15.2334	0.371773	0.889679	0.517905	1.95801	3.92786	2.28651	0.0547007	0.000216813	0.0256275	0.106412	0.000856408	0.0561479	7.77296	0.000967387	0.00205782	0	1	0
HLA-A.2	13.7978	0.859475	1.22808	0.368601	2.98963	3.58093	1.0748	0.00399192	0.000669817	0.286601	0.0112615	0.00234307	0.406279	7.75584	0.000980739	0.00208476	1	1	0
SOD3	12.4966	1.52396	1.661	0.137034	3.45761	3.15905	0.260624	0.0009866	0.00243989	0.79524	0.00329729	0.00733663	0.860736	7.75085	0.00098467	0.00209164	1	1	0
SERPINB8	9.07749	0.721403	0.650472	-0.0709311	3.69112	2.78994	-0.304231	0.000470929	0.00698206	0.761964	0.0017083	0.018378	0.836585	7.74914	0.000986022	0.00209305	1	1	0
PTPRJ	12.5514	0.557903	0.376537	-0.181366	3.88248	2.19656	-1.05802	0.000252054	0.0317728	0.294123	0.00097879	0.0673613	0.415128	7.73339	0.000998544	0.0021174	1	0	0
ADSL	12.2055	0.801675	0.871948	0.0702732	3.45366	3.14889	0.25378	0.0009988	0.00251412	0.800499	0.00333153	0.00753364	0.864831	7.7196	0.00100964	0.00213794	1	1	0
BCAM	11.6143	1.13332	1.26355	0.130232	3.41484	3.19151	0.328942	0.00112647	0.00221624	0.7433	0.00369828	0.00673212	0.822207	7.70991	0.00101752	0.00215311	1	1	0
KRT76	9.17463	0.967448	1.10144	0.13399	3.3785	3.22435	0.392242	0.00125982	0.00200965	0.696215	0.00408587	0.00617168	0.7867	7.69053	0.00103346	0.00218302	1	1	0
DPP10.1	16.3568	0.599449	0.436202	-0.163247	3.82548	2.33349	-0.873304	0.000304161	0.0228565	0.385844	0.0011569	0.0509913	0.510802	7.64045	0.00107586	0.00226468	1	0	0
ANXA4	16.6694	1.052	1.23596	0.183965	3.31714	3.26693	0.48626	0.00151946	0.00176865	0.628485	0.0048044	0.005507	0.731111	7.63776	0.00107818	0.0022688	1	1	0
PUDP	11.4315	0.840562	1.68729	0.846724	2.27789	3.83299	1.92349	0.0261671	0.000296748	0.0589803	0.0571076	0.00113249	0.113271	7.61927	0.00109433	0.00229957	0	1	0
MAL2	15.6954	0.895992	1.07832	0.182327	3.26609	3.29501	0.557134	0.00177315	0.00162491	0.579428	0.00551721	0.00510505	0.690115	7.58384	0.00112596	0.00236439	1	1	0
WDR77	12.3356	0.519758	0.597682	0.0779246	3.33344	3.21328	0.41894	0.00144594	0.0020772	0.676697	0.00459837	0.00636083	0.770061	7.55649	0.00115101	0.00241366	1	1	0
GPRIN3	9.43604	0.457595	1.08713	0.629534	1.93954	3.86263	2.23677	0.056957	0.000269141	0.0288815	0.110095	0.0010354	0.0621205	7.52229	0.00118317	0.00247765	0	1	0
HSPA1A.1	16.2236	0.87761	0.98181	0.1042	3.36321	3.15403	0.334738	0.00132029	0.00247635	0.738944	0.00425285	0.00743519	0.818765	7.50126	0.0012034	0.0025174	1	1	0
PICALM	17.8726	0.503783	0.561577	0.0577938	3.36655	3.14584	0.323749	0.00130685	0.00253685	0.74721	0.0042173	0.00759049	0.825225	7.49227	0.00121215	0.00253309	1	1	0
PABPC1.1	12.5332	0.623345	0.847524	0.224178	3.02544	3.44824	0.912093	0.0036023	0.00101578	0.365228	0.0103129	0.00337948	0.489576	7.45967	0.00124445	0.00259701	1	1	0
SERPINC1	11.0806	1.45541	1.07584	-0.379572	3.76906	2.33551	-0.824	0.000365809	0.022744	0.413076	0.00136901	0.0507882	0.537991	7.44936	0.00125485	0.00261781	1	0	0
SLITRK1	9.07317	0.907117	0.483077	-0.42404	3.85474	1.72081	-1.51051	0.000276242	0.0902367	0.135958	0.00106092	0.161182	0.225442	7.4362	0.00126825	0.00264121	1	0	0
VAT1	16.414	0.564549	0.478848	-0.0857006	3.67083	2.61004	-0.467125	0.000502703	0.0113188	0.642036	0.00181045	0.0279935	0.742812	7.43385	0.00127066	0.00264532	1	1	0
CASTOR2	11.312	1.64049	1.42293	-0.217552	3.65052	2.65432	-0.405817	0.000536562	0.0100685	0.686264	0.00191756	0.0252644	0.778266	7.4298	0.00127483	0.00265308	1	1	0
CPNE5.1	13.5878	0.903309	0.94472	0.0414111	3.44052	3.01631	0.132218	0.00104041	0.00369808	0.895237	0.00345131	0.0105384	0.930917	7.42181	0.00128309	0.00266751	1	1	0
TMEM163	13.0755	0.518808	0.917533	0.398726	2.49937	3.70537	1.61021	0.0150839	0.000449775	0.112395	0.0358343	0.00164065	0.193435	7.40805	0.00129743	0.00269641	1	1	0
HEBP2	14.1376	0.517474	0.804052	0.286578	2.75829	3.5927	1.2805	0.00761246	0.00064525	0.205105	0.0198247	0.00226499	0.313409	7.40522	0.00130041	0.00270167	1	1	0
SSB	11.3308	0.466711	0.993421	0.526709	2.12456	3.79087	2.00991	0.0375894	0.000340676	0.0487661	0.0777296	0.00128475	0.0966699	7.3594	0.0013495	0.00279694	0	1	0
CYGB	10.7035	0.81668	1.62101	0.804329	2.25831	3.75753	1.86445	0.0274303	0.000379813	0.0669608	0.0594853	0.00141501	0.125895	7.34277	0.00136778	0.00283193	0	1	0
PLXNA4	13.8111	0.473936	0.494511	0.0205752	3.41826	2.98984	0.124399	0.00111461	0.00398956	0.901399	0.00366731	0.0112565	0.935037	7.31293	0.00140125	0.00289796	1	1	0
PSMA5	13.7467	0.818199	0.634665	-0.183534	3.70612	2.40986	-0.696889	0.00044868	0.0189184	0.488459	0.00163732	0.0434821	0.608797	7.31262	0.00140159	0.00289796	1	1	0
GRM1.1	14.7516	0.599203	0.697696	0.0984931	3.25734	3.17937	0.448829	0.00182041	0.00229751	0.655109	0.00565071	0.00696035	0.753128	7.3013	0.00141451	0.00292367	1	1	0
VNN1	10.392	0.944755	1.82025	0.875493	2.30784	3.72738	1.79277	0.0243343	0.000418867	0.0778529	0.0537796	0.00154216	0.142758	7.28384	0.00143468	0.00296233	0	1	0
SCN2B	14.5085	0.643516	0.684955	0.0414386	3.38213	3.01772	0.182567	0.00124584	0.00368313	0.855729	0.00404558	0.0105029	0.904169	7.27248	0.00144795	0.00298668	1	1	0
GNAS	17.4438	0.377323	0.442122	0.0647989	3.23596	3.17847	0.465847	0.00194103	0.00230368	0.642946	0.0059842	0.00697584	0.743627	7.24966	0.00147501	0.00303733	1	1	0
TBCA	13.0396	0.797835	0.968151	0.170316	3.17846	3.2332	0.568782	0.00230377	0.00195717	0.571545	0.00697584	0.00602782	0.682651	7.24324	0.00148271	0.0030511	1	1	0
CD47	18.1302	0.780063	0.199263	-0.5808	3.70401	0.793149	-2.31183	0.00045175	0.430695	0.0240994	0.00164629	0.555362	0.0533613	7.20959	0.00152379	0.00312925	1	0	0
ITGAV	15.731	0.661586	0.555436	-0.10615	3.61857	2.54666	-0.486695	0.00059425	0.0133547	0.628178	0.00210591	0.0322796	0.730923	7.1905	0.00154761	0.00317278	1	1	0
PLLP	11.6929	1.28134	0.840455	-0.440882	3.74902	2.06136	-1.08134	0.000390469	0.0434381	0.283705	0.00144847	0.0878926	0.40356	7.1732	0.00156953	0.00321446	1	0	0
ARPP19	12.5204	0.97094	1.5089	0.537962	2.70366	3.52214	1.25573	0.00882454	0.000806388	0.213892	0.0225227	0.00276802	0.323969	7.11651	0.00164363	0.003356	1	1	0
GPRIN1	11.6428	0.903299	1.98334	1.08004	2.02376	3.72486	2.0284	0.0472795	0.000422292	0.0467902	0.0941855	0.00155194	0.0934157	7.06707	0.00171121	0.00348223	0	1	0
TXNDC17	13.9477	0.540853	0.861061	0.320208	2.64677	3.53229	1.31357	0.0102724	0.000781056	0.193796	0.025712	0.00269175	0.2995	7.06354	0.00171614	0.00348994	1	1	0
TMA7	9.85095	0.927555	1.46749	0.539939	2.65817	3.52537	1.2971	0.009966	0.000798241	0.19937	0.0250315	0.00274473	0.306315	7.05947	0.00172184	0.00350034	1	1	0
NLN	12.3191	0.832656	0.391213	-0.441443	3.74825	1.47626	-1.6658	0.000391439	0.1449	0.100762	0.00145177	0.237295	0.176441	7.03014	0.00176354	0.00357791	1	0	0
CD14	11.4875	1.28122	1.22241	-0.0588038	3.45652	2.76452	-0.132986	0.000989979	0.00748435	0.894632	0.00330697	0.0195415	0.930601	7.02385	0.00177263	0.00359394	1	1	0
MAPKAPK3	9.86533	1.29793	1.32879	0.030866	3.36528	2.88811	0.0670869	0.00131193	0.00531971	0.946727	0.00422843	0.0145354	0.965709	6.98686	0.00182699	0.00369796	1	1	0
GM2A	11.9367	0.728099	0.819815	0.0917165	3.23515	3.05355	0.341615	0.00194579	0.00332151	0.733788	0.00599582	0.00960593	0.814961	6.98105	0.00183569	0.00371308	1	1	0
CALB1.1	15.393	1.12221	1.15808	0.0358725	3.34382	2.89264	0.089602	0.0014009	0.00525275	0.92889	0.00447471	0.0143762	0.954063	6.93921	0.00189958	0.00383336	1	1	0
PRR36	10.5758	0.684874	1.81222	1.12735	1.67754	3.721	2.31476	0.0984367	0.000427612	0.0239276	0.17312	0.00156927	0.053029	6.93135	0.00191184	0.00385553	0	1	0
NCAM2	15.9857	1.00546	0.841999	-0.163458	3.55092	2.49272	-0.483916	0.00073652	0.0153423	0.630138	0.00255329	0.0363389	0.732265	6.91642	0.00193535	0.00389774	1	1	0
IGHA1.1	13.7287	1.61005	0.442383	-1.16767	3.64011	0.838415	-2.213	0.00055474	0.404996	0.0305616	0.00197553	0.53009	0.0651653	6.91173	0.00194279	0.00391142	1	0	0
NTNG1	9.4308	0.595365	0.772907	0.177542	2.99268	3.25679	0.748105	0.00395732	0.00182347	0.457206	0.0111795	0.00565924	0.579953	6.91022	0.0019452	0.00391366	1	1	0
CLIP1	10.5755	0.534681	0.796663	0.261982	2.74179	3.42452	1.12615	0.00796142	0.00109326	0.264412	0.0206035	0.00360622	0.382375	6.89893	0.00196326	0.00394739	1	1	0
AMDHD2	10.7156	0.883744	1.47789	0.594146	2.51986	3.53247	1.42013	0.014311	0.000780606	0.160542	0.0342401	0.00269071	0.257228	6.89432	0.0019707	0.00396102	1	1	0
HLA-A	11.0323	0.831348	1.2663	0.434955	2.69593	3.4423	1.18238	0.00900965	0.00103466	0.24154	0.0229275	0.00343601	0.356284	6.87722	0.00199849	0.00401155	1	1	0
DGKI	16.495	0.437543	0.26924	-0.168304	3.68168	1.89911	-1.18715	0.000485474	0.0621725	0.239666	0.00175327	0.118276	0.354176	6.85424	0.00203649	0.00407972	1	0	0
PRPSAP1.1	13.4638	0.570117	0.183138	-0.38698	3.65317	0.983715	-2.07864	0.000532022	0.329052	0.0417654	0.00190396	0.452589	0.0849813	6.85463	0.00203585	0.00407972	1	0	0
HSPH1	15.7313	0.276134	0.511508	0.235374	2.30715	3.58256	1.64854	0.0243755	0.000666353	0.104265	0.0538543	0.0023314	0.181577	6.81099	0.00211006	0.00421455	0	1	0
CDH15	10.2119	1.29642	1.47643	0.18001	3.17396	3.03009	0.369437	0.00233463	0.00355437	0.713052	0.00706171	0.0101958	0.798671	6.78949	0.00214765	0.00427833	1	1	0
SUMO2.1	10.2421	0.947765	1.06055	0.112783	3.1986	3.00038	0.319073	0.00217001	0.00387106	0.750736	0.00660826	0.0109665	0.82766	6.7864	0.0021531	0.00428778	1	1	0
PGAM2	12.7789	1.24137	0.892198	-0.349172	3.60462	2.17173	-0.84993	0.000621259	0.0336831	0.398611	0.00219136	0.0706737	0.52362	6.76157	0.00219747	0.00436897	1	0	0
GNAI2	18.3281	0.364994	0.693984	0.328991	2.24271	3.57456	1.69456	0.0284748	0.000683467	0.0951417	0.0613766	0.00238714	0.168385	6.72492	0.00226471	0.00449085	0	1	0
MCTS1	15.0521	0.273592	0.539148	0.265555	2.17331	3.59015	1.76832	0.0335579	0.000650502	0.0818929	0.0704438	0.00228034	0.149107	6.71569	0.00228199	0.00452215	0	1	0
RDX	14.9816	0.451075	0.880203	0.429128	2.19136	3.58454	1.74758	0.0321651	0.000662189	0.0854528	0.0681103	0.00231817	0.154212	6.71235	0.00228826	0.00453309	0	1	0
LAMTOR2	13.0864	0.328586	0.497325	0.168739	2.67483	3.3937	1.15146	0.00953297	0.00120231	0.253934	0.0240837	0.00392104	0.370586	6.71001	0.00229268	0.00454035	1	1	0
ITGB3	12.1001	0.406493	1.09066	0.684168	1.6269	3.65917	2.29539	0.108795	0.000521883	0.0250822	0.18831	0.00187247	0.0551704	6.70004	0.00231157	0.00457029	0	1	0
GGH	13.3265	0.390225	0.656832	0.266608	2.46736	3.48144	1.41311	0.016366	0.000916014	0.162588	0.0383882	0.00309692	0.259872	6.67671	0.00235642	0.00465137	1	1	0
GNPDA1	13.2065	0.710439	0.525749	-0.18469	3.56445	2.21121	-0.776775	0.0007057	0.0306915	0.440224	0.00245817	0.0653864	0.564233	6.66465	0.00237995	0.00469169	1	0	0
LHPP	14.2954	0.863022	0.778107	-0.0849147	3.42137	2.58585	-0.282194	0.00110394	0.0120599	0.778728	0.00363683	0.0295988	0.84919	6.65762	0.00239377	0.00471434	1	1	0
LAMTOR5	9.24028	0.421935	0.696074	0.274139	2.49939	3.45644	1.36127	0.015083	0.000990198	0.17832	0.0358343	0.00330709	0.280306	6.64308	0.00242264	0.0047588	1	1	0
PDCD5	9.59075	0.572349	0.875801	0.303451	2.64027	3.38671	1.17344	0.0104507	0.00122843	0.245074	0.0260902	0.00399547	0.360525	6.63887	0.00243108	0.00476919	1	1	0
GNG4	13.5238	2.11191	1.29495	-0.816965	3.61825	1.85978	-1.17331	0.000594867	0.0676294	0.24513	0.00210768	0.126968	0.360577	6.61731	0.00247469	0.00485003	1	0	0
CADM4	14.4535	0.738953	1.00207	0.263113	2.85264	3.24274	0.851447	0.00587293	0.00190203	0.397775	0.0158349	0.00587794	0.522862	6.61059	0.00248844	0.00487226	1	1	0
CACYBP	13.6628	0.384987	0.514477	0.12949	2.87522	3.2209	0.810677	0.00551492	0.00203047	0.42063	0.0150011	0.00622718	0.545522	6.59814	0.00251416	0.00491466	1	1	0
HLA-A.4	14.6731	0.78868	0.92593	0.13725	3.07638	3.02763	0.448784	0.00310869	0.0035796	0.655141	0.00907572	0.0102592	0.753128	6.56469	0.00258459	0.00504094	1	1	0
ROBO1	10.8745	0.885639	1.32588	0.440236	2.658	3.3357	1.10757	0.00997031	0.00143602	0.272297	0.0250388	0.0045708	0.391285	6.52625	0.00266803	0.00518864	1	1	0
FUS	12.4213	0.585853	1.21984	0.63399	2.03888	3.55872	1.84958	0.0457006	0.000718594	0.0691086	0.0915321	0.00249973	0.12929	6.51392	0.00269537	0.00523174	0	1	0
CUL4A.1	12.0253	0.478875	0.577584	0.0987089	3.02333	3.05679	0.522404	0.00362416	0.00329056	0.603238	0.0103588	0.00953616	0.710046	6.51287	0.00269773	0.00523464	1	1	0
SKP1	15.8067	0.536288	0.456196	-0.0800924	3.42551	2.44267	-0.428849	0.0010899	0.0174215	0.669509	0.0035984	0.0404979	0.764708	6.48204	0.00276746	0.00535107	1	1	0
HDGF.1	11.9671	1.23164	1.28515	0.0535129	3.20513	2.80351	0.116736	0.00212826	0.00672681	0.907444	0.00649639	0.0177731	0.939049	6.42958	0.00289041	0.00556924	1	1	0
HYI	11.1968	1.07799	0.974369	-0.103624	3.35489	2.54197	-0.270339	0.00135434	0.0135176	0.787791	0.00434814	0.0326298	0.855584	6.41014	0.00293739	0.00565256	1	1	0
PSMB10	9.95109	0.619574	1.19362	0.574046	2.16473	3.49592	1.68129	0.0342392	0.000875468	0.0977024	0.0716998	0.00298037	0.172095	6.40749	0.00294385	0.00566139	0	1	0
ANXA5	18.5972	0.881733	0.916052	0.0343182	3.20415	2.7905	0.104541	0.00213446	0.00697143	0.917075	0.00651311	0.0183553	0.946359	6.40422	0.00295186	0.00567319	1	1	0
UGDH	9.38263	0.9769	0.640799	-0.336101	3.54153	1.94737	-1.0214	0.000758661	0.0559911	0.311006	0.00262204	0.108609	0.433066	6.40122	0.00295922	0.00568554	1	0	0
CNTN5	9.4278	0.548059	0.897663	0.349603	2.46506	3.38454	1.31814	0.0164618	0.00123666	0.192271	0.0385829	0.00402081	0.29765	6.39181	0.00298242	0.00572647	1	1	0
NRDC	10.4086	0.690048	1.01947	0.329423	2.65148	3.28375	1.06108	0.0101446	0.00168117	0.292739	0.0254251	0.00526629	0.413528	6.37776	0.0030174	0.00578447	1	1	0
HBG1	12.5707	1.54466	1.39422	-0.150437	3.33808	2.5257	-0.272524	0.00142564	0.0140975	0.786118	0.00454253	0.0338408	0.854632	6.34124	0.00311036	0.00595136	1	1	0
ANXA3	15.5238	0.440883	0.581047	0.140164	2.84133	3.13903	0.75722	0.00606003	0.00258818	0.451766	0.0162646	0.00772371	0.575021	6.33859	0.00311722	0.00596018	1	1	0
GPHN	13.1423	0.536069	0.513479	-0.0225909	3.27272	2.62783	-0.115613	0.00173805	0.0108005	0.90833	0.00542286	0.02686	0.939845	6.31239	0.00318588	0.00607857	1	1	0
ATP1A3.1	16.6905	1.16561	1.07492	-0.0906918	3.30985	2.55868	-0.215879	0.00155344	0.0129446	0.829786	0.0049033	0.0314011	0.885567	6.30988	0.00319255	0.00608937	1	1	0
ITIH2	10.2323	0.976642	0.64481	-0.331832	3.50387	1.93923	-0.997968	0.000853966	0.0569949	0.322147	0.00291427	0.110133	0.445167	6.27289	0.00329236	0.00626987	1	0	0
SDK2	10.7435	0.64078	0.84579	0.205011	2.82351	3.12413	0.757256	0.00636622	0.00270402	0.451744	0.0169461	0.00803881	0.575021	6.27058	0.00329868	0.00627995	1	1	0
LCP1.1	12.9417	0.647143	0.539994	-0.107149	3.38354	2.36671	-0.46962	0.00124047	0.0210614	0.640263	0.00403103	0.0475473	0.741327	6.26992	0.00330051	0.00628146	1	1	0
FGB	14.4437	0.991753	0.722146	-0.269608	3.45974	2.11179	-0.788421	0.000980091	0.0387124	0.433434	0.00327937	0.0796979	0.557729	6.25048	0.00335439	0.00637397	1	0	0
CNTN2	12.6909	0.472926	0.545886	0.0729607	3.02491	2.9269	0.391196	0.00360778	0.00477039	0.696984	0.0103221	0.0131932	0.786909	6.24455	0.00337101	0.00639674	1	1	0
HP	15.0586	1.32954	1.02052	-0.309016	3.43004	2.20702	-0.668289	0.00107474	0.030997	0.506412	0.00355221	0.0659213	0.62538	6.24162	0.00337923	0.00640911	1	0	0
RGS19	11.0459	0.749274	1.91199	1.16271	1.64443	3.51759	2.13911	0.105114	0.000817985	0.0363441	0.182809	0.00280412	0.075455	6.20427	0.00348614	0.0065871	0	1	0
SYT1.3	16.4824	0.678004	0.841691	0.163687	2.90675	3.02492	0.588268	0.0050488	0.00360763	0.558474	0.0138724	0.0103221	0.672301	6.20428	0.00348611	0.0065871	1	1	0
ATP1A1.3	19.7391	0.499444	0.276486	-0.222958	3.50861	1.62819	-1.31298	0.000841372	0.108519	0.193996	0.00287507	0.187994	0.299757	6.17023	0.00358661	0.00675585	1	0	0
RCC2	10.5951	0.958052	1.11635	0.158294	2.99041	2.92096	0.414182	0.00398307	0.0048509	0.68016	0.0112435	0.0133914	0.772893	6.15798	0.00362347	0.00681893	1	1	0
PLIN3	12.5371	0.77914	0.31595	-0.46319	3.49302	1.18738	-1.74073	0.00088347	0.239576	0.0866575	0.00300479	0.3541	0.156045	6.14701	0.00365683	0.0068753	1	0	0
GLIPR2	14.6642	0.956327	0.758819	-0.197508	3.38181	2.2494	-0.585481	0.0012471	0.0280225	0.560335	0.00404894	0.0605599	0.673529	6.13814	0.00368404	0.00692001	1	0	0
PFDN1	8.97458	0.46037	0.757134	0.296764	2.4073	3.31881	1.30083	0.0190397	0.00151177	0.198096	0.0437056	0.0047859	0.304694	6.13369	0.00369775	0.00694042	1	1	0
CPM	13.2567	1.14922	1.48584	0.336625	2.82044	3.05684	0.692543	0.00642042	0.00329001	0.491164	0.0170554	0.00953616	0.611114	6.10917	0.00377435	0.00707428	1	1	0
RBP4	11.6403	0.627753	1.45208	0.824328	1.79123	3.47327	1.97173	0.078103	0.000939651	0.0530745	0.143139	0.00316387	0.103705	6.10007	0.0038032	0.00712394	0	1	0
ADAM15	9.61967	0.72781	1.0751	0.347293	2.59304	3.2109	1.03723	0.0118352	0.00209196	0.303631	0.0291063	0.00639954	0.425571	6.0985	0.00380818	0.00713107	1	1	0
VASN	10.2925	1.15836	1.36882	0.210462	2.95398	2.92615	0.449905	0.00441852	0.00478052	0.654337	0.0123403	0.0132143	0.752777	6.09133	0.0038311	0.00716512	1	1	0
PPM1B	12.068	0.335729	0.644327	0.308598	2.11652	3.40507	1.63085	0.0382926	0.00116092	0.107957	0.0789321	0.00379834	0.18718	6.08549	0.00384987	0.00718468	0	1	0
HDGF	11.7245	1.50705	1.63426	0.127212	3.06588	2.78699	0.216941	0.00320494	0.00703876	0.828961	0.00931926	0.0185111	0.88479	6.06814	0.00390618	0.00728079	1	1	0
ART3	10.0937	0.973513	1.43783	0.464313	2.58502	3.20048	1.03352	0.012086	0.00215792	0.305346	0.0296515	0.00657808	0.427545	6.05958	0.0039343	0.00732419	1	1	0
CPNE3	16.5111	0.64652	0.689399	0.0428788	3.08223	2.75511	0.171361	0.00305622	0.00767846	0.864494	0.00893978	0.0199622	0.909251	6.04875	0.00397013	0.00738182	1	1	0
ACOT7	15.6897	0.725617	0.410617	-0.315	3.4695	1.64582	-1.26257	0.00095078	0.104827	0.211439	0.00319542	0.182397	0.320948	6.04097	0.0039961	0.00742781	1	0	0
PLBD2	12.5528	0.392827	0.813533	0.420706	1.97268	3.42464	1.771	0.0529642	0.00109283	0.0814407	0.103523	0.00360545	0.148439	6.03919	0.00400206	0.00743661	0	1	0
EWSR1	12.5303	0.557727	1.23918	0.68145	1.85	3.44564	1.89483	0.0690465	0.00102401	0.0627473	0.129201	0.0034042	0.119194	6.03609	0.00401246	0.00745365	0	1	0
AMBP	9.70282	0.829172	1.12156	0.292384	2.72923	3.09459	0.806744	0.00823671	0.00294815	0.422876	0.0212342	0.00865852	0.547809	6.03236	0.00402505	0.00747473	1	1	0
PRKAR2A.1	14.2845	0.383241	0.785363	0.402122	1.98958	3.41779	1.74998	0.0510218	0.00111625	0.0850348	0.100462	0.00367069	0.153641	6.02886	0.00403687	0.00749439	0	1	0
CDH4	9.49142	1.22314	1.34316	0.120022	3.03644	2.79513	0.249767	0.0034899	0.00688337	0.803587	0.0100338	0.0181445	0.866957	6.01589	0.004081	0.00756936	1	1	0
RAP2A.2	12.1675	2.19083	1.0848	-1.10603	3.46623	1.43874	-1.46691	0.000960496	0.155217	0.14742	0.0032245	0.250449	0.240626	6.0075	0.00410981	0.00761579	1	0	0
HLA-B.2	10.4152	0.901859	1.6581	0.75624	2.17924	3.35863	1.53183	0.0330949	0.00133891	0.130614	0.0696695	0.00430603	0.218195	6.00125	0.00413142	0.00764881	0	1	0
FGA	13.1041	1.04039	0.857768	-0.182624	3.31738	2.29274	-0.488138	0.00151833	0.0252438	0.627162	0.00480249	0.0554856	0.730208	5.99635	0.00414844	0.00767797	1	0	0
CARHSP1	12.1615	0.437087	0.934345	0.497257	1.90802	3.41907	1.81963	0.0609887	0.00111182	0.0736101	0.116486	0.00365944	0.136308	5.98187	0.00419914	0.00776231	0	1	0
MAT2B	13.6773	0.462306	0.477398	0.0150921	3.09683	2.68074	0.0847466	0.00292893	0.00938386	0.932734	0.00860905	0.0237731	0.956573	5.95489	0.00429533	0.00792802	1	1	0
TPM1.2	9.65026	1.16541	1.36479	0.199378	2.93314	2.87942	0.420645	0.00468702	0.00545064	0.675458	0.0129983	0.0148507	0.769181	5.95308	0.00430187	0.00793526	1	1	0
FTO	10.7133	0.933917	0.742278	-0.191639	3.32499	2.21531	-0.57194	0.00148363	0.0303944	0.569416	0.00470421	0.0648599	0.68078	5.9373	0.00435926	0.00802644	1	0	0
NT5DC1	10.8549	0.864128	1.69091	0.826784	2.04968	3.36214	1.64394	0.0446012	0.00132462	0.105214	0.0898056	0.0042648	0.182949	5.90081	0.00449505	0.00824387	0	1	0
MOB1A	12.1703	0.524161	0.889145	0.364984	2.30547	3.27834	1.34572	0.0244751	0.00170886	0.183258	0.0540447	0.00534355	0.286539	5.89995	0.00449832	0.00824738	0	1	0
TATDN1	11.5851	0.477829	0.778689	0.30086	2.37236	3.24084	1.25216	0.0207693	0.00191287	0.215183	0.0470222	0.00590742	0.325381	5.87518	0.00459303	0.00840574	1	1	0
GNAI1.2	17.7778	0.50093	0.39528	-0.10565	3.30459	2.1859	-0.584248	0.00157843	0.0325805	0.561158	0.00497698	0.0688135	0.674237	5.84917	0.00469474	0.00858151	1	0	0
PTGR2	14.0044	0.653317	0.881015	0.227699	2.69191	3.04302	0.78647	0.00910737	0.00342417	0.434567	0.0231534	0.00986826	0.558744	5.84697	0.00470341	0.00859477	1	1	0
SCPEP1	10.3888	0.800888	1.08482	0.283933	2.68327	3.04675	0.797435	0.00932038	0.00338749	0.428221	0.0236387	0.00977962	0.552957	5.84087	0.00472767	0.00863649	1	1	0
CASP14	11.0968	1.60972	0.898768	-0.710952	3.41181	1.59687	-1.26317	0.00113703	0.115345	0.211225	0.00372916	0.197501	0.320705	5.83712	0.00474262	0.00865857	1	0	0
SERPINA3	13.4485	1.29772	0.89221	-0.405511	3.36616	1.94002	-0.881743	0.00130839	0.0568965	0.381298	0.00422079	0.110013	0.506112	5.83536	0.00474967	0.00866361	1	0	0
IGHG1	15.7737	1.10563	1.04863	-0.0570039	3.15178	2.50583	-0.136218	0.00249283	0.014836	0.892087	0.00747725	0.0353241	0.928882	5.81832	0.00481836	0.00877743	1	1	0
TMEM178B	15.2959	0.510333	0.800327	0.289993	2.42816	3.1921	1.15664	0.0180696	0.00221234	0.251826	0.0417639	0.00672251	0.368072	5.81572	0.00482891	0.00879226	1	1	0
S100B	16.1747	0.884134	0.477123	-0.407012	3.40777	1.54158	-1.31506	0.00115132	0.128228	0.1933	0.00377101	0.215059	0.298886	5.81422	0.00483504	0.00880077	1	0	0
AHNAK	14.5182	0.277295	0.83685	0.559555	1.34525	3.40326	2.27557	0.183409	0.00116745	0.0263142	0.286668	0.00381833	0.0573318	5.79507	0.00491375	0.00892792	0	1	0
SLC8A3	11.3408	0.464852	1.21734	0.752483	1.54899	3.4004	2.10192	0.126438	0.00117777	0.0396005	0.212607	0.00385001	0.0812958	5.79065	0.00493212	0.00895768	0	1	0
ATP6V1E1	17.0138	0.367413	0.796574	0.429161	1.84757	3.35782	1.80906	0.0694032	0.00134223	0.0752567	0.129761	0.00431461	0.13872	5.75501	0.00508269	0.00921827	0	1	0
GYG1	14.4778	0.891704	0.602891	-0.288814	3.34762	1.89731	-0.908905	0.00138476	0.0624129	0.366895	0.00442937	0.118646	0.491366	5.75141	0.00509816	0.00923527	1	0	0
ASRGL1	12.9942	1.29835	1.01517	-0.283177	3.28136	2.15074	-0.599937	0.00169333	0.0353745	0.550719	0.00529971	0.0736695	0.665512	5.74837	0.00511128	0.00925454	1	0	0
CEMIP2	13.3411	0.396409	0.386073	-0.0103363	3.10614	2.5359	-0.0678937	0.00285035	0.0137316	0.946087	0.008408	0.033054	0.965328	5.74769	0.00511423	0.00925454	1	1	0
GPT	10.7681	0.917319	0.905502	-0.011817	3.09064	2.55743	-0.0333751	0.00298224	0.0129869	0.973482	0.0087431	0.0314952	0.982704	5.74211	0.00513838	0.00929143	1	1	0
GNAQ	17.0244	0.458548	0.488013	0.0294657	2.99666	2.67344	0.16142	0.00391241	0.00956841	0.872284	0.011075	0.0241598	0.915377	5.70864	0.00528577	0.0095437	1	1	0
BTF3L4	10.1871	0.486932	1.28902	0.802084	1.51743	3.36731	2.09529	0.134206	0.0013038	0.0402067	0.222924	0.00420831	0.08241	5.67621	0.00543276	0.00979741	0	1	0
SNRPD1	12.4725	0.756213	1.05163	0.295412	2.60051	3.03152	0.851585	0.0116057	0.0035397	0.397699	0.0286157	0.0101609	0.522862	5.66782	0.00547148	0.00986431	1	1	0
ATG16L1	9.84074	0.426225	1.3292	0.90297	1.2859	3.36156	2.28363	0.203227	0.00132695	0.0258066	0.311137	0.00427003	0.0564901	5.65924	0.00551135	0.00993027	0	1	0
PTPRG	12.1325	0.50208	0.765194	0.263114	2.44353	3.12178	1.07343	0.0173836	0.00272271	0.287207	0.0404286	0.00808402	0.40698	5.65425	0.00553468	0.00996935	1	1	0
SPOCK1	9.69674	0.507996	1.18614	0.678142	1.70481	3.33685	1.90775	0.0932008	0.00143099	0.0610242	0.165563	0.00455639	0.116531	5.62417	0.00567753	0.0101872	0	1	0
CTSH	11.8587	0.873213	1.33562	0.462404	2.4279	3.113	1.07775	0.0180815	0.00279372	0.285291	0.041786	0.00825666	0.40515	5.6105	0.00574369	0.0103029	1	1	0
HPCA.2	14.6655	0.415328	0.862015	0.446687	1.88908	3.28671	1.70314	0.0635265	0.00166623	0.0935156	0.12041	0.00522532	0.166006	5.55992	0.00599549	0.0107323	0	1	0
USP39	9.33952	0.643905	0.733608	0.0897028	2.86705	2.73819	0.334815	0.00564209	0.0080395	0.738887	0.015308	0.0207767	0.818765	5.54196	0.00608759	0.0108843	1	1	0
SPON1	10.1296	0.904216	0.700501	-0.203715	3.22681	2.09554	-0.60941	0.00199494	0.0401842	0.544464	0.00613057	0.0823731	0.660146	5.54105	0.00609232	0.0108896	1	0	0
ATP12A.6	13.62	0.652006	0.861905	0.209899	2.65146	2.93818	0.715532	0.0101451	0.00462069	0.476948	0.0254251	0.0128359	0.598516	5.53946	0.00610055	0.0108975	1	1	0
GNPNAT1	10.5094	0.710461	0.621864	-0.0885971	3.145	2.30761	-0.328765	0.0025431	0.0243483	0.743433	0.00760794	0.0538038	0.822254	5.53931	0.00610129	0.0108975	1	0	0
PCDH10	9.63949	0.765391	1.02661	0.261216	2.62662	2.95327	0.751449	0.0108349	0.00442732	0.455205	0.0269125	0.0123611	0.578183	5.53081	0.00614552	0.0109652	1	1	0
IDI1	12.6817	0.803013	0.720381	-0.0826319	3.12108	2.34709	-0.269225	0.00272835	0.0221058	0.788644	0.00809679	0.0495785	0.856097	5.52527	0.00617453	0.011004	1	1	0
CAV1	14.4848	0.535918	1.15097	0.615055	1.82397	3.28375	1.75476	0.0729431	0.0016812	0.0842056	0.13528	0.00526629	0.152477	5.51303	0.00623908	0.0111027	0	1	0
P2RX5	9.07409	0.650016	0.105163	-0.544853	3.1635	0.429034	-2.22285	0.00240802	0.669375	0.0298553	0.00725883	0.764643	0.0638521	5.49181	0.00635264	0.011275	1	0	0
MVP	13.0034	0.398181	0.365826	-0.0323549	3.08845	2.37859	-0.210371	0.00300141	0.0204507	0.834063	0.00879078	0.0464283	0.888878	5.48213	0.00640516	0.0113615	1	1	0
SUB1	13.2715	0.426398	0.784482	0.358083	2.08075	3.20903	1.46479	0.0415652	0.00210369	0.147996	0.0846403	0.0064288	0.241262	5.47725	0.00643181	0.0114054	0	1	0
C11orf68	13.0606	0.359472	0.916857	0.557386	1.54235	3.29767	2.00475	0.128041	0.00161189	0.04933	0.214805	0.0050684	0.0976492	5.45287	0.00656665	0.0116241	0	1	0
FAIM2	9.00913	0.385334	0.633917	0.248583	2.26577	3.12462	1.22528	0.0269425	0.00270015	0.22507	0.0585814	0.00803015	0.337494	5.43613	0.00666095	0.0117704	0	1	0
SERPING1	11.6052	1.19006	0.993767	-0.196291	3.14461	2.20125	-0.434794	0.00254607	0.0314233	0.665211	0.00761432	0.0667496	0.761763	5.41744	0.00676781	0.0119349	1	0	0
LSM1	10.3687	0.460948	1.27412	0.813171	1.41995	3.29016	2.09985	0.160596	0.00164892	0.0397887	0.257254	0.00517679	0.0816186	5.41359	0.00679006	0.0119706	0	1	0
GPT.1	10.8168	1.27628	0.967713	-0.308569	3.19337	2.02972	-0.647203	0.00220401	0.046652	0.519873	0.00670168	0.0931706	0.638083	5.38865	0.00693598	0.0121994	1	0	0
LCP1	12.7808	0.7378	0.891091	0.153291	2.74618	2.78034	0.478292	0.00786719	0.00716803	0.634113	0.0203974	0.0188184	0.735425	5.38095	0.0069817	0.0122727	1	1	0
GMPPA	11.8243	0.418274	1.2735	0.855223	1.28339	3.27552	2.19969	0.2041	0.00172346	0.0315389	0.312183	0.00538288	0.0669796	5.36937	0.00705098	0.0123765	0	1	0
CD44	15.5917	0.519947	1.44235	0.922399	1.40645	3.27054	2.09155	0.164549	0.00174954	0.0405525	0.262406	0.00545401	0.0829875	5.34898	0.00717479	0.0125763	0	1	0
TLE1	10.8762	0.780277	1.97224	1.19197	1.53978	3.26254	1.97178	0.128668	0.0017922	0.0530685	0.215657	0.00557266	0.103705	5.34009	0.00722948	0.0126605	0	1	0
MRAS	15.669	0.564584	0.55831	-0.00627385	2.96855	2.4608	-0.0276526	0.00423931	0.0166407	0.978027	0.0118929	0.0389218	0.985734	5.30387	0.00745665	0.0130319	1	1	0
PTGDS	15.667	1.13675	0.35169	-0.785057	3.2067	0.83165	-1.85644	0.00211832	0.408776	0.0681097	0.0064682	0.53373	0.127698	5.30072	0.0074768	0.0130596	1	0	0
TNC	12.5192	1.54981	1.20205	-0.347755	3.15522	2.05145	-0.593488	0.00246761	0.0444233	0.554998	0.00741263	0.0895268	0.66927	5.30005	0.00748104	0.0130632	1	0	0
ENSA	9.64775	0.916579	1.08508	0.168496	2.75244	2.73145	0.424154	0.00773442	0.00818733	0.672911	0.0200905	0.0211159	0.767202	5.29797	0.00749435	0.0130827	1	1	0
EIF2S3	12.0944	0.428221	0.571166	0.142945	2.57376	2.87772	0.720201	0.0124466	0.00547661	0.474089	0.0304164	0.0149102	0.596123	5.2751	0.00764238	0.0133104	1	1	0
SELENOW	11.7255	0.669271	1.28443	0.615159	1.96204	3.15647	1.51175	0.0542189	0.00245856	0.135644	0.105578	0.00738787	0.224962	5.22936	0.00794757	0.0137825	0	1	0
PARP1	11.5076	1.03434	1.22849	0.194143	2.72646	2.71451	0.428985	0.00829861	0.00857066	0.66941	0.0213635	0.0219518	0.764643	5.21522	0.00804439	0.0139384	1	1	0
BACE1	12.6011	0.762197	1.00824	0.246048	2.57026	2.85011	0.695529	0.0125607	0.00591425	0.489305	0.0306375	0.0159251	0.609526	5.20946	0.00808419	0.0139953	1	1	0
CLEC2L	12.8524	0.527322	0.656649	0.129328	2.65126	2.76755	0.545071	0.0101507	0.00742281	0.587646	0.0254321	0.0194004	0.696801	5.17858	0.00830108	0.0143585	1	1	0
ATP2B1.1	18.4611	0.592966	0.35805	-0.234916	3.19893	1.61921	-1.06236	0.00216791	0.110442	0.292163	0.00660298	0.19076	0.41281	5.16359	0.00840857	0.0145237	1	0	0
CAB39.1	14.5585	0.320021	0.556734	0.236714	2.11329	3.08187	1.31036	0.0385794	0.00305946	0.194875	0.079442	0.00894637	0.300886	5.15836	0.00844639	0.0145641	0	1	0
CNRIP1	15.5252	0.263188	0.804938	0.541751	1.25218	3.21032	2.16065	0.215176	0.00209559	0.0345667	0.325381	0.00640852	0.0722689	5.15837	0.00844633	0.0145641	0	1	0
SLC16A2	12.462	0.327662	1.00182	0.674163	1.25224	3.20952	2.1598	0.215152	0.00210058	0.0346356	0.325381	0.00642051	0.0723866	5.15576	0.00846523	0.0145882	0	1	0
CMTM4	13.166	0.225439	0.687987	0.462548	1.25423	3.20859	2.1572	0.214433	0.00210642	0.0348461	0.324599	0.00643511	0.0727442	5.15251	0.0084889	0.0146249	0	1	0
PKLR.1	9.88164	1.51696	1.03362	-0.483333	3.16579	1.80824	-0.845554	0.00239179	0.0753844	0.40103	0.00721469	0.138913	0.526151	5.15165	0.00849516	0.0146315	1	0	0
CD99L2	11.4319	0.371712	1.0746	0.702889	1.32141	3.20231	2.09461	0.191187	0.00214618	0.0402696	0.296343	0.00654778	0.0824922	5.12766	0.00867194	0.0148894	0	1	0
ICAM5	13.5654	0.691741	0.511043	-0.180698	3.11899	1.93158	-0.682982	0.00274512	0.0579524	0.497145	0.00813988	0.111674	0.616491	5.10045	0.00887712	0.0152072	1	0	0
RTN4RL2	12.1987	0.509153	0.909742	0.400588	2.0507	3.07154	1.3525	0.0444992	0.00315267	0.181093	0.0896499	0.00919081	0.283732	5.07059	0.00910799	0.0155762	0	1	0
CA3	9.85237	0.939826	0.859113	-0.0807134	2.97221	2.27755	-0.213975	0.00419529	0.0261883	0.831263	0.0117876	0.0571155	0.886908	5.06276	0.00916957	0.0156594	1	0	0
NCL	10.6432	0.804626	1.21891	0.414289	2.31153	2.93539	0.997688	0.0241167	0.00465739	0.322281	0.0533894	0.012926	0.445319	5.01731	0.0095355	0.0162522	0	1	0
GUSB	9.75381	1.14107	0.900655	-0.240419	3.05972	2.02447	-0.540409	0.00326274	0.0472042	0.590838	0.00946913	0.0940665	0.699357	5.01491	0.00955525	0.0162771	1	0	0
FOLH1.1	14.1866	0.446914	0.78803	0.341116	2.06051	3.04564	1.31837	0.0435224	0.00339838	0.192195	0.0880433	0.00980794	0.297561	5.01076	0.0095895	0.0163259	0	1	0
PRPS2	11.4426	0.380221	0.704997	0.324776	1.97085	3.06331	1.4112	0.0531772	0.00322889	0.16315	0.103872	0.00937991	0.260609	4.97814	0.00986294	0.0167537	0	1	0
ATP6V0D1	17.804	0.450514	0.515039	0.0645255	2.71239	2.59939	0.325658	0.00861959	0.01164	0.745772	0.0220523	0.0286845	0.824238	4.97594	0.00988166	0.0167714	1	1	0
CFI	9.33146	0.761034	0.939892	0.178858	2.60518	2.6971	0.513249	0.0114642	0.00898127	0.609588	0.0283129	0.022868	0.715203	4.95634	0.0100503	0.0170194	1	1	0
S1PR2	9.98359	0.422982	0.945713	0.52273	1.66678	3.12393	1.72671	0.100567	0.00270559	0.0891637	0.176149	0.00804106	0.159666	4.95697	0.0100448	0.0170194	0	1	0
NYAP2	12.5209	1.48133	1.37352	-0.107806	2.92601	2.27429	-0.178506	0.0047824	0.0263954	0.858904	0.0132164	0.0574881	0.90631	4.9468	0.0101333	0.0171456	1	0	0
SLC2A3	16.8445	0.643154	0.405405	-0.237749	3.11804	1.64756	-0.966208	0.00275276	0.104466	0.337668	0.00815856	0.181886	0.461593	4.93148	0.0102683	0.0173642	1	0	0
CALM1	13.4685	0.412472	1.23589	0.82342	1.24684	3.13171	2.08652	0.217114	0.00264451	0.0410215	0.32781	0.00788015	0.0837312	4.90643	0.0104929	0.0176996	0	1	0
NAPA.1	16.2676	0.36819	0.525203	0.157013	2.38023	2.84616	0.850878	0.0203678	0.00597941	0.398088	0.0462788	0.0160791	0.52316	4.90537	0.0105025	0.0177109	1	1	0
HPCA.1	15.9039	0.587719	0.48765	-0.100069	2.99515	2.08326	-0.427498	0.00392939	0.0413281	0.670487	0.0111109	0.0842519	0.765248	4.90119	0.0105405	0.01777	1	0	0
STOM	17.7046	0.768422	0.769056	0.000634202	2.83664	2.37984	0.00196254	0.00613933	0.0203874	0.99844	0.0164434	0.0463077	0.999121	4.88351	0.0107029	0.0180237	1	1	0
FNTB	11.6598	0.544482	0.745125	0.200643	2.43783	2.79663	0.75306	0.0176353	0.00685514	0.454244	0.0409318	0.0180806	0.577285	4.88221	0.0107149	0.0180389	1	1	0
GLUL	17.4209	0.73072	0.553878	-0.176842	3.03657	1.92945	-0.616033	0.00348852	0.0582224	0.540112	0.0100314	0.112076	0.656199	4.87198	0.0108102	0.0181791	1	0	0
GPX3	9.34703	0.836044	1.17761	0.341568	2.38877	2.82055	0.818105	0.0199399	0.00641842	0.416408	0.0454702	0.0170526	0.541089	4.8608	0.0109152	0.0183353	1	1	0
IGSF11	9.90899	1.13136	0.49911	-0.63225	3.11072	1.15038	-1.45725	0.00281237	0.254373	0.150057	0.00830504	0.370959	0.243813	4.85258	0.0109931	0.0184458	1	0	0
NEFM	13.3592	0.752117	0.671077	-0.0810404	2.92774	2.18981	-0.264445	0.00475901	0.0322828	0.792308	0.0131698	0.068311	0.858743	4.84797	0.011037	0.0185144	1	0	0
SLC8A1	14.5911	0.212364	0.515316	0.302952	1.52585	3.10378	1.8247	0.132096	0.00287006	0.0728311	0.220044	0.00845789	0.135127	4.84742	0.0110423	0.0185181	0	1	0
THYN1	10.0842	1.06555	1.18391	0.118362	2.70935	2.52346	0.252285	0.00869054	0.0141792	0.80165	0.0222181	0.0339874	0.86561	4.83863	0.0111267	0.0186441	1	1	0
GGT5	13.3853	0.832992	0.702588	-0.130404	2.96521	2.09653	-0.389128	0.00427975	0.040093	0.698506	0.0119896	0.0821954	0.788038	4.8383	0.0111299	0.0186442	1	0	0
PABPC1	11.9925	0.400487	0.441203	0.0407157	2.71667	2.50884	0.231524	0.00852082	0.0147222	0.817665	0.0218396	0.0350761	0.876959	4.82889	0.0112209	0.0187836	1	1	0
ESAM	13.4164	0.998978	2.11605	1.11707	1.72803	3.06837	1.61981	0.0889254	0.00318184	0.110313	0.159339	0.00926686	0.190593	4.82594	0.0112496	0.0188188	0	1	0
PPP3CA.2	16.4947	0.346213	0.705636	0.359423	1.78843	3.05559	1.5564	0.0785577	0.00330194	0.124668	0.143856	0.00956153	0.210254	4.82468	0.0112619	0.0188341	0	1	0
SPP1	10.3991	1.28282	1.36725	0.0844269	2.74253	2.45029	0.151304	0.00794539	0.0170892	0.880224	0.0205649	0.0398222	0.920835	4.78708	0.0116349	0.019383	1	1	0
TATDN3	11.1377	0.985475	0.886813	-0.0986615	2.89498	2.18382	-0.242959	0.00521847	0.0327404	0.808834	0.0142845	0.0690629	0.870469	4.76166	0.0118943	0.0197879	1	0	0
SNRPE	12.4315	1.39246	1.10514	-0.287324	2.96903	1.9753	-0.513559	0.00423343	0.052658	0.609373	0.0118819	0.103003	0.715134	4.73159	0.0122088	0.020261	1	0	0
PLXNA1.2	14.8378	0.772505	0.741689	-0.0308157	2.82981	2.27753	-0.0946269	0.00625638	0.0261897	0.924914	0.0167027	0.0571155	0.951774	4.72649	0.012263	0.0203454	1	0	0
TFG	14.0398	0.782727	0.547205	-0.235522	3.02098	1.77041	-0.761999	0.00364878	0.0815403	0.448929	0.0104164	0.148599	0.572291	4.71736	0.0123606	0.0204961	1	0	0
NRXN2.2	10.1324	1.23926	0.913337	-0.325922	2.99779	1.85206	-0.660903	0.00389987	0.0687456	0.511106	0.0110412	0.12873	0.629933	4.70852	0.012456	0.0206373	1	0	0
RNF150	10.2608	0.451651	0.972368	0.520717	1.67766	3.02773	1.62139	0.0984124	0.00357855	0.109973	0.173094	0.0102578	0.190076	4.68487	0.0127147	0.0210142	0	1	0
TTR	12.3603	1.75655	1.48506	-0.271483	2.91605	2.06665	-0.377802	0.00491848	0.0429206	0.706859	0.0135574	0.0870004	0.793692	4.68418	0.0127223	0.021021	1	0	0
KRAS	15.6606	1.51448	1.0897	-0.424782	2.99653	1.80737	-0.704542	0.00391389	0.0755219	0.483715	0.0110775	0.13911	0.604336	4.67403	0.0128351	0.0211899	1	0	0
ADAMTS2	11.8736	1.41947	0.839952	-0.579516	3.04231	1.5091	-1.04119	0.00343123	0.136317	0.301803	0.00988703	0.225872	0.423401	4.66103	0.0129811	0.0214076	1	0	0
SERPIND1	9.90718	1.16712	0.672072	-0.495052	3.04542	1.47005	-1.08285	0.0034005	0.146569	0.28304	0.00981095	0.239517	0.40296	4.66004	0.0129923	0.0214202	1	0	0
EMB	9.12149	0.427911	0.590066	0.162155	2.36899	2.73839	0.752534	0.0209432	0.00803495	0.454558	0.0473451	0.0207701	0.577482	4.65402	0.0130605	0.0215094	1	1	0
PPP3CB	14.0171	0.376278	0.731088	0.35481	1.82431	2.9713	1.44202	0.0728898	0.00420626	0.154293	0.135222	0.0118111	0.249291	4.6176	0.0134813	0.0221181	0	1	0
CHM	12.1045	0.488295	0.548725	0.0604295	2.6304	2.47788	0.272882	0.0107272	0.0159343	0.785845	0.0267034	0.0375126	0.854395	4.60691	0.0136074	0.0223008	1	1	0
TRHDE	9.30263	0.630195	0.712886	0.0826903	2.62219	2.48654	0.288423	0.0109623	0.0155866	0.773978	0.0272023	0.0368455	0.845584	4.60563	0.0136227	0.0223195	1	1	0
HNRNPK	14.3644	0.16286	0.515966	0.353107	1.13988	3.02728	2.07175	0.258691	0.00358325	0.042426	0.375747	0.0102648	0.0861517	4.59229	0.0137819	0.022538	0	1	0
LMNA	13.0342	0.882294	0.0374697	-0.844824	2.79104	0.0993617	-2.2403	0.00696097	0.921169	0.0286392	0.0183305	0.949182	0.0616579	4.59002	0.0138093	0.0225766	1	0	0
ADSS1	9.79389	0.528453	1.19517	0.666712	1.58605	3.00693	1.67739	0.11778	0.00379901	0.098466	0.200951	0.0107809	0.173155	4.58517	0.0138677	0.0226661	0	1	0
HLA-A.6	14.04	1.07734	0.143733	-0.933605	2.86484	0.320398	-2.08112	0.00567691	0.749736	0.0415301	0.0153749	0.827033	0.0845942	4.57375	0.0140065	0.0228621	1	0	0
CSNK1G3	10.4021	0.66449	1.67466	1.01017	1.42803	3.01691	1.81983	0.158266	0.00369169	0.0735787	0.254283	0.0105257	0.136291	4.5671	0.014088	0.0229827	0	1	0
BAG3	9.47732	1.17282	0.523534	-0.649291	3.01601	1.12857	-1.39967	0.00370131	0.263396	0.166562	0.0105432	0.381141	0.265127	4.5593	0.0141843	0.0231274	1	0	0
MAP1LC3A	15.1832	0.161154	0.642131	0.480977	0.894523	2.98785	2.238	0.374477	0.00401223	0.0287968	0.498809	0.0113117	0.0619604	4.54129	0.014409	0.0234558	0	1	0
PGK2	12.9256	0.591312	2.12139	1.53008	0.997373	2.99949	2.16342	0.322433	0.00388092	0.0343443	0.445461	0.010991	0.0718619	4.53941	0.0144326	0.0234878	0	1	0
PPP3CA.1	17.5738	0.323833	0.445844	0.122011	2.34186	2.70277	0.739648	0.022392	0.00884571	0.462285	0.0501336	0.0225672	0.584967	4.53911	0.0144364	0.0234878	0	1	0
GMPS	11.9179	0.309608	0.835243	0.525635	1.33048	3.00882	1.89351	0.188198	0.00377851	0.0629257	0.292842	0.0107365	0.119471	4.52941	0.0145592	0.0236812	0	1	0
TINAGL1	11.8787	0.908693	0.015358	-0.893335	2.74834	0.038938	-2.26492	0.00782118	0.969064	0.0269977	0.0202897	0.979527	0.0586685	4.52805	0.0145766	0.023703	1	0	0
CAPZB	16.5086	0.263436	0.350877	0.0874417	2.38317	2.66086	0.66311	0.0202194	0.00989473	0.509701	0.045995	0.0248765	0.628586	4.51519	0.0147411	0.0239514	1	1	0
PSMB9	11.385	1.36526	1.38602	0.0207586	2.71323	2.30901	0.0345824	0.00860021	0.0242653	0.972523	0.0220151	0.0536531	0.98204	4.51367	0.0147608	0.0239768	1	0	0
IGHA1	13.3519	0.774026	0.484634	-0.289393	2.98018	1.56418	-0.934027	0.00410115	0.122831	0.353888	0.0115427	0.207947	0.478187	4.50094	0.0149259	0.0242127	1	0	0
DPP4	9.62972	0.271592	1.14378	0.872186	0.839813	2.96478	2.26079	0.404217	0.00428498	0.0272673	0.529148	0.0120024	0.0591954	4.49339	0.0150247	0.0243598	0	1	0
SLC4A3	12.2211	0.670713	0.87397	0.203257	2.40789	2.63017	0.611692	0.0190114	0.0107339	0.542962	0.0436628	0.0267163	0.659045	4.49265	0.0150344	0.024369	1	1	0
LINGO1	13.2976	0.551146	0.899727	0.348581	2.06599	2.82721	1.09534	0.0429848	0.00630158	0.277573	0.0870918	0.0167987	0.396888	4.46734	0.015371	0.0248547	0	1	0
SET.1	9.70547	1.20755	0.869473	-0.338078	2.92633	1.76628	-0.686785	0.004778	0.0822365	0.494761	0.0132102	0.149567	0.614165	4.45842	0.0154914	0.0250294	1	0	0
ATP1A2.1	19.4048	0.373999	0.387988	0.0139894	2.67157	2.32328	0.0837688	0.00961632	0.0234352	0.933508	0.0242639	0.0520967	0.956968	4.44723	0.0156438	0.0252554	1	0	0
PLCB3	10.2146	0.746984	1.15904	0.412052	2.13936	2.78263	0.989258	0.0363231	0.0071233	0.326355	0.0754201	0.0187226	0.449818	4.44582	0.0156631	0.0252798	0	1	0
NAPA	16.9376	0.398672	0.390862	-0.00780933	2.72345	2.23827	-0.0447201	0.00836643	0.028778	0.964473	0.0215034	0.0619272	0.977116	4.43822	0.0157677	0.025435	1	0	0
WDR45B	10.8477	0.682041	0.955393	0.273353	2.28811	2.6868	0.768735	0.0255282	0.00923281	0.444949	0.055982	0.0234395	0.569056	4.42841	0.0159037	0.025627	0	1	0
ROBO2	9.55474	0.545037	0.829308	0.284271	2.16442	2.76068	0.94631	0.0342642	0.00756298	0.347638	0.0717401	0.0197213	0.471704	4.42614	0.0159353	0.0256712	0	1	0
HLA-A.3	9.8423	0.737668	1.19223	0.454566	2.07005	2.80458	1.06931	0.0425896	0.00670704	0.289047	0.0864163	0.0177364	0.409199	4.41822	0.0160463	0.0258089	0	1	0
ZC2HC1A	10.648	0.691449	1.35985	0.668399	1.76473	2.90934	1.43001	0.0824991	0.00501218	0.157698	0.149925	0.0137822	0.253506	4.41251	0.0161268	0.0259176	0	1	0
TTC38	9.13562	0.648	0.373436	-0.274563	2.96265	1.43122	-1.05229	0.00431102	0.157352	0.296724	0.0120664	0.253107	0.418018	4.41042	0.0161563	0.0259582	1	0	0
CAB39	9.92378	1.13475	0.841243	-0.293508	2.89794	1.80093	-0.628341	0.0051752	0.0765433	0.532072	0.0141774	0.140678	0.6489	4.40754	0.0161972	0.0260031	1	0	0
HLA-A.5	10.315	0.861025	0.402737	-0.458288	2.9678	1.16366	-1.32417	0.00424832	0.248989	0.190274	0.0119108	0.364659	0.295263	4.40783	0.0161931	0.0260031	1	0	0
SPR	11.7276	0.690496	0.524612	-0.165884	2.88438	1.83703	-0.580873	0.00537559	0.0709659	0.563417	0.0146726	0.132166	0.676011	4.3991	0.0163174	0.0261892	1	0	0
MOBP	11.0324	1.62282	2.05798	0.435157	2.41924	2.57179	0.543803	0.0184788	0.0125107	0.588513	0.0425849	0.0305484	0.697642	4.39832	0.0163286	0.0262001	1	1	0
COL12A1	9.05854	0.79842	0.339526	-0.458894	2.95733	1.05421	-1.42484	0.00437664	0.295849	0.159182	0.0122271	0.416895	0.255462	4.39374	0.0163943	0.0262917	1	0	0
HLA-C	12.0523	0.701452	0.760197	0.0587455	2.60769	2.36903	0.18307	0.011389	0.0209413	0.855336	0.0281462	0.0473451	0.903963	4.38767	0.0164817	0.0264109	1	1	0
BID	9.61674	0.59635	1.38741	0.791057	1.51035	2.94555	1.67946	0.135998	0.00452533	0.0980593	0.225468	0.0125941	0.172623	4.38426	0.0165311	0.026483	0	1	0
SLC47A2	8.93014	0.457534	0.466962	0.00942779	2.6676	2.28225	0.0460778	0.00971883	0.0258926	0.963395	0.024475	0.0566306	0.976633	4.38009	0.0165916	0.0265518	1	0	0
TPK1	9.07531	0.390549	0.620659	0.23011	2.08652	2.77962	1.03055	0.0410219	0.00718219	0.306729	0.0837312	0.0188529	0.428821	4.37817	0.0166196	0.0265755	0	1	0
ENOPH1	15.0155	0.183347	0.74526	0.561913	0.860051	2.93051	2.20956	0.393051	0.00472194	0.0308117	0.518156	0.0130791	0.065581	4.3762	0.0166483	0.0266074	0	1	0
HIKESHI	9.68559	0.734059	0.868123	0.134064	2.50121	2.47963	0.382928	0.0150128	0.0158635	0.703074	0.0357028	0.0373639	0.791594	4.3706	0.0167304	0.0267245	1	1	0
SNRPD2	13.068	1.08398	2.10161	1.01763	1.77763	2.88907	1.39894	0.0803347	0.00530546	0.16678	0.146608	0.014503	0.265328	4.36818	0.016766	0.0267672	0	1	0
SLC2A11	10.6134	0.676527	0.816153	0.139626	2.4737	2.50161	0.42797	0.0161045	0.0149975	0.670145	0.037853	0.0356711	0.765098	4.36104	0.0168713	0.0269069	1	1	0
EEA1	12.3995	0.377205	0.436236	0.0590304	2.52405	2.44697	0.331118	0.0141575	0.0172335	0.741664	0.0339569	0.0401276	0.820847	4.35574	0.0169499	0.0270252	1	1	0
NUDT18	9.45638	0.424823	0.5639	0.139077	2.33898	2.60259	0.641888	0.0225512	0.0115425	0.523296	0.0504215	0.0284714	0.641216	4.33165	0.0173121	0.0275882	0	1	0
EML1	9.51338	0.869551	0.243447	-0.626104	2.88317	0.676653	-1.74023	0.00539384	0.501125	0.0867449	0.0147158	0.620369	0.156128	4.32786	0.0173698	0.0276729	1	0	0
ORM2	9.8558	0.90719	1.08145	0.174259	2.4788	2.47705	0.39914	0.0158969	0.0159678	0.691152	0.0374377	0.0375803	0.78249	4.32666	0.0173881	0.0276948	1	1	0
GNA11.3	14.628	0.191576	0.633439	0.441863	1.05787	2.9321	2.04532	0.294192	0.00470079	0.0450425	0.415193	0.0130245	0.0905536	4.31637	0.0175461	0.0279243	0	1	0
CAV2	11.0788	0.815296	1.69377	0.878471	1.66066	2.89205	1.49996	0.101795	0.00526139	0.138664	0.177889	0.0143977	0.229176	4.30399	0.017738	0.0282	0	1	0
KCNA2	12.1393	0.578868	0.91703	0.338162	2.07104	2.75028	1.01419	0.0424945	0.00777991	0.314407	0.0862618	0.0201942	0.436664	4.29352	0.017902	0.028416	0	1	0
SLC35C2	9.18675	0.460043	0.732514	0.272471	2.06266	2.75316	1.02408	0.0433104	0.00771939	0.309747	0.0876731	0.0200571	0.431829	4.29081	0.0179447	0.0284763	0	1	0
UBE2V1.1	15.7247	0.79056	0.597205	-0.193355	2.84788	1.80342	-0.583886	0.00595096	0.0761475	0.5614	0.0160144	0.140106	0.674349	4.28074	0.0181043	0.028707	1	0	0
GAMT	13.9382	0.229764	0.874456	0.644692	0.910343	2.90433	2.14122	0.366143	0.00508322	0.0361667	0.490585	0.0139543	0.0751126	4.27473	0.0182002	0.0288439	0	1	0
IGKC	14.611	0.966619	0.819103	-0.147516	2.78076	1.9753	-0.355741	0.00715968	0.0526584	0.723234	0.0188019	0.103003	0.806247	4.26407	0.0183717	0.0291005	1	0	0
GCHFR	9.80186	0.739495	0.973352	0.233857	2.32901	2.56976	0.617409	0.0231088	0.0125771	0.53921	0.0514593	0.0306734	0.655278	4.25251	0.0185596	0.0293675	0	1	0
RAB3C	14.9223	0.106217	0.507148	0.40093	0.715846	2.86513	2.26506	0.476755	0.00567226	0.0269888	0.598348	0.0153646	0.0586609	4.24719	0.0186466	0.0294974	0	1	0
TMSB10	9.60102	0.866844	1.26597	0.399122	2.17986	2.66867	0.841354	0.0330469	0.00969106	0.40336	0.0695962	0.0244152	0.528327	4.24413	0.018697	0.0295694	0	1	0
IGHG2	14.4315	1.20039	0.855335	-0.345057	2.85838	1.70734	-0.688769	0.00577988	0.092728	0.49352	0.0156119	0.164868	0.612918	4.24249	0.0187239	0.0296043	1	0	0
ITGA9	10.4585	0.563891	0.962261	0.39837	1.93662	2.77031	1.14689	0.0573202	0.00736718	0.255804	0.110632	0.0192716	0.372656	4.20207	0.0194027	0.0305737	0	1	0
DPYSL2	11.5052	1.64718	1.15661	-0.490572	2.8436	1.67378	-0.70993	0.00602205	0.0991757	0.48039	0.016177	0.174133	0.601602	4.18391	0.0197158	0.0310348	1	0	0
GNA11.1	14.6646	0.458989	0.585959	0.126969	2.34717	2.51185	0.544284	0.0221018	0.0146088	0.588185	0.0495756	0.0348608	0.697298	4.1709	0.0199434	0.0313503	1	1	0
PFDN4	11.604	0.376037	0.757876	0.381839	1.67935	2.83723	1.42948	0.0980817	0.00612927	0.157852	0.172646	0.0164213	0.253708	4.17067	0.0199474	0.0313503	0	1	0
ASIC1	11.407	0.981124	1.34271	0.361583	2.25257	2.58418	0.695904	0.0278101	0.0121128	0.489071	0.0601652	0.0297086	0.609393	4.16852	0.0199852	0.0314016	0	1	0
CNTNAP2	12.5466	0.350236	0.41246	0.0622234	2.44713	2.41581	0.364448	0.0172264	0.0186384	0.716755	0.0401196	0.0428874	0.801739	4.16637	0.0200231	0.0314531	1	1	0
IL1RAPL1	12.725	0.680705	0.135243	-0.545462	2.77722	0.462544	-1.86553	0.00722942	0.645299	0.0668072	0.0189577	0.74559	0.125658	4.15495	0.0202259	0.0317222	1	0	0
GPCPD1	10.4449	0.660721	0.856931	0.19621	2.3175	2.51961	0.576913	0.0237682	0.0143203	0.566073	0.0527465	0.0342577	0.678199	4.1394	0.0205056	0.0321109	0	1	0
ECE1	12.5852	0.150221	0.805131	0.65491	0.62565	2.81096	2.28649	0.533825	0.0065904	0.0256286	0.6503	0.0174584	0.0561479	4.13591	0.0205687	0.0321969	0	1	0
NLGN2.1	12.8341	0.249949	0.74795	0.498	1.14624	2.8753	1.91443	0.256068	0.00551371	0.0601494	0.372802	0.015	0.115236	4.13578	0.0205711	0.0321969	0	1	0
GSTZ1	10.9992	0.790518	0.581902	-0.208617	2.8042	1.73034	-0.620342	0.00671413	0.0885091	0.53729	0.0177448	0.158703	0.653601	4.1186	0.0208858	0.0326387	1	0	0
MGRN1	12.3624	0.343911	0.401828	0.0579163	2.44228	2.39207	0.344775	0.0174385	0.0197768	0.731422	0.040527	0.0451636	0.813328	4.1182	0.0208931	0.0326417	1	1	0
FGG	14.792	0.914332	0.308903	-0.60543	2.8332	0.80238	-1.57261	0.00619808	0.425376	0.120862	0.0165812	0.550223	0.205207	4.10347	0.0211669	0.0330354	1	0	0
PPP1R1B	10.17	0.863018	1.30484	0.44182	2.09308	2.65282	0.898248	0.0404113	0.0101087	0.372504	0.0827333	0.0253547	0.497091	4.10266	0.0211819	0.0330503	0	1	0
SCRN2	10.7502	0.332513	1.03279	0.700275	1.09913	2.86179	1.94042	0.275931	0.00572528	0.0568472	0.395194	0.015492	0.109953	4.10103	0.0212124	0.0330894	0	1	0
PFN1	16.7789	0.452887	0.525827	0.0729404	2.4435	2.37822	0.329896	0.017385	0.0204698	0.742583	0.0404286	0.0464658	0.821664	4.09745	0.0212798	0.033186	1	1	0
ABHD14A	9.77119	0.613177	0.901647	0.288471	2.1313	2.62712	0.840515	0.0370082	0.0108205	0.403827	0.0766587	0.026895	0.528751	4.0946	0.0213334	0.0332524	0	1	0
IGLV3-21	10.719	1.14917	1.65631	0.507143	2.15967	2.60934	0.798952	0.0346463	0.0113395	0.427347	0.0723938	0.0280315	0.5523	4.0936	0.0213523	0.0332734	0	1	0
SNRPN	11.3722	0.455792	1.03684	0.581048	1.48969	2.8407	1.59193	0.141341	0.00607068	0.11645	0.232564	0.0162835	0.199074	4.08903	0.0214388	0.0333995	0	1	0
NTNG2	10.8065	1.05858	0.311862	-0.746716	2.80762	0.693369	-1.66019	0.00665117	0.490649	0.101891	0.0176014	0.610627	0.17804	4.08312	0.0215511	0.0335641	1	0	0
FLNB	13.4328	0.321642	0.703866	0.382224	1.54093	2.82674	1.53502	0.128387	0.00630975	0.129831	0.215247	0.0168155	0.217206	4.07216	0.0217611	0.0338667	0	1	0
CAP1	15.0384	0.252321	0.472655	0.220335	1.76694	2.77459	1.29341	0.082125	0.00728147	0.200633	0.149424	0.0190776	0.307814	4.07047	0.0217935	0.0339085	0	1	0
TBC1D13	10.3385	0.445746	0.554492	0.108746	2.34985	2.45038	0.480566	0.0219563	0.0170854	0.632505	0.049304	0.0398222	0.734211	4.06355	0.0219274	0.0340731	1	1	0
NQO1	14.1964	0.621868	0.231815	-0.390053	2.83086	0.884602	-1.48844	0.00623819	0.379765	0.141669	0.0166639	0.504483	0.233018	4.06219	0.0219538	0.0341053	1	0	0
QSOX1	10.7262	0.344868	1.20486	0.859993	0.967008	2.83205	2.02143	0.337271	0.00621784	0.0475269	0.461223	0.0166193	0.0946266	4.0396	0.0223971	0.0347673	0	1	0
ALDH3A1	9.52674	0.723465	1.06821	0.344749	2.10677	2.60762	0.841566	0.0391618	0.0113911	0.403243	0.0804771	0.0281476	0.528327	4.02327	0.0227234	0.0352375	0	1	0
HNRNPD	12.9369	0.546517	0.548154	0.00163761	2.57156	2.16213	0.00645936	0.0125182	0.0344476	0.994867	0.0305627	0.0720448	0.997228	4.01959	0.0227977	0.0353437	1	0	0
S100A11	11.8767	0.6057	1.36416	0.758462	1.48847	2.81018	1.56244	0.14166	0.00660448	0.12324	0.233018	0.017488	0.208464	4.00709	0.0230516	0.0356917	0	1	0
LRRTM2	9.75214	0.541812	0.806225	0.264413	2.09072	2.60788	0.855291	0.04063	0.0113831	0.39566	0.0831222	0.0281355	0.520685	4.00425	0.0231097	0.0357624	0	1	0
ASIC2	11.0413	0.901231	1.44105	0.539817	1.9835	2.65864	0.995928	0.0517133	0.00995336	0.323129	0.101592	0.0250066	0.446169	3.99241	0.0233535	0.0360945	0	1	0
BDH2	14.1554	0.683825	0.185627	-0.498198	2.76296	0.628719	-1.6874	0.00751619	0.531826	0.0965166	0.0196106	0.648872	0.170337	3.98694	0.0234671	0.0362424	1	0	0
TARS1	12.3373	1.0114	1.08354	0.0721338	2.49734	2.24276	0.149306	0.0151622	0.028471	0.881793	0.0359855	0.0613758	0.921839	3.98604	0.0234859	0.036262	1	0	0
KCNAB2	15.6285	0.38302	0.563349	0.180328	2.10115	2.59059	0.82925	0.0396702	0.0119113	0.410122	0.0814114	0.0292737	0.534834	3.98089	0.0235932	0.0364093	0	1	0
NAPRT	12.8263	0.355195	0.458457	0.103262	2.27813	2.46489	0.555188	0.0261516	0.0164692	0.58075	0.0570872	0.0385953	0.691146	3.97803	0.0236533	0.0364926	0	1	0
THUMPD1	9.94423	0.75358	0.489909	-0.263671	2.79329	1.52226	-0.819286	0.00691822	0.132993	0.41574	0.0182258	0.221213	0.54053	3.97617	0.0236922	0.036534	1	0	0
TIPRL	14.5925	0.229222	0.676424	0.447202	1.1386	2.81657	1.86211	0.259218	0.00648924	0.0672944	0.376453	0.017218	0.126443	3.96761	0.0238729	0.0367846	0	1	0
GNAI1.1	14.5195	0.771322	1.08863	0.317312	2.15215	2.54627	0.742181	0.0352588	0.0133681	0.460761	0.0734706	0.0323075	0.583362	3.9557	0.0241266	0.0371471	0	1	0
ANPEP	9.08133	0.661219	0.620274	-0.0409452	2.60315	2.04702	-0.135127	0.0115256	0.0448698	0.892946	0.0284373	0.0902564	0.929433	3.94249	0.0244112	0.037547	1	0	0
HSPA1L.1	18.1571	0.665806	0.824977	0.159171	2.31628	2.40586	0.464186	0.0238392	0.0191083	0.644129	0.0528718	0.0438298	0.744608	3.93165	0.0246472	0.0378812	0	1	0
S100A1	14.996	0.663919	0.755321	0.0914017	2.41488	2.30302	0.27869	0.0186818	0.0246214	0.781404	0.0429765	0.0543016	0.850914	3.92654	0.0247593	0.0380246	1	0	0
GPC4.1	9.2908	0.62044	0.81255	0.19211	2.243	2.46244	0.58219	0.0284548	0.0165718	0.562535	0.0613481	0.0387957	0.675205	3.92119	0.0248774	0.0381866	0	1	0
CHI3L1	11.571	1.11906	0.290934	-0.828124	2.73336	0.595697	-1.69561	0.00814513	0.553531	0.0949411	0.021013	0.668077	0.168128	3.91909	0.0249237	0.0382479	1	0	0
HFE	9.88726	0.161649	0.939669	0.77802	0.558901	2.72347	2.25496	0.578228	0.00836588	0.0276515	0.689139	0.0215034	0.0599005	3.91453	0.0250249	0.0383935	0	1	0
LAMA5	10.7852	1.05731	0.559017	-0.498296	2.79393	1.23829	-1.10379	0.00690611	0.220244	0.273921	0.0181966	0.331461	0.392971	3.90577	0.0252206	0.0386546	1	0	0
RBMX	9.3139	0.743277	1.07649	0.333215	2.09985	2.54938	0.78913	0.0397892	0.013261	0.433022	0.0816186	0.0320786	0.557348	3.8948	0.0254678	0.0390136	0	1	0
S100A16	11.0733	0.386694	0.646269	0.259575	1.89357	2.65286	1.06552	0.062917	0.0101077	0.290742	0.119467	0.0253547	0.411155	3.88943	0.0255897	0.0391409	0	1	0
CD36	10.2081	1.15222	0.492275	-0.65994	2.77934	0.995409	-1.33444	0.00718766	0.323379	0.186907	0.0188645	0.446366	0.291132	3.87979	0.0258099	0.0394379	1	0	0
ADO	12.3119	0.761141	0.995476	0.234336	2.23223	2.44732	0.576101	0.0291959	0.0172181	0.566618	0.0626483	0.0401072	0.678775	3.87757	0.0258609	0.0395059	0	1	0
GPD1L	13.7205	0.519431	0.211037	-0.308394	2.76963	0.943276	-1.37844	0.0073807	0.349175	0.172988	0.0193042	0.473157	0.273414	3.86415	0.0261715	0.0399401	1	0	0
IGHG4	13.2458	0.86801	0.942753	0.0747432	2.44413	2.22527	0.176423	0.0173576	0.0296838	0.860532	0.0403755	0.0635527	0.90729	3.86155	0.0262322	0.0400125	1	0	0
LAMTOR3	13.1081	0.416338	0.626774	0.210436	2.03427	2.56719	0.861919	0.0461777	0.0126614	0.39203	0.0923451	0.0308502	0.516957	3.85222	0.0264509	0.0402954	0	1	0
SLC29A1	13.1682	0.524437	0.199598	-0.324839	2.75649	0.879439	-1.43126	0.00764968	0.382535	0.157343	0.0199045	0.507421	0.253107	3.84531	0.0266142	0.0405136	1	0	0
GMPPB	12.1627	0.486344	0.443242	-0.0431018	2.58989	1.97863	-0.192406	0.0119331	0.0522724	0.848048	0.0293114	0.102462	0.898982	3.8376	0.0267976	0.0407517	1	0	0
NRP1	10.5856	0.970362	0.955123	-0.0152385	2.52262	2.08144	-0.0332084	0.0142098	0.0414999	0.973614	0.0340472	0.0845643	0.982704	3.81798	0.02727	0.0414077	1	0	0
ALDH3B1	10.8133	0.315137	0.99111	0.675973	1.04667	2.75942	1.88203	0.299287	0.00758897	0.0644946	0.420911	0.0197746	0.121978	3.81453	0.0273538	0.0415246	0	1	0
LSM2	12.833	0.434206	0.721089	0.286883	1.88355	2.62215	1.04321	0.0642841	0.0109636	0.300872	0.12163	0.0272023	0.422417	3.81114	0.0274367	0.0416399	0	1	0
TTC1	12.0837	0.179401	0.622619	0.443218	0.94371	2.7455	1.95441	0.348955	0.00788159	0.0551337	0.472964	0.0204289	0.107175	3.79489	0.027837	0.042163	0	1	0
HSPBP1	12.108	0.993841	0.463742	-0.530098	2.75052	1.07587	-1.22982	0.00777489	0.286124	0.223379	0.020184	0.405887	0.335374	3.78628	0.0280515	0.0424454	1	0	0
TMSB4X	9.72649	0.745315	0.846277	0.100961	2.36757	2.25352	0.268846	0.0210168	0.0277472	0.788934	0.0474641	0.0600434	0.856258	3.76748	0.0285261	0.0431096	1	0	0
PTPRD.2	12.9167	0.28222	0.532168	0.249948	1.69004	2.67143	1.25471	0.0960071	0.00962002	0.21426	0.169635	0.0242687	0.324417	3.76558	0.0285744	0.0431718	0	1	0
CLSTN2	9.93641	0.256845	0.874648	0.617803	0.958555	2.73631	1.93278	0.34148	0.00808035	0.0578014	0.465507	0.0208637	0.111443	3.76522	0.0285835	0.0431748	0	1	0
APOH	13.0688	1.30115	0.649867	-0.651281	2.73739	1.14609	-1.14859	0.00805692	0.25613	0.255108	0.0208121	0.372833	0.371911	3.74664	0.0290615	0.0438421	1	0	0
ALDH1A2	9.59473	0.508365	0.910428	0.402062	1.75929	2.64115	1.16638	0.0834269	0.0104265	0.247896	0.151278	0.0260404	0.363552	3.74591	0.0290805	0.0438598	0	1	0
NPY1R	8.97431	0.582602	0.433752	-0.14885	2.66375	1.66245	-0.570502	0.00981895	0.101435	0.570385	0.0246997	0.177328	0.681624	3.72859	0.0295338	0.044466	1	0	0
EFNB1	9.54687	0.444433	0.995957	0.551523	1.44079	2.70658	1.4988	0.15464	0.00875554	0.138964	0.249784	0.0223717	0.22961	3.71971	0.029769	0.0447532	0	1	0
CELF2	10.7275	0.737673	0.634406	-0.103267	2.57796	1.85851	-0.302523	0.0123112	0.0678115	0.763259	0.0301261	0.127244	0.837855	3.69006	0.0305686	0.0458756	1	0	0
GSTM1.1	14.0249	0.640799	1.06549	0.424686	1.8464	2.57358	1.02579	0.069575	0.0124526	0.308949	0.130015	0.0304271	0.431121	3.66915	0.0311459	0.0466957	0	1	0
CUTC	9.95358	0.861222	0.419645	-0.441577	2.70607	1.10533	-1.1631	0.0087675	0.273257	0.249216	0.022396	0.392408	0.364903	3.66192	0.0313481	0.0469873	1	0	0
CTSA	11.3027	0.248862	0.936085	0.687222	0.852181	2.68704	1.97268	0.397371	0.00922694	0.052964	0.522482	0.0234279	0.103523	3.65564	0.0315246	0.0471934	0	1	0
FDFT1	14.9039	0.571426	1.06588	0.494451	1.68048	2.62764	1.21894	0.0978603	0.0108057	0.227452	0.17234	0.0268692	0.340306	3.6557	0.0315231	0.0471934	0	1	0
GFRA2	9.63825	0.548759	0.765757	0.216997	2.08347	2.43714	0.690629	0.0413086	0.0176659	0.492358	0.0842217	0.0409925	0.611768	3.65389	0.031574	0.0472556	0	1	0
LAMB2	11.5289	0.801548	0.253789	-0.547759	2.66333	0.706895	-1.52571	0.00982984	0.482262	0.132132	0.0247202	0.602935	0.220083	3.64834	0.0317313	0.0474676	1	0	0
NLGN2	9.16038	0.737991	0.500017	-0.237974	2.65937	1.51042	-0.718856	0.00993415	0.13598	0.474911	0.0249653	0.225458	0.596826	3.63114	0.0322241	0.0481097	1	0	0
HCFC1	10.127	0.919716	0.746435	-0.173282	2.58229	1.75683	-0.40784	0.0121726	0.0838499	0.684786	0.0298313	0.151939	0.777018	3.61006	0.0328384	0.0489498	1	0	0
PRDX1	17.6416	0.871622	0.643477	-0.228145	2.62435	1.6241	-0.575824	0.0109001	0.109393	0.566804	0.027067	0.189201	0.678908	3.61023	0.0328335	0.0489498	1	0	0
FGF1	12.0794	1.11408	0.771681	-0.342397	2.64217	1.53416	-0.680709	0.0103982	0.130043	0.498572	0.0259912	0.217481	0.617841	3.60099	0.0331065	0.0493298	1	0	0
KCNA4	12.2707	0.15057	0.918782	0.768212	0.509134	2.6043	2.17751	0.612453	0.0114908	0.0332296	0.717637	0.0283707	0.0698595	3.59695	0.0332268	0.0494968	0	1	0
KIAA1107	10.0009	0.326601	0.909763	0.583162	1.14716	2.67867	1.71704	0.255694	0.00943584	0.090929	0.372557	0.0238815	0.162184	3.58799	0.0334946	0.0498835	0	1	0
FOLH1	13.9549	0.7939	1.22322	0.429318	1.9284	2.4907	0.874172	0.0583546	0.0154218	0.385375	0.112247	0.0365082	0.510404	3.57628	0.0338483	0.0503484	0	1	0
MPZ	10.9587	1.58433	0.932778	-0.651554	2.66494	1.31524	-0.918708	0.00978783	0.193238	0.361783	0.0246317	0.298841	0.486215	3.5748	0.0338934	0.0503906	1	0	0
RNF7	10.5354	0.373705	0.858097	0.484392	1.37906	2.65446	1.49843	0.172796	0.0100646	0.13906	0.273135	0.0252582	0.229684	3.56616	0.0341574	0.0507458	0	1	0
LCP1.2	11.3656	1.05581	0.904482	-0.151323	2.5325	1.81866	-0.304268	0.0138527	0.0737602	0.761935	0.0333059	0.136502	0.836585	3.55453	0.0345156	0.0512276	1	0	0
AZGP1	12.2288	1.74371	0.624129	-1.11959	2.64133	0.792516	-1.42164	0.0104214	0.431061	0.160105	0.0260314	0.555677	0.256672	3.54834	0.0347082	0.0514756	1	0	0
ITGA7	14.7628	0.247979	0.515879	0.2679	1.49717	2.61089	1.35586	0.139388	0.0112933	0.180028	0.230059	0.0279529	0.282281	3.50682	0.0360273	0.0532494	0	1	0
BUB3	11.4695	0.635594	1.03867	0.403072	1.81907	2.49191	0.967026	0.0736959	0.0153744	0.337262	0.136411	0.0364006	0.461223	3.46876	0.0372822	0.0549565	0	1	0
SNRNP70	10.4611	0.775613	0.417054	-0.358559	2.63041	1.18565	-1.01936	0.0107269	0.240253	0.311967	0.0267034	0.354782	0.434073	3.46373	0.0374511	0.055172	1	0	0
TIMP2	10.2763	0.308336	0.803419	0.495082	1.2027	2.62699	1.6188	0.233635	0.0108243	0.11053	0.347533	0.0268988	0.190876	3.45681	0.0376854	0.05546	0	1	0
PLD1	10.8916	0.890396	0.741454	-0.148942	2.51327	1.75439	-0.352418	0.0145558	0.0842704	0.725711	0.0347662	0.152548	0.808513	3.4563	0.0377025	0.055468	1	0	0
CXCR4	10.2682	0.0844384	0.58877	0.504331	0.432662	2.52895	2.16626	0.666751	0.0139801	0.0341168	0.762706	0.0335899	0.0714806	3.43648	0.0383815	0.0563555	0	1	0
DCTD	11.7975	0.953532	0.687704	-0.265828	2.56852	1.55287	-0.600252	0.0126178	0.125509	0.55051	0.0307562	0.211436	0.665316	3.43625	0.0383895	0.0563555	1	0	0
PTPRS	14.9323	0.294595	0.439678	0.145083	1.93218	2.41737	0.797671	0.0578768	0.0185658	0.428085	0.111564	0.0427584	0.5529	3.43408	0.0384646	0.0564383	0	1	0
BNC2	10.8143	1.29922	-0.00866378	-1.30789	2.36509	-0.0132208	-1.99581	0.0211463	0.989494	0.050321	0.0477151	0.993432	0.0992755	3.40886	0.0393488	0.0575961	1	0	0
IGHG2.3	11.0989	1.28772	1.31529	0.0275622	2.35112	2.01307	0.0421844	0.0218875	0.0484236	0.966486	0.0491705	0.0960643	0.978119	3.40443	0.0395065	0.0577851	1	0	0
SSTR2	9.74259	0.442689	0.88721	0.44452	1.52138	2.55594	1.28061	0.133212	0.0130371	0.205067	0.221448	0.0316001	0.313399	3.3893	0.0400491	0.0585222	0	1	0
TMEFF1	9.90383	0.212921	0.910383	0.697462	0.717669	2.57226	1.97066	0.475638	0.0124953	0.0531999	0.597409	0.030515	0.103894	3.38708	0.0401294	0.0586113	0	1	0
MAN2B2	12.5744	0.249318	0.515366	0.266048	1.47786	2.56084	1.32199	0.144471	0.0128722	0.190995	0.236727	0.0312649	0.296105	3.37821	0.0404518	0.0590252	0	1	0
TPBG	13.9972	0.632692	0.990098	0.357406	1.84216	2.41657	0.872334	0.0702013	0.0186031	0.386368	0.130943	0.0428226	0.511422	3.33704	0.041984	0.0609669	0	1	0
FN1	10.502	0.787283	0.275153	-0.51213	2.55794	0.74941	-1.39484	0.0129696	0.456424	0.168005	0.0314576	0.579245	0.266909	3.3347	0.0420727	0.0610544	1	0	0
RAN	15.8012	0.253507	0.380634	0.127127	1.89562	2.38592	0.796871	0.0626401	0.0200818	0.428546	0.119016	0.045755	0.553259	3.33283	0.042144	0.061131	0	1	0
STEAP4	9.66252	0.72561	0.690537	-0.0350729	2.38277	1.90087	-0.0965465	0.0202397	0.0619373	0.923396	0.0460354	0.117927	0.950829	3.33247	0.0421576	0.061131	1	0	0
FUS.1	11.6096	0.461394	1.19473	0.733338	1.18726	2.57709	1.58185	0.239622	0.0123389	0.118738	0.354139	0.0301857	0.202223	3.32767	0.042341	0.0613584	0	1	0
NINJ2	11.552	0.496643	0.997647	0.501004	1.49866	2.52361	1.26732	0.139001	0.0141738	0.209747	0.229641	0.0339791	0.318994	3.30222	0.0433265	0.0626908	0	1	0
EIF6	14.3195	0.314261	0.932486	0.618225	1.03224	2.56754	1.70224	0.305943	0.0126501	0.0936845	0.428108	0.0308266	0.166211	3.29729	0.0435198	0.0629405	0	1	0
MSN.1	14.3192	0.258367	0.604945	0.346578	1.30105	2.55365	1.46301	0.19802	0.013115	0.148481	0.30468	0.031772	0.241945	3.29285	0.0436953	0.0631792	0	1	0
AHCYL2	13.2108	0.210711	0.435498	0.224787	1.45686	2.52408	1.30283	0.150165	0.0141564	0.197416	0.24396	0.0339569	0.304034	3.28203	0.044125	0.06377	0	1	0
STEAP3	12.3766	0.0192592	0.935902	0.916643	0.0575229	2.34325	2.29503	0.954312	0.0223155	0.0251037	0.970452	0.0499992	0.0552111	3.26398	0.0448518	0.0647042	0	1	0
ILF2	12.3696	0.825228	0.20193	-0.623297	2.47414	0.507502	-1.5665	0.0160868	0.613591	0.122286	0.0378261	0.718507	0.207266	3.23073	0.046223	0.0664688	1	0	0
BST2	13.8772	0.235401	0.770721	0.53532	0.922899	2.53296	1.75932	0.359612	0.013836	0.0834216	0.483762	0.0332746	0.151278	3.21963	0.0466904	0.0670296	0	1	0
CADM1	14.0552	0.134569	0.740436	0.605866	0.536533	2.4747	2.02494	0.593497	0.0160635	0.0471542	0.701442	0.037786	0.0940082	3.21415	0.046923	0.0673475	0	1	0
IGKV4-1	10.2519	0.768751	0.695366	-0.0733848	2.3716	1.79827	-0.189779	0.0208083	0.0769684	0.850098	0.0470929	0.141345	0.900419	3.20457	0.0473325	0.067903	1	0	0
H3-2	12.3419	1.08911	0.673086	-0.416022	2.51482	1.30285	-0.805265	0.0144977	0.197412	0.423723	0.0346399	0.304034	0.548614	3.19971	0.0475414	0.068122	1	0	0
ATP2B1.3	16.8199	0.978889	0.116617	-0.862271	2.38135	0.237815	-1.75841	0.0203111	0.812803	0.083578	0.0461748	0.873792	0.151506	3.18604	0.0481348	0.0688582	1	0	0
C1R	10.1969	0.320968	1.01617	0.695202	0.949846	2.52083	1.7246	0.345852	0.0142754	0.0895466	0.469881	0.0341683	0.160199	3.18421	0.0482148	0.0689564	0	1	0
MYADM	16.2291	0.340613	0.29366	-0.0469528	2.38929	1.72678	-0.276093	0.0199144	0.0891509	0.783389	0.045424	0.159666	0.852481	3.17348	0.0486868	0.0695329	1	0	0
SEPHS1	9.79205	0.919572	0.588258	-0.331315	2.49838	1.33976	-0.75457	0.0151219	0.18518	0.453343	0.0359152	0.289037	0.576503	3.17289	0.0487128	0.0695536	1	0	0
CRP	10.4423	1.22229	0.719661	-0.502629	2.50996	1.23882	-0.865219	0.0146798	0.220051	0.390231	0.0349892	0.331252	0.51537	3.17112	0.0487911	0.0696326	1	0	0
LSM3	9.12642	0.535492	0.172518	-0.362974	2.48331	0.670654	-1.41104	0.0157152	0.504914	0.163195	0.037082	0.623912	0.260659	3.16655	0.048994	0.0698892	1	0	0
ACTN1	17.1984	0.111662	0.488908	0.377246	0.676697	2.48372	1.91646	0.501098	0.0156989	0.0598858	0.620369	0.0370531	0.114743	3.16494	0.0490654	0.069958	0	1	0
TPD52	12.6861	0.141312	0.603094	0.461782	0.694292	2.4839	1.90189	0.490074	0.0156918	0.0618008	0.610099	0.037046	0.117753	3.15783	0.0493835	0.0703453	0	1	0
PPP3R1	13.5585	0.281299	0.461141	0.179842	1.73119	2.37901	0.927801	0.0883564	0.0204294	0.357084	0.15846	0.0463914	0.481431	3.15669	0.0494344	0.0704013	0	1	0
ABI3	9.27957	0.207931	0.844153	0.636222	0.725727	2.4698	1.86144	0.470718	0.0162652	0.0673908	0.592787	0.0381715	0.126546	3.10803	0.0516696	0.0731886	0	1	0
PIP5KL1	12.336	0.573487	0.267972	-0.305515	2.49035	0.975468	-1.11213	0.0154354	0.333092	0.270346	0.0365342	0.456816	0.388912	3.10376	0.0518705	0.0734388	1	0	0
CRTAC1	11.9469	0.78559	0.668519	-0.11707	2.36965	1.6904	-0.296021	0.0209089	0.0959392	0.768197	0.047297	0.169532	0.841394	3.10245	0.0519325	0.0734922	1	0	0
ITGB2	15.3417	0.253206	0.698738	0.445532	1.07506	2.4869	1.5857	0.286486	0.0155723	0.117859	0.406147	0.0368166	0.201009	3.09297	0.0523823	0.0740421	0	1	0
SMIM8	8.88021	0.518841	0.275666	-0.243175	2.4856	1.10705	-0.976566	0.0156238	0.27252	0.332552	0.0369095	0.391575	0.456248	3.09169	0.0524436	0.0741115	1	0	0
CACNG8	13.9791	0.134961	1.02995	0.894994	0.371183	2.37457	2.06342	0.711757	0.0206556	0.043236	0.79791	0.0468101	0.0875519	3.05554	0.054198	0.076288	0	1	0
EPN3	9.21463	0.599389	0.408534	-0.190855	2.43562	1.3916	-0.650117	0.0177336	0.168981	0.518002	0.0411128	0.268248	0.636489	3.0495	0.054497	0.0766553	1	0	0
RAB8A.1	11.1438	1.12246	0.854135	-0.26832	2.39357	1.52683	-0.479642	0.0197031	0.131854	0.633158	0.0450179	0.21972	0.734641	3.03089	0.0554294	0.0778311	1	0	0
RAB3D	13.9821	0.341859	0.672535	0.330676	1.45926	2.4065	1.18324	0.149506	0.0190778	0.241199	0.243218	0.0437821	0.356007	3.01878	0.0560446	0.0785767	0	1	0
AP2B1	16.9991	0.0865751	0.432672	0.346097	0.574716	2.40772	1.92595	0.567548	0.0190199	0.0586669	0.679505	0.0436713	0.11274	3.01303	0.0563391	0.0789165	0	1	0
LAMTOR1	12.0339	0.275102	0.786447	0.511345	1.01867	2.44114	1.58722	0.312292	0.0174887	0.117514	0.434458	0.0406333	0.200573	2.9796	0.0580843	0.081192	0	1	0
SLC2A4	9.43738	0.267796	0.593081	0.325285	1.30085	2.41504	1.32457	0.19809	0.0186746	0.190142	0.304694	0.0429653	0.295108	2.96673	0.0587707	0.0820567	0	1	0
EML2	11.9856	0.431911	0.312937	-0.118973	2.38019	1.44564	-0.549609	0.0203696	0.153278	0.584548	0.0462788	0.247892	0.694437	2.95441	0.0594358	0.0828707	1	0	0
MRPL58	8.86683	0.58677	0.183496	-0.403274	2.38599	0.625481	-1.37463	0.0200782	0.533935	0.174158	0.0457542	0.65039	0.275035	2.93159	0.0606884	0.0844615	1	0	0
LRRC4B.1	10.7258	0.690757	0.50967	-0.181087	2.36437	1.4624	-0.519592	0.0211837	0.148647	0.605185	0.0477832	0.242063	0.711784	2.92992	0.0607812	0.0845712	1	0	0
ADGRL2	10.8982	0.39283	1.05572	0.662894	1.07286	2.41698	1.51763	0.287465	0.0185839	0.134154	0.407249	0.0427891	0.222857	2.92307	0.061163	0.0850438	0	1	0
ATP6V0A1.1	19.715	0.109195	0.355764	0.24657	0.879117	2.401	1.66406	0.382709	0.0193416	0.101111	0.507577	0.044282	0.176871	2.89222	0.0629134	0.0871973	0	1	0
TESC	12.9845	0.251262	0.638092	0.38683	1.12472	2.39434	1.45152	0.265013	0.0196653	0.151641	0.382909	0.0449485	0.24566	2.87535	0.0638929	0.0884334	0	1	0
HLA-H	9.32036	0.578854	0.315907	-0.262946	2.38932	1.09308	-0.909825	0.0199129	0.278559	0.366413	0.045424	0.397891	0.490875	2.85951	0.0648261	0.0896226	1	0	0
GPR158	13.255	0.114083	0.429127	0.315044	0.752826	2.37381	1.74274	0.454384	0.0206945	0.0863021	0.577301	0.0468761	0.155513	2.85305	0.0652109	0.0900107	0	1	0
CYRIA.1	14.176	0.561019	0.191447	-0.369572	2.35434	0.673482	-1.3001	0.0217145	0.503126	0.198345	0.048822	0.622083	0.305024	2.83101	0.066542	0.0915817	1	0	0
SH3BGRL3	15.7954	0.136031	0.550704	0.414673	0.694665	2.35744	1.77512	0.489842	0.0215493	0.0807513	0.609894	0.0485099	0.147294	2.83099	0.0665431	0.0915817	0	1	0

## Sheet: F4-F6vsAll DEP
	AveExpr	Coef.F1_3...F4_6	Coef.F1_3...F7_8	Coef.F4_6...F7_8	t.F1_3...F4_6	t.F1_3...F7_8	t.F4_6...F7_8	P.value.F1_3...F4_6	P.value.F1_3...F7_8	P.value.F4_6...F7_8	P.value.adj.F1_3...F4_6	P.value.adj.F1_3...F7_8	P.value.adj.F4_6...F7_8	F	F.p.value	F.p.value.adj	Results.F1_3...F4_6	Results.F1_3...F7_8	Results.F4_6...F7_8
EPB41.3	13.5664	-1.83586	-0.451027	1.38483	-8.07656	-1.66332	5.10705	2.78082e-11	0.101261	3.3139e-06	7.39462e-10	0.177057	2.07541e-05	34.4137	8.4223e-11	9.16617e-10	-1	0	1
CASK	14.6227	-0.913199	-0.334945	0.578254	-7.39959	-2.27511	3.92778	4.20164e-10	0.0263434	0.00021687	8.25867e-09	0.0573885	0.000856445	27.7912	2.33125e-09	1.75321e-08	-1	0	1
CCDC136	9.92132	-1.94621	-0.656597	1.28961	-6.7823	-1.9181	3.76732	4.96277e-09	0.0596734	0.000367897	7.05824e-08	0.114408	0.0013757	23.5183	2.43616e-08	1.42498e-07	-1	0	1
TUBG1	10.9887	-2.14915	-0.498475	1.65068	-6.4618	-1.25636	4.16039	1.77269e-08	0.213664	9.88636e-05	2.14209e-07	0.323705	0.000424985	22.1563	5.35002e-08	2.84613e-07	-1	0	1
SOGA3	12.8193	-1.56762	-0.58221	0.985411	-6.41229	-1.99635	3.3789	2.15627e-08	0.0502604	0.00125828	2.52009e-07	0.0991986	0.0040816	20.8486	1.16059e-07	5.5941e-07	-1	0	1
TRAPPC14	9.73357	-1.38566	0.11692	1.50258	-5.35605	0.378844	4.86868	1.29999e-06	0.706089	7.99865e-06	9.07747e-06	0.793121	4.51715e-05	18.5192	4.84429e-07	2.03239e-06	-1	0	1
EHD1.1	13.9981	-0.970726	-0.326889	0.643838	-6.00427	-1.69492	3.3383	1.07194e-07	0.0950729	0.00142469	1.01083e-06	0.168296	0.00454031	18.4351	5.10703e-07	2.13522e-06	-1	0	1
CCT3	14.8937	-0.745406	-0.197137	0.548269	-5.84264	-1.2953	3.60243	2.0108e-07	0.199986	0.000625591	1.7524e-06	0.307081	0.0022045	17.8754	7.27585e-07	2.92289e-06	-1	0	1
TYK2	9.84552	-1.7474	-0.665618	1.08178	-5.88978	-1.88069	3.05655	1.67445e-07	0.0646789	0.00329279	1.49515e-06	0.122275	0.00954112	17.5544	8.92939e-07	3.52632e-06	-1	0	1
TEX2	9.92771	-1.41987	-0.0250742	1.39479	-5.39658	-0.0798884	4.44392	1.1148e-06	0.936581	3.68832e-05	7.92753e-06	0.958908	0.000175728	17.4495	9.55032e-07	3.75196e-06	-1	0	1
TLN2	13.9369	-0.836542	-0.19965	0.636892	-5.66987	-1.13433	3.61857	3.92075e-07	0.260991	0.00059425	3.17642e-06	0.378361	0.00210591	17.0096	1.26804e-06	4.88072e-06	-1	0	1
EPHB3	10.9883	-1.26135	-0.0628369	1.19852	-5.37539	-0.224478	4.28157	1.20812e-06	0.823118	6.51052e-05	8.49915e-06	0.880468	0.000292974	16.9434	1.32359e-06	5.07152e-06	-1	0	1
PDCD6IP	13.881	-0.925917	-0.366626	0.559291	-5.75548	-1.91037	2.91429	2.81809e-07	0.0606797	0.00494291	2.37174e-06	0.115946	0.0136164	16.7156	1.53472e-06	5.80945e-06	-1	0	1
GRK5	11.0862	-1.94639	-0.866845	1.07954	-5.75357	-2.148	2.67507	2.8389e-07	0.0356008	0.0095271	2.38704e-06	0.0740644	0.0240761	16.5939	1.66144e-06	6.22424e-06	-1	0	1
PKP2	10.2444	-1.92214	-0.822408	1.09974	-5.62397	-2.01711	2.69731	4.67771e-07	0.047988	0.0089762	3.69377e-06	0.095367	0.0228648	15.8847	2.6492e-06	9.54088e-06	-1	0	1
ACTA1.3	18.0112	-0.771009	-0.283171	0.487837	-5.45025	-1.678	2.8908	9.0905e-07	0.0983457	0.00527987	6.62261e-06	0.172993	0.0144417	15.0757	4.54999e-06	1.55537e-05	-1	0	1
ADD2	14.4781	-1.09797	-0.290988	0.80698	-5.36125	-1.19107	3.30312	1.27463e-06	0.238134	0.00158547	8.91748e-06	0.352371	0.00499572	15.0479	4.63594e-06	1.58207e-05	-1	0	1
PPP1R3F	10.0923	-2.02783	-0.727915	1.29992	-5.4229	-1.63179	2.91408	1.00875e-06	0.107757	0.00494589	7.26159e-06	0.186887	0.0136226	14.9532	4.94214e-06	1.68088e-05	-1	0	1
ARHGEF1	11.134	-1.68816	-0.793787	0.894371	-5.46625	-2.1546	2.42762	8.55309e-07	0.0350584	0.0180945	6.28403e-06	0.0731285	0.0418107	14.9512	4.94876e-06	1.68219e-05	-1	0	1
DYNC1LI2	13.9158	-0.930434	-0.468013	0.462421	-5.43259	-2.29068	2.26331	9.72249e-07	0.0253699	0.0271022	7.01549e-06	0.0556818	0.0588793	14.7566	5.6464e-06	1.90224e-05	-1	0	0
AP1M1	14.3657	-0.873546	-0.440549	0.432997	-5.42482	-2.2934	2.25408	1.0014e-06	0.0252034	0.0277096	7.21436e-06	0.0554102	0.0599975	14.7146	5.81004e-06	1.95302e-05	-1	0	0
EPHB6	11.0506	-1.59111	-0.802217	0.788897	-5.34244	-2.25796	2.22047	1.36872e-06	0.0274532	0.0300246	9.50255e-06	0.0595137	0.0641689	14.271	7.86571e-06	2.56016e-05	-1	0	0
SRCIN1	13.2168	-0.896776	-0.443693	0.453083	-5.31526	-2.2045	2.25115	1.51681e-06	0.0311827	0.0279053	1.04152e-05	0.0662852	0.0603352	14.1263	8.68817e-06	2.79778e-05	-1	0	0
ANKRD29	10.447	-2.05376	-1.07472	0.979044	-5.30182	-2.32571	2.11866	1.59581e-06	0.0232962	0.0381042	1.09041e-05	0.0518321	0.0786061	14.0611	9.08739e-06	2.91383e-05	-1	0	0
TUBB.10	16.5942	-1.03632	-0.0382767	0.998046	-4.8011	-0.14865	3.87599	1.02387e-05	0.882309	0.000257524	5.61969e-05	0.92206	0.000996409	13.632	1.22333e-05	3.81361e-05	-1	0	1
RAE1	11.7036	-1.4596	-0.536434	0.923169	-5.17611	-1.59467	2.74433	2.56013e-06	0.115836	0.00790671	1.64269e-05	0.198173	0.0204794	13.5965	1.25398e-05	3.89311e-05	-1	0	1
PPFIA4	10.3065	-1.87417	-0.834985	1.03919	-5.16231	-1.92796	2.39946	2.69594e-06	0.0584106	0.019416	1.71822e-05	0.112331	0.0444345	13.3584	1.48085e-05	4.5301e-05	-1	0	1
PDE4A.1	10.0075	-1.85433	-0.501128	1.3532	-5.05304	-1.14472	3.09111	4.05152e-06	0.256692	0.00297821	2.47923e-05	0.373531	0.00873409	13.3411	1.49893e-05	4.57616e-05	-1	0	1
SDSL	10.3917	-1.94038	-1.00001	0.940378	-5.14159	-2.22126	2.08881	2.91303e-06	0.0299684	0.0408077	1.84407e-05	0.0640713	0.0833971	13.2207	1.63108e-05	4.9621e-05	-1	0	0
CCDC177	10.1725	-1.30014	0.430953	1.73109	-4.01192	1.11475	4.47784	0.000163646	0.269228	3.27155e-05	0.000668647	0.387703	0.000157649	12.7906	2.20963e-05	6.54776e-05	-1	0	1
ACTA1.2	19.7475	-0.787155	-0.370665	0.41649	-5.05381	-1.99492	2.24155	4.03995e-06	0.0504202	0.0285534	2.47354e-05	0.0994291	0.0615022	12.7797	2.22676e-05	6.59494e-05	-1	0	0
TOM1	12.5466	-0.922795	-0.485967	0.436828	-5.0491	-2.22896	2.00357	4.11123e-06	0.0294244	0.0494599	2.51239e-05	0.0630642	0.0978531	12.7544	2.26712e-05	6.70048e-05	-1	0	0
PHKG2	10.2046	-1.70826	-0.683416	1.02484	-5.02401	-1.68487	2.52662	4.51233e-06	0.0970054	0.0140642	2.72359e-05	0.171	0.0337697	12.7278	2.31043e-05	6.81643e-05	-1	0	1
PDE4D	10.5155	-1.79318	-0.867491	0.92569	-5.03467	-2.04173	2.1787	4.33745e-06	0.045409	0.0331364	2.63467e-05	0.0911189	0.0697282	12.6768	2.39569e-05	7.04054e-05	-1	0	0
YWHAB.1	17.5255	-0.935761	-0.432452	0.503309	-4.98131	-1.92975	2.24594	5.28485e-06	0.0581834	0.0282552	3.12869e-05	0.112024	0.0609684	12.4219	2.87343e-05	8.33528e-05	-1	0	0
BLVRB	15.7553	-0.776665	-0.388394	0.388272	-4.97891	-2.08717	2.08652	5.33178e-06	0.0409603	0.0410216	3.15323e-05	0.0836619	0.0837312	12.3948	2.92965e-05	8.4821e-05	-1	0	0
RBBP7	11.083	-1.53025	-0.847928	0.682322	-4.96215	-2.3049	1.85474	5.67226e-06	0.0245092	0.0683566	3.32751e-05	0.0541002	0.128108	12.3422	3.04214e-05	8.77424e-05	-1	0	0
KATNB1	10.4068	-1.25547	-0.276898	0.978572	-4.79921	-0.887298	3.13576	1.03094e-05	0.378323	0.00261325	5.64826e-05	0.502998	0.00779213	12.2829	3.17439e-05	9.12956e-05	-1	0	1
RASAL2	10.0824	-1.24182	-0.335493	0.906324	-4.84399	-1.09702	2.96357	8.75495e-06	0.276845	0.00429975	4.89857e-05	0.396254	0.0120419	12.2604	3.22586e-05	9.25563e-05	-1	0	1
PCDHGA1	11.3442	-1.74614	-0.802975	0.943164	-4.93763	-1.90339	2.2357	6.20882e-06	0.0616016	0.0289555	3.60386e-05	0.117473	0.0622355	12.2068	3.35251e-05	9.56011e-05	-1	0	0
TSR2	12.0316	-1.67499	-0.474917	1.20007	-4.83224	-1.14852	2.90221	9.13932e-06	0.255134	0.00511356	5.08543e-05	0.37192	0.0140248	12.1416	3.51361e-05	9.97251e-05	-1	0	1
HSPA4L	14.0568	-0.636316	-0.250812	0.385504	-4.88457	-1.61394	2.48066	7.54603e-06	0.111583	0.0158218	4.28687e-05	0.192329	0.0372851	12.0434	3.77135e-05	0.000106243	-1	0	1
PLXNB3	10.5017	-1.39462	-0.393985	1.00064	-4.79589	-1.13574	2.88453	1.0435e-05	0.260406	0.00537336	5.70676e-05	0.377785	0.0146687	11.964	3.99387e-05	0.000111991	-1	0	1
TRIM2	13.4264	-0.724356	-0.0114176	0.712938	-4.4613	-0.0589482	3.68084	3.46879e-05	0.953182	0.000486786	0.00016614	0.969679	0.00175766	11.9408	4.06151e-05	0.00011373	-1	0	1
BMERB1	10.8366	-1.71525	-0.443602	1.27165	-4.75694	-1.03129	2.95633	1.20231e-05	0.306384	0.00438914	6.45856e-05	0.428504	0.0122602	11.8762	4.25609e-05	0.000119013	-1	0	1
PPP2R2C	10.6989	-1.74617	-0.248816	1.49735	-4.61593	-0.551363	3.31805	1.99998e-05	0.583353	0.00151526	0.000101491	0.693471	0.0047953	11.8141	4.45183e-05	0.000124143	-1	0	1
CDH10	10.0639	-1.52588	-0.563224	0.962661	-4.79885	-1.48485	2.5379	1.0323e-05	0.142615	0.0136606	5.65103e-05	0.234256	0.0329226	11.6827	4.8981e-05	0.000135526	-1	0	1
SPART	11.1271	-1.25791	-0.66205	0.595862	-4.79804	-2.11685	1.90522	1.03537e-05	0.038264	0.0613589	5.66568e-05	0.078882	0.117084	11.5174	5.52539e-05	0.000150747	-1	0	0
SYT17	12.4042	-2.01256	-1.10275	0.909811	-4.78631	-2.19844	1.8138	1.08055e-05	0.0316326	0.0745138	5.88277e-05	0.0671181	0.13763	11.4768	5.69166e-05	0.000154795	-1	0	0
PLXNB1.1	11.0142	-1.78442	-0.812521	0.971899	-4.77875	-1.82405	2.18185	1.11069e-05	0.07293	0.0328928	6.02518e-05	0.135269	0.0693441	11.4376	5.85715e-05	0.000158725	-1	0	0
TUBB4A.2	17.6096	-1.50375	-0.748067	0.755685	-4.7819	-1.99412	2.01443	1.09801e-05	0.0505105	0.0482772	5.96533e-05	0.0995735	0.0958367	11.4334	5.87548e-05	0.00015915	-1	0	0
VPS4A.1	11.9549	-1.56548	-0.779265	0.786218	-4.77321	-1.99174	2.00951	1.13328e-05	0.0507773	0.0488095	6.13493e-05	0.100056	0.0967242	11.3918	6.05699e-05	0.000163555	-1	0	0
ACLY	15.0832	-0.797111	-0.26987	0.52724	-4.68973	-1.33098	2.6003	1.5335e-05	0.188036	0.0116119	8.01505e-05	0.292666	0.0286271	11.2411	6.76536e-05	0.000181148	-1	0	1
MTMR1.1	10.1189	-0.998415	0.379825	1.37824	-3.67781	1.17286	4.25587	0.000491559	0.245305	7.11686e-05	0.00177348	0.360777	0.000317272	11.2321	6.81027e-05	0.000182189	-1	0	1
RGS12	11.4092	-1.12986	-0.565966	0.563895	-4.73196	-1.98697	1.9797	1.31632e-05	0.0513171	0.052149	7.00675e-05	0.100977	0.102266	11.1957	6.99513e-05	0.000186584	-1	0	0
SYT11	13.6339	-0.847209	0.177039	1.02425	-3.9479	0.691559	4.00098	0.000202806	0.491778	0.000169781	0.000809528	0.611372	0.000690917	11.132	7.33119e-05	0.000194662	-1	0	1
FAM131B	11.8272	-1.89471	-0.585677	1.30903	-4.6249	-1.19841	2.67853	1.9366e-05	0.235288	0.00943935	9.88269e-05	0.349125	0.0238871	11.0271	7.92159e-05	0.000208873	-1	0	1
RNF17	13.9577	-2.45493	0.138903	2.59383	-4.16993	0.197782	3.69333	9.56854e-05	0.843858	0.000467597	0.000412984	0.895922	0.00169714	10.9901	8.14119e-05	0.000214104	-1	0	1
CAP2	14.6488	-0.775811	-0.254592	0.521219	-4.62614	-1.2726	2.60537	1.92803e-05	0.207877	0.0114586	9.85005e-05	0.316787	0.0283028	10.9699	8.2635e-05	0.000217038	-1	0	1
RUVBL1	12.9147	-1.12153	-0.432459	0.689073	-4.6484	-1.50253	2.3941	1.77984e-05	0.138002	0.0196773	9.17033e-05	0.228289	0.0449647	10.9243	8.5473e-05	0.000223619	-1	0	1
ROCK2	13.5985	-0.924304	-0.421718	0.502586	-4.65295	-1.7796	2.12085	1.75092e-05	0.0800084	0.0379128	9.0393e-05	0.1461	0.0782825	10.8426	9.08116e-05	0.000236564	-1	0	0
PACS1	14.118	-0.628562	-0.312728	0.315833	-4.63528	-1.93322	1.95241	1.8658e-05	0.0577467	0.0553761	9.56169e-05	0.111361	0.107612	10.7429	9.77934e-05	0.000253768	-1	0	0
SPTAN1	18.2482	-0.625044	-0.356156	0.268888	-4.61887	-2.20623	1.66564	1.97903e-05	0.0310551	0.100795	0.000100596	0.0660294	0.176446	10.7113	0.000100126	0.000259376	-1	0	0
ARMCX3	11.6971	-0.976466	-0.424898	0.551568	-4.61991	-1.68518	2.18757	1.97163e-05	0.0969456	0.0324534	0.000100249	0.170954	0.0686247	10.7101	0.000100217	0.000259502	-1	0	0
RBSN	10.4872	-1.71661	-0.693569	1.02304	-4.59628	-1.55672	2.29622	2.14591e-05	0.124591	0.0250317	0.000107932	0.210144	0.0550728	10.6458	0.000105132	0.000270953	-1	0	0
CHMP7	9.84317	-1.0838	-0.469486	0.614314	-4.59861	-1.66988	2.18501	2.12804e-05	0.0999487	0.0326489	0.000107151	0.175219	0.0689099	10.6139	0.000107667	0.000276622	-1	0	0
CDK5RAP3	10.5657	-1.98457	-1.04879	0.935781	-4.5386	-2.01062	1.79397	2.6367e-05	0.0486894	0.0776598	0.000129707	0.0965494	0.142456	10.3066	0.000135535	0.000341888	-1	0	0
TUBB4A.1	18.2353	-1.24009	-0.717738	0.522348	-4.52446	-2.19516	1.59757	2.77273e-05	0.0318777	0.115187	0.00013592	0.0675254	0.197304	10.2895	0.000137281	0.000345283	-1	0	0
UBE2H	11.3476	-1.70016	-0.739725	0.960435	-4.51372	-1.64627	2.13746	2.8807e-05	0.104733	0.0364833	0.000140757	0.182287	0.0757182	10.2234	0.000144287	0.000360956	-1	0	0
UHRF1BP1L	10.7991	-1.61958	-0.214068	1.40551	-4.26418	-0.472467	3.10208	6.9152e-05	0.638241	0.00288436	0.000309268	0.739551	0.0084959	10.1402	0.000153635	0.000382759	-1	0	1
ATL1	10.7714	-1.95171	-1.0586	0.893103	-4.49707	-2.04472	1.72505	3.05606e-05	0.0451033	0.0894648	0.000148407	0.0906257	0.160085	10.1273	0.000155131	0.000386329	-1	0	0
PTPRN.1	10.0303	-1.32708	-0.172706	1.15437	-4.25266	-0.463935	3.10096	7.19632e-05	0.644307	0.00289379	0.000320342	0.744649	0.00851816	10.0971	0.000158718	0.000394449	-1	0	1
MYH11.1	13.0937	-0.769351	-0.4609	0.308451	-4.47167	-2.24562	1.50286	3.34389e-05	0.0282768	0.137917	0.000160624	0.0610005	0.22817	10.0816	0.000160588	0.00039877	-1	0	0
MAPRE3	15.3166	-1.06249	-0.234548	0.827944	-4.34468	-0.803988	2.83804	5.22614e-05	0.424455	0.00611556	0.000239966	0.549266	0.0163894	10.0655	0.000162551	0.000403148	-1	0	1
NSMF	9.58235	-1.04136	-0.499668	0.541692	-4.47711	-1.80079	1.95225	3.28007e-05	0.0765649	0.0553959	0.000157934	0.140703	0.107639	10.0257	0.000167514	0.000414439	-1	0	0
SCN2A	15.4942	-0.679435	-0.249517	0.429918	-4.41468	-1.35905	2.34165	4.08872e-05	0.179018	0.0224033	0.000192382	0.281232	0.0501528	9.8911	0.000185517	0.000456554	-1	0	0
NPR2	10.8019	-1.23438	-0.0431708	1.19121	-4.0859	-0.119789	3.30532	0.000127447	0.905035	0.00157496	0.000532969	0.937503	0.00496692	9.88608	0.000186225	0.000457822	-1	0	1
ACTA1.1	19.1806	-0.756848	-0.0774059	0.679442	-4.15197	-0.355964	3.12452	0.000101755	0.723068	0.00270091	0.000435661	0.806111	0.00803109	9.78173	0.000201605	0.000492939	-1	0	1
ASAP3	10.8228	-1.54308	-0.973104	0.569973	-4.38736	-2.31932	1.35849	4.50073e-05	0.023663	0.179197	0.000209972	0.0525516	0.28141	9.76444	0.000204279	0.000499073	-1	0	0
HECW1	9.7271	-0.8839	-0.539609	0.344291	-4.39384	-2.24857	1.43467	4.39942e-05	0.0280783	0.15637	0.000205669	0.0606659	0.251859	9.75337	0.000206009	0.000502893	-1	0	0
PGRMC2	13.3159	-1.18684	-0.658126	0.528714	-4.39765	-2.0442	1.64223	4.34101e-05	0.0451568	0.105569	0.000203147	0.0907015	0.183531	9.69415	0.000215524	0.000524219	-1	0	0
MAP4K4.1	9.69004	-1.15703	0.238599	1.39563	-3.67575	0.635412	3.7167	0.000494819	0.527482	0.000433603	0.00178382	0.645083	0.00158868	9.62776	0.000226734	0.000548619	-1	0	1
PIGX	9.73582	-1.83608	-0.791837	1.04424	-4.37939	-1.58323	2.0879	4.62831e-05	0.118422	0.0408926	0.000215261	0.201743	0.0835424	9.62813	0.000226669	0.000548619	-1	0	0
SNX6	12.5724	-0.632931	-0.22377	0.409161	-4.34042	-1.28636	2.3521	5.30448e-05	0.203066	0.0218352	0.000242548	0.310995	0.0490683	9.59184	0.000233047	0.000562322	-1	0	1
SNX12	12.0874	-1.16236	-0.582557	0.579798	-4.34847	-1.82693	1.81828	5.15725e-05	0.0724904	0.0738184	0.000237249	0.134536	0.136572	9.45462	0.000258885	0.000618993	-1	0	0
MAP4K3	11.0627	-1.19778	-0.628739	0.569037	-4.34247	-1.91081	1.72937	5.26663e-05	0.0606229	0.0886847	0.000241364	0.115862	0.158986	9.4335	0.000263117	0.000628616	-1	0	0
PPM1L	11.1315	-1.61949	-0.363882	1.25561	-4.19737	-0.790578	2.72797	8.7084e-05	0.432183	0.00826493	0.000380014	0.556493	0.0212949	9.37812	0.000274556	0.000653535	-1	0	1
PPP6R2	10.6021	-1.20104	-0.727488	0.473549	-4.30468	-2.18573	1.42277	6.00802e-05	0.0325939	0.159779	0.000272182	0.0688258	0.256218	9.35343	0.000279822	0.000665114	-1	0	0
GOLM1	11.3924	-0.95689	0.913983	1.87087	-2.57582	2.06242	4.22167	0.01238	0.0433339	8.00951e-05	0.030274	0.0877109	0.000352395	9.30563	0.000290312	0.000688424	-1	0	1
CAMK2B	16.3976	-0.760065	-0.477269	0.282796	-4.28331	-2.25464	1.33594	6.47132e-05	0.0276726	0.186417	0.000291354	0.0599391	0.290444	9.30135	0.000291271	0.000690428	-1	0	0
SH3PXD2A	9.91328	-1.1482	-0.0764939	1.0717	-3.99281	-0.222985	3.12408	0.000174499	0.824275	0.00270439	0.000707108	0.881083	0.00803881	9.24753	0.00030361	0.000716033	-1	0	1
STRAP	12.9846	-0.656662	-0.278779	0.377883	-4.289	-1.52637	2.06898	6.34477e-05	0.131968	0.0426935	0.000286224	0.219889	0.0866077	9.24239	0.000304817	0.000718318	-1	0	0
DIS3L2	10.2221	-1.6287	-0.487909	1.14079	-4.21565	-1.05864	2.47522	8.17744e-05	0.293842	0.0160423	0.000359261	0.414796	0.0377458	9.19013	0.000317368	0.000745574	-1	0	1
VPS37B	9.95895	-0.991368	-0.105732	0.885636	-4.02803	-0.360123	3.01647	0.000155006	0.719971	0.0036964	0.000636326	0.803694	0.0105358	9.18251	0.000319241	0.000748813	-1	0	1
CETN2	12.9256	-0.913427	0.00683086	0.920258	-3.87621	0.0242994	3.27363	0.000257331	0.980691	0.00173332	0.000995877	0.987652	0.00540903	9.1618	0.000324393	0.000759881	-1	0	1
STXBP5	14.0687	-0.756267	-0.182472	0.573795	-4.15929	-0.841254	2.64537	9.92363e-05	0.403416	0.0103104	0.000426083	0.528327	0.0257966	9.14343	0.000329034	0.000769398	-1	0	1
PPP6R3	10.5259	-1.44069	-0.656122	0.784568	-4.27104	-1.63055	1.94975	6.75263e-05	0.10802	0.0556995	0.000302519	0.187272	0.108113	9.13635	0.000330842	0.000773028	-1	0	0
PDPK1	11.3772	-1.56468	-0.880779	0.683897	-4.2663	-2.01317	1.56316	6.86443e-05	0.0484129	0.123069	0.000307224	0.0960536	0.208254	9.13138	0.000332116	0.000775407	-1	0	0
EFR3A.1	12.6284	-1.39555	-0.26496	1.13059	-4.09431	-0.651631	2.78052	0.000123861	0.517031	0.00716449	0.00051989	0.635468	0.0188118	9.06893	0.000348569	0.000811943	-1	0	1
FAM171A1	12.2727	-0.773824	-0.217065	0.556759	-4.1633	-0.978973	2.51101	9.78839e-05	0.331371	0.0146403	0.000421472	0.455109	0.034922	9.02246	0.000361358	0.000840115	-1	0	1
DMTN	13.2692	-1.24173	-0.213035	1.02869	-4.06096	-0.584034	2.82016	0.000138693	0.561302	0.00642541	0.000576152	0.674319	0.0170662	9.00391	0.000366596	0.000851312	-1	0	1
CIAPIN1	10.4469	-1.5981	-0.130884	1.46721	-3.95627	-0.271615	3.04482	0.000197215	0.786814	0.00340646	0.000789296	0.854987	0.00982658	8.99223	0.000369936	0.000858411	-1	0	1
IGBP1	9.93381	-1.38624	-0.737153	0.649085	-4.21358	-1.87827	1.65387	8.23583e-05	0.0650157	0.103174	0.000361652	0.122797	0.17987	8.88476	0.00040217	0.000927167	-1	0	0
SEPTIN6	13.4535	-0.408142	0.400199	0.808341	-2.48783	2.04489	4.13037	0.0155354	0.0450863	0.000109549	0.0367399	0.0906116	0.000465517	8.87723	0.000404537	0.000931912	-1	0	1
PSMC1	12.7992	-0.719238	-0.221286	0.497952	-4.14589	-1.06927	2.40613	0.000103892	0.289066	0.0190956	0.000443975	0.409199	0.0438063	8.86522	0.000408338	0.00093924	-1	0	1
CCT5	15.144	-0.61861	-0.184756	0.433853	-4.13718	-1.03579	2.4323	0.000107032	0.304294	0.0178828	0.000456103	0.426336	0.0413899	8.85385	0.000411969	0.000946512	-1	0	1
ADAP1	13.1119	-0.80826	-0.516079	0.292181	-4.1708	-2.23239	1.26388	9.54e-05	0.0291845	0.210971	0.000412047	0.0626376	0.320426	8.84004	0.000416428	0.000955669	-1	0	0
AGAP2	12.3076	-1.05153	-0.506916	0.54461	-4.19823	-1.69655	1.82271	8.68264e-05	0.0947612	0.0731358	0.000379072	0.167936	0.135581	8.81498	0.000424643	0.000972678	-1	0	0
CAMK2A.2	12.0455	-2.40096	-0.98693	1.41403	-4.16638	-1.43564	2.05692	9.68583e-05	0.156095	0.0438773	0.000417551	0.251508	0.0886626	8.73788	0.000450984	0.00102873	-1	0	0
TMOD2.1	16.0933	-0.86751	-0.0299372	0.837573	-3.83684	-0.110993	3.10532	0.000293016	0.911978	0.00285713	0.00111919	0.942702	0.00842327	8.72025	0.000457238	0.00104143	-1	0	1
EHBP1	9.78552	-0.933423	-0.096007	0.837416	-3.91903	-0.337901	2.94732	0.000223272	0.736571	0.00450269	0.000877528	0.817203	0.0125445	8.71194	0.000460221	0.00104704	-1	0	1
ATP2C1	11.4182	-1.00541	-0.643253	0.362159	-4.13471	-2.21752	1.24849	0.000107939	0.0302351	0.216512	0.000459107	0.0645731	0.327012	8.69029	0.000468077	0.00106372	-1	0	0
SMYD5	10.7641	-1.14114	-0.413375	0.727763	-4.13304	-1.25505	2.20957	0.000108554	0.214137	0.0308108	0.000461617	0.324259	0.065581	8.67917	0.000472167	0.0010718	-1	0	0
DGKA	10.2649	-1.31783	-0.567371	0.750455	-4.15714	-1.50034	1.98448	9.99726e-05	0.138567	0.0516012	0.000428737	0.229078	0.101405	8.67643	0.000473182	0.0010737	-1	0	0
ADCY5	11.8118	-1.17669	-0.719392	0.457294	-4.11788	-2.1104	1.34151	0.000114316	0.0388368	0.184614	0.000483627	0.0799268	0.288302	8.5681	0.000515104	0.00116056	-1	0	0
ELOB	13.0102	-0.976265	-0.41468	0.561585	-4.11739	-1.46606	1.98543	0.000114506	0.147649	0.0514922	0.000484318	0.240848	0.101256	8.51735	0.000536043	0.00120104	-1	0	0
CBWD3	9.50362	-1.33716	-0.714386	0.622775	-4.12132	-1.84574	1.60905	0.000112981	0.0696715	0.11265	0.000478426	0.130102	0.193726	8.50114	0.000542913	0.00121553	-1	0	0
FAM234B	13.6071	-0.598406	0.516905	1.11531	-2.56005	1.85374	3.99976	0.0128988	0.0685015	0.000170475	0.0313068	0.128349	0.000692966	8.47261	0.000555228	0.00123944	-1	0	1
PURB	9.65417	-1.07132	-0.636235	0.435086	-4.1004	-2.04132	1.39595	0.00012132	0.045451	0.167675	0.000510406	0.0911933	0.266501	8.46982	0.000556451	0.00124171	-1	0	0
UBE4A	12.2927	-1.29147	-0.782539	0.508932	-4.08801	-2.07644	1.35043	0.000126541	0.0419758	0.181752	0.000529669	0.0853425	0.28469	8.43582	0.000571539	0.00127444	-1	0	0
PAFAH1B3	13.4901	-0.968186	-0.204629	0.763557	-3.9584	-0.701317	2.61691	0.000195814	0.485711	0.0111161	0.000784207	0.606162	0.0275467	8.3909	0.000592123	0.00131646	-1	0	1
TUBB2A.1	18.5207	-1.01691	-0.0405937	0.97632	-3.76982	-0.126148	3.03399	0.00036491	0.90002	0.00351461	0.00136593	0.934067	0.0100969	8.38796	0.0005935	0.00131871	-1	0	1
ACTR2	15.8758	-0.404101	-0.189144	0.214957	-4.0704	-1.59708	1.81503	0.000134327	0.115297	0.0743224	0.000559037	0.197438	0.137347	8.29129	0.000640552	0.00141323	-1	0	0
FAM126B	12.5901	-1.38334	-0.890115	0.493224	-4.03383	-2.17581	1.20564	0.000152006	0.0333624	0.232504	0.000625307	0.070105	0.346296	8.27861	0.000647002	0.0014259	-1	0	0
STAM	11.4812	-0.836949	0.522942	1.35989	-2.81787	1.47592	3.83806	0.00646608	0.144992	0.000291836	0.0171632	0.237366	0.00111586	8.25224	0.000660632	0.00145329	-1	0	1
ERC1.1	10.8202	-1.20384	-0.852029	0.351815	-3.92604	-2.3293	0.961799	0.000218128	0.0230927	0.33986	0.000860853	0.051436	0.463892	7.99047	0.000813164	0.00176321	-1	0	0
TAX1BP3	12.2962	-1.03578	-0.613594	0.42219	-3.97718	-1.97503	1.35894	0.000183889	0.0526903	0.179055	0.000740696	0.103054	0.281265	7.96654	0.00082881	0.00179393	-1	0	0
STXBP5L	13.5946	-0.510238	0.302035	0.812273	-2.80952	1.39413	3.74927	0.00661653	0.168221	0.000390141	0.0175149	0.267205	0.00144755	7.95826	0.000834297	0.00180323	-1	0	1
CHMP5	13.1587	-1.18324	0.125024	1.30826	-3.47772	0.308036	3.22331	0.000926716	0.75908	0.00201588	0.00312612	0.834125	0.00618974	7.93827	0.000847698	0.00182762	-1	0	1
PDZD11	11.1073	-1.17485	-0.383757	0.791088	-3.93111	-1.07641	2.21894	0.000214474	0.285886	0.0301335	0.000849385	0.405677	0.0643714	7.92478	0.000856865	0.00184607	-1	0	0
HECA	10.0289	-1.26185	0.00450498	1.26635	-3.60689	0.0107945	3.03436	0.000616779	0.991422	0.0035109	0.00217725	0.994594	0.0100878	7.91098	0.000866348	0.00186319	-1	0	1
NEBL	11.5235	-0.891618	-0.49632	0.395298	-3.96952	-1.85228	1.47526	0.000188667	0.0687137	0.145167	0.000758761	0.128697	0.237567	7.9001	0.000873903	0.00187743	-1	0	0
AARS1	14.6574	-0.479836	-0.229702	0.250134	-3.9681	-1.59235	1.734	0.000189567	0.116356	0.0878534	0.000761875	0.198976	0.157751	7.87594	0.00089092	0.00190925	-1	0	0
SAR1A	12.7126	-1.125	-0.625277	0.499727	-3.96161	-1.84576	1.47515	0.000193725	0.0696686	0.145197	0.00077721	0.130102	0.237595	7.86801	0.000896584	0.00191799	-1	0	0
WWC1	9.74753	-1.02536	-0.165742	0.859619	-3.78178	-0.512435	2.65773	0.000350948	0.610155	0.00997756	0.00132033	0.71559	0.0250536	7.84881	0.000910439	0.00194557	-1	0	1
KIF5B.1	13.614	-0.62409	-0.329954	0.294135	-3.93645	-1.74461	1.55522	0.000210693	0.0859735	0.124949	0.00083587	0.15506	0.21061	7.75327	0.00098276	0.00208832	-1	0	0
HEPACAM	17.5734	-0.975571	-0.509388	0.466183	-3.93114	-1.72066	1.57472	0.000214456	0.0902656	0.120376	0.000849385	0.1612	0.204515	7.73016	0.00100113	0.0021214	-1	0	0
TRAPPC10	11.7885	-0.674876	-0.417812	0.257063	-3.90115	-2.02459	1.24565	0.000236933	0.0471921	0.217548	0.000924443	0.0940527	0.328274	7.7015	0.0010244	0.00216617	-1	0	0
RIMS1	11.7317	-1.43661	-0.500285	0.936321	-3.88603	-1.13442	2.12314	0.000249106	0.260957	0.0377123	0.00096817	0.378346	0.0779394	7.69887	0.00102657	0.00216923	-1	0	0
ASB1	9.74744	-0.754959	-0.362692	0.392268	-3.92051	-1.57886	1.70761	0.000222177	0.119422	0.0926776	0.000874361	0.203161	0.164812	7.68772	0.00103579	0.00218719	-1	0	0
DOCK10	11.842	-1.17681	-0.75473	0.42208	-3.87084	-2.08102	1.1638	0.000261939	0.0415394	0.248931	0.00101112	0.0845974	0.364604	7.61929	0.00109431	0.00229957	-1	0	0
NUMB.1	9.86719	-0.867164	0.290767	1.15793	-3.09042	0.868654	3.45927	0.00298421	0.388363	0.000981537	0.00874747	0.513569	0.00328322	7.61568	0.00109749	0.00230541	-1	0	1
CLASP2	13.1027	-0.507824	-0.298641	0.209183	-3.88063	-1.91304	1.33999	0.000253604	0.0603315	0.185105	0.000983968	0.11547	0.288995	7.57942	0.00112996	0.00237116	-1	0	0
LRP1	16.739	-0.356274	0.488851	0.845125	-1.94935	2.24216	3.87625	0.0557489	0.028512	0.000257303	0.108186	0.0614279	0.000995877	7.57658	0.00113255	0.00237576	0	0	1
PARVA	12.7043	-1.07811	-0.671051	0.407058	-3.8611	-2.0146	1.22205	0.000270506	0.0482581	0.226281	0.00104027	0.0958092	0.338861	7.54929	0.00115771	0.00242686	-1	0	0
SH3GL2	16.6261	-0.551878	0.419348	0.971226	-2.52099	1.60579	3.71907	0.0142696	0.113366	0.000430289	0.034159	0.194793	0.00157781	7.4773	0.00122688	0.00256209	-1	0	1
KLC2	11.3648	-1.10379	-0.420571	0.683222	-3.84337	-1.22758	1.99422	0.000286779	0.224212	0.0504993	0.00109768	0.336401	0.0995623	7.47489	0.00122927	0.0025662	-1	0	0
DCLK1.1	11.3415	-1.81836	-1.00689	0.811468	-3.84864	-1.78647	1.43974	0.000281847	0.0788775	0.154936	0.00107985	0.144335	0.250106	7.42425	0.00128056	0.00266318	-1	0	0
DCAF7	12.1004	-0.548876	-0.399975	0.148901	-3.76005	-2.29688	0.855071	0.000376703	0.0249914	0.395781	0.00140486	0.0549975	0.520789	7.38422	0.00132267	0.00274509	-1	0	0
PNCK	10.193	-1.98358	-1.07567	0.907906	-3.83454	-1.74313	1.47126	0.000295234	0.0862331	0.146242	0.00112695	0.15542	0.23907	7.36306	0.0013455	0.00278961	-1	0	0
PYCR3	10.8519	-1.25522	-0.143544	1.11167	-3.61128	-0.346188	2.68105	0.000608228	0.730365	0.00937595	0.00214939	0.812302	0.0237597	7.34733	0.00136274	0.00282342	-1	0	1
FGD4	10.1617	-1.08127	-0.728294	0.352972	-3.76664	-2.12674	1.03074	0.000368702	0.0374002	0.30664	0.00137814	0.0773735	0.428762	7.27596	0.00144387	0.00297928	-1	0	0
SYN3	14.0257	-0.652405	-0.487398	0.165008	-3.70791	-2.3221	0.786143	0.000446092	0.0235026	0.434757	0.00162918	0.0522337	0.558854	7.23206	0.00149624	0.00307789	-1	0	0
FRMD4A	9.93591	-0.950809	-0.714228	0.236581	-3.704	-2.33238	0.772579	0.000451772	0.0229187	0.442686	0.00164629	0.0510986	0.566761	7.22873	0.00150028	0.00308411	-1	0	0
FBXO31	10.0088	-1.70294	-0.477622	1.22531	-3.72527	-0.875849	2.24694	0.000421744	0.384469	0.0281877	0.00155086	0.509502	0.0608711	7.22387	0.00150622	0.00309527	-1	0	0
ALG1	10.6731	-1.59977	-0.852967	0.746802	-3.77778	-1.68849	1.47833	0.000355555	0.0963067	0.144347	0.00133477	0.170016	0.236609	7.14252	0.00160921	0.00329348	-1	0	0
USP31	10.9246	-1.90423	-0.854736	1.0495	-3.77417	-1.4201	1.74369	0.000359764	0.160552	0.0861352	0.00134889	0.257228	0.155275	7.13807	0.00161503	0.00330206	-1	0	0
PRKAG1.1	10.9003	-1.20635	-0.615714	0.590641	-3.77172	-1.61372	1.54801	0.000362653	0.11163	0.126673	0.0013586	0.192374	0.212944	7.1136	0.00164754	0.00336172	-1	0	0
M6PR	12.6302	-1.09311	0.228356	1.32147	-3.15516	0.55253	3.19742	0.00246809	0.582558	0.00217767	0.00741283	0.692753	0.00662827	7.10988	0.00165253	0.00337077	-1	0	1
DYNC1LI1	11.189	-0.948366	-0.292979	0.655387	-3.70152	-0.958575	2.14431	0.000455401	0.34147	0.0359079	0.00165685	0.465507	0.0746348	7.06382	0.00171575	0.00348994	-1	0	0
TRAPPC4	12.0384	-1.41647	-0.666914	0.749555	-3.75137	-1.4806	1.66407	0.000387488	0.143741	0.101109	0.00143947	0.235849	0.176871	7.04151	0.00174726	0.00354726	-1	0	0
HNRNPF.2	9.6196	-0.78885	-0.520795	0.268056	-3.68781	-2.04092	1.05047	0.000475978	0.0454913	0.297549	0.00172274	0.0912333	0.418792	6.94874	0.00188483	0.00380867	-1	0	0
OGFR	10.1999	-1.05464	-0.364028	0.690612	-3.69003	-1.06769	2.02556	0.000472592	0.28977	0.0470888	0.00171219	0.410037	0.0938985	6.94729	0.00188707	0.00381192	-1	0	0
PCBP1	14.7964	-0.440978	-0.043168	0.39781	-3.49115	-0.286484	2.64006	0.000888639	0.775456	0.0104567	0.00301955	0.84669	0.0261016	6.93404	0.00190764	0.00384833	-1	0	1
GIPC2	9.27371	-0.665379	0.123348	0.788727	-3.1434	0.488481	3.12351	0.00255517	0.626921	0.00270898	0.00763525	0.730021	0.00804852	6.91882	0.00193154	0.00389137	-1	0	1
SAR1A.1	10.2083	-0.907195	-0.65873	0.248465	-3.63698	-2.21377	0.83501	0.000560328	0.0305053	0.406896	0.00199464	0.065066	0.531964	6.90207	0.00195821	0.00393854	-1	0	0
STXBP1	18.7765	-0.942341	-0.353687	0.588654	-3.68425	-1.15917	1.92924	0.000481468	0.250802	0.0582479	0.00174088	0.366921	0.112113	6.87678	0.00199921	0.00401167	-1	0	0
USP14	15.4656	-0.625724	-0.35509	0.270634	-3.69885	-1.75958	1.34108	0.000459335	0.083378	0.184754	0.00167049	0.15122	0.288496	6.86732	0.00201478	0.0040389	-1	0	0
SLK	12.1195	-1.07258	-0.763804	0.308772	-3.62387	-2.16327	0.874517	0.000584299	0.0343557	0.385188	0.00207388	0.0718774	0.510195	6.81806	0.00209785	0.0041957	-1	0	0
EIF5A	12.4431	-0.945512	-0.125374	0.820137	-3.49327	-0.388293	2.54002	0.000882774	0.69912	0.0135861	0.00300299	0.788512	0.0327733	6.80354	0.002123	0.00423761	-1	0	1
SH3GL3	14.0793	-0.739503	0.336402	1.07591	-2.76436	1.05414	3.37143	0.00748769	0.29588	0.00128745	0.0195474	0.416895	0.00416433	6.79079	0.00214535	0.00427657	-1	0	1
EIF3H	11.67	-1.34559	-0.31238	1.03321	-3.5725	-0.695233	2.2995	0.000687941	0.489489	0.024833	0.0024023	0.609579	0.0547085	6.77165	0.00217935	0.00433578	-1	0	0
PLXNA3	10.1459	-0.877474	-0.0946675	0.782807	-3.45235	-0.312225	2.58179	0.00100289	0.75591	0.0121887	0.00334272	0.831886	0.0298585	6.74043	0.002236	0.00444265	-1	0	1
KLC1.3	10.1148	-1.18705	-0.239519	0.947526	-3.53946	-0.598681	2.36835	0.000763624	0.551552	0.0209762	0.00263718	0.666308	0.047402	6.73877	0.00223906	0.00444727	-1	0	1
SEPTIN9	15.7678	-0.448163	-0.196806	0.251357	-3.66388	-1.34874	1.72259	0.000514061	0.182291	0.0899128	0.00184733	0.285288	0.160728	6.73319	0.00224935	0.00446186	-1	0	0
PTPRN2	11.4922	-1.18562	0.448704	1.63433	-2.84637	0.903006	3.28904	0.00597595	0.369993	0.0016545	0.0160722	0.494504	0.0051916	6.71571	0.00228194	0.00452215	-1	0	1
ADCY8	11.8277	-0.670528	-0.429234	0.241295	-3.63268	-1.94935	1.09583	0.000568087	0.055749	0.277361	0.0020191	0.108186	0.396711	6.70864	0.00229526	0.00454399	-1	0	0
FRMD5	12.2655	-0.815011	0.152178	0.967189	-3.08954	0.483581	3.07346	0.00299185	0.630375	0.00313517	0.0087656	0.732446	0.0091486	6.69125	0.00232835	0.00460198	-1	0	1
FMNL2.1	15.0342	-0.519377	-0.00496461	0.514413	-3.33199	-0.0266987	2.76642	0.00145237	0.978785	0.00744575	0.00461799	0.986389	0.0194491	6.68928	0.00233215	0.00460771	-1	0	1
EIF2D	9.51846	-0.931507	-0.21292	0.718587	-3.54609	-0.679464	2.29313	0.000747813	0.499355	0.0252196	0.0025875	0.618599	0.0554393	6.68225	0.00234569	0.00463171	-1	0	0
AKR1C3	13.5032	-0.940043	-0.468145	0.471898	-3.654	-1.52541	1.53764	0.00053061	0.132206	0.129189	0.00190003	0.220129	0.216291	6.67588	0.00235802	0.00465301	-1	0	0
TIAM1	9.54867	-1.09388	-0.610378	0.483506	-3.64428	-1.70461	1.35029	0.0005474	0.0932389	0.181797	0.00195168	0.165614	0.284735	6.65941	0.00239025	0.00471047	-1	0	0
TPM1	16.1462	-0.596286	0.0941045	0.690391	-3.11753	0.412431	3.02577	0.0027569	0.681436	0.00359883	0.00816549	0.774096	0.0103046	6.65205	0.0024048	0.00473298	-1	0	1
SNX8	10.4536	-1.17043	-0.883864	0.286571	-3.54755	-2.2457	0.728113	0.00074439	0.0282715	0.469266	0.00257713	0.0609963	0.59159	6.64179	0.00242523	0.00476235	-1	0	0
RRAS2	12.3253	-1.55683	-0.891459	0.665371	-3.63623	-1.74541	1.30275	0.00056168	0.0858333	0.197446	0.00199828	0.154822	0.304054	6.64078	0.00242724	0.00476475	-1	0	0
RNF214	9.3907	-0.485466	0.4335	0.918966	-2.2358	1.67359	3.54779	0.0289486	0.099215	0.000743811	0.0622355	0.174177	0.00257611	6.63351	0.00244184	0.00478721	0	0	1
TBC1D1	9.22166	-0.484841	0.328245	0.813086	-2.46331	1.39799	3.46291	0.0165354	0.167064	0.000970481	0.0387254	0.265717	0.00325141	6.61692	0.00247549	0.00485004	-1	0	1
CCT2	14.9777	-0.643931	-0.117313	0.526618	-3.48755	-0.532616	2.39091	0.000898686	0.59619	0.0198343	0.00304514	0.703802	0.0452608	6.60516	0.00249962	0.00489099	-1	0	1
C2CD5	12.8328	-0.632765	-0.41707	0.215696	-3.59203	-1.98469	1.02642	0.000646623	0.0515774	0.308654	0.00226805	0.101384	0.430916	6.59059	0.00252987	0.00494219	-1	0	0
USP22.1	10.1147	-1.48964	-0.470883	1.01876	-3.57504	-0.947323	2.04954	0.000682431	0.347126	0.0446159	0.00238444	0.471189	0.0898252	6.57468	0.00256334	0.00500435	-1	0	0
CCT6A	13.8974	-0.762553	0.0373972	0.79995	-3.23288	0.132906	2.84295	0.00195902	0.894695	0.006033	0.0060325	0.930614	0.016202	6.56863	0.00257618	0.00502778	-1	0	1
LZTFL1	11.7276	-1.45325	-1.10835	0.344905	-3.52158	-2.25143	0.700619	0.000807799	0.0278865	0.486143	0.00277234	0.0603058	0.606577	6.56546	0.00258293	0.00503934	-1	0	0
REPS1.1	10.467	-1.41894	-0.344706	1.07424	-3.52363	-0.717562	2.23621	0.000802611	0.475703	0.0289204	0.00275715	0.59745	0.0621968	6.55771	0.00259953	0.00506682	-1	0	0
RAP1GAP2	12.6573	-1.39573	-0.889143	0.506586	-3.5921	-1.91825	1.09291	0.000646488	0.059655	0.27863	0.00226805	0.114397	0.397962	6.55487	0.00260563	0.00507708	-1	0	0
EIF2B4	10.3018	-1.56052	-1.00177	0.558746	-3.58385	-1.92857	1.07568	0.000663637	0.0583334	0.286211	0.00232279	0.112218	0.40598	6.53229	0.00265473	0.00516609	-1	0	0
DIAPH1	11.5398	-1.11325	-0.704411	0.408838	-3.58695	-1.90259	1.10426	0.000657141	0.0617082	0.273719	0.00230139	0.11762	0.392831	6.52974	0.00266033	0.00517533	-1	0	0
NUMB	10.8371	-0.714622	0.121275	0.835897	-3.0708	0.436851	3.01103	0.00315946	0.663727	0.00375465	0.00920765	0.760639	0.0106784	6.51759	0.00268722	0.00521926	-1	0	1
STX16	12.247	-1.30278	-0.566635	0.736148	-3.59481	-1.31067	1.70277	0.000640937	0.19477	0.0935855	0.00225199	0.300749	0.166084	6.48465	0.00276148	0.00534464	-1	0	0
SPTBN1.1	12.0958	-0.877368	-0.370958	0.50641	-3.59204	-1.27312	1.73799	0.000646604	0.207695	0.0871419	0.00226805	0.316588	0.156669	6.48415	0.00276263	0.00534514	-1	0	0
SLC12A6	13.3616	-0.786368	-0.421398	0.36497	-3.59868	-1.61657	1.40011	0.000633096	0.111012	0.16643	0.00222749	0.191544	0.264964	6.48237	0.0027667	0.00535107	-1	0	0
LRRC40	12.2636	-1.2016	-0.778657	0.422947	-3.56608	-1.93714	1.05221	0.000702066	0.0572551	0.296759	0.00244693	0.110524	0.418036	6.47721	0.00277855	0.0053708	-1	0	0
RPH3A	14.0487	-0.373714	0.346599	0.720313	-2.17499	1.69096	3.5142	0.033426	0.0958316	0.00082675	0.0702075	0.169375	0.00283043	6.47375	0.00278651	0.00538103	0	0	1
GHDC	10.7491	-1.20491	-0.403028	0.801877	-3.55521	-0.996858	1.98338	0.000726606	0.322681	0.0517268	0.00252483	0.445736	0.101596	6.46733	0.00280137	0.00540455	-1	0	0
EFR3A	11.9461	-0.923362	-0.624783	0.298579	-3.54946	-2.01328	0.962133	0.000739919	0.0484005	0.339694	0.00256409	0.0960395	0.463769	6.46687	0.00280244	0.00540489	-1	0	0
UBXN1	12.5494	-1.64969	-0.797793	0.851898	-3.58656	-1.45396	1.55256	0.000657952	0.150966	0.125582	0.00230378	0.244918	0.211524	6.43318	0.00288179	0.0055544	-1	0	0
CDC42EP4	11.8688	-0.478218	0.641583	1.1198	-1.81478	2.04097	3.56225	0.0743612	0.0454863	0.000710609	0.137391	0.0912333	0.00247385	6.4076	0.00294358	0.00566139	0	0	1
PIK3R1	11.0613	-0.986946	-0.612861	0.374085	-3.55692	-1.85152	1.13015	0.0007227	0.0688247	0.262736	0.00251257	0.128839	0.380315	6.40473	0.0029506	0.00567257	-1	0	0
CALU	13.2819	-0.753688	-0.55609	0.197598	-3.4901	-2.15862	0.767034	0.000891567	0.0347308	0.445952	0.00302609	0.0725453	0.569834	6.38404	0.00300171	0.00575803	-1	0	0
PCYT2	14.4673	-0.529418	-0.0788102	0.450608	-3.39297	-0.423399	2.42084	0.00120502	0.673459	0.018405	0.00392847	0.767579	0.042431	6.36113	0.00305938	0.00585751	-1	0	1
SST	10.0114	-1.4523	-0.707355	0.744945	-3.56028	-1.45362	1.53087	0.000715048	0.151059	0.130852	0.00248787	0.245022	0.218432	6.33872	0.00311689	0.00596018	-1	0	0
IGF2R	12.2938	-0.668356	0.247411	0.915767	-2.77161	0.860062	3.18343	0.00734095	0.393045	0.00227003	0.019214	0.518156	0.00688629	6.3202	0.00316525	0.00604683	-1	0	1
TMEM68	13.4297	-1.19102	-0.880651	0.310367	-3.47042	-2.15106	0.758098	0.000948045	0.0353483	0.451244	0.003188	0.0736233	0.574558	6.31614	0.00317596	0.00606538	-1	0	0
VGF	11.4172	-0.620777	1.1059	1.72667	-1.52383	2.27563	3.55302	0.1326	0.0263102	0.000731654	0.2207	0.05733	0.00253836	6.31269	0.00318508	0.00607857	0	0	1
STRN3	11.446	-0.90686	-0.442579	0.464281	-3.5505	-1.45253	1.52376	0.000737483	0.15136	0.132618	0.00255614	0.245293	0.22071	6.3038	0.00320872	0.00611829	-1	0	0
MARK1.2	10.9661	-0.941841	-0.380253	0.561589	-3.52398	-1.19265	1.76141	0.000801738	0.237518	0.0830652	0.00275467	0.351631	0.150743	6.25826	0.00333271	0.00634073	-1	0	0
CCT8	15.147	-0.508398	-0.35721	0.151188	-3.4766	-2.04767	0.866668	0.000929956	0.0448041	0.389442	0.00313472	0.0901443	0.514591	6.25487	0.00334213	0.00635467	-1	0	0
POTEI.1	17.8915	-0.74009	-0.101078	0.639012	-3.34268	-0.382696	2.41938	0.0014058	0.703245	0.0184724	0.00448798	0.79169	0.0425755	6.21576	0.00345289	0.00654061	-1	0	1
DMD.1	9.66802	-0.999876	-0.172961	0.826915	-3.37345	-0.489173	2.3387	0.00127949	0.626433	0.0225663	0.00414373	0.729593	0.0504492	6.20881	0.00347296	0.00657452	-1	0	0
SH2D3C	10.0571	-0.776336	0.564951	1.34129	-2.33103	1.42198	3.37602	0.022995	0.160007	0.00126944	0.0512581	0.256537	0.00411485	6.20771	0.00347613	0.00657641	0	0	1
GRK2	11.994	-1.1	-0.274003	0.825999	-3.42804	-0.715804	2.15783	0.00108141	0.476781	0.034795	0.00357165	0.598348	0.0726626	6.19106	0.00352478	0.00665389	-1	0	0
PCSK1	11.1768	-0.593481	0.991145	1.58463	-1.57	2.19793	3.51402	0.12147	0.03167	0.000827202	0.206027	0.0671794	0.00283144	6.1799	0.00355776	0.00671197	0	0	1
HSPB8	12.6276	-1.0165	-0.551962	0.464533	-3.50956	-1.59751	1.34447	0.000838848	0.115201	0.183661	0.00286699	0.197311	0.287037	6.16823	0.00359259	0.00676501	-1	0	0
TUBB2B	15.6012	-0.605839	-0.458603	0.147237	-3.41374	-2.16618	0.695463	0.0011303	0.034123	0.489346	0.00370887	0.0714812	0.609526	6.15479	0.00363314	0.00683499	-1	0	0
NANS	13.2441	-0.650546	-0.109456	0.541089	-3.35123	-0.472665	2.33658	0.00136956	0.6381	0.0226839	0.00438836	0.739483	0.0506748	6.1422	0.00367157	0.00689872	-1	0	0
NCDN	16.5002	-0.582655	-0.376245	0.20641	-3.47114	-1.87896	1.03081	0.000945909	0.0649194	0.306607	0.00318259	0.122628	0.428749	6.1335	0.00369835	0.00694042	-1	0	0
CIB1	12.3997	-0.823531	-0.358253	0.465279	-3.48889	-1.27228	1.65236	0.000894949	0.207992	0.103481	0.00303474	0.316883	0.180349	6.10807	0.00377782	0.00707859	-1	0	0
CRIP2	13.8865	-0.617245	0.762861	1.38011	-1.84733	1.9139	3.46246	0.069438	0.0602196	0.00097183	0.1298	0.115321	0.00325533	6.08948	0.00383703	0.00717398	0	0	1
DDHD1	9.53286	-0.899032	-0.371716	0.527317	-3.47607	-1.20479	1.70911	0.000931484	0.232832	0.0923963	0.00313929	0.346643	0.164407	6.08011	0.00386726	0.00721491	-1	0	0
DYNLRB1	14.674	-0.337099	0.316258	0.653357	-2.09447	1.64719	3.40293	0.0402825	0.104542	0.00116861	0.0825094	0.181989	0.00382074	6.06078	0.00393034	0.00732132	0	0	1
PTPRD	12.2701	-1.29317	-1.00578	0.287386	-3.3725	-2.1988	0.628272	0.00128324	0.0316052	0.532117	0.00415442	0.067089	0.6489	6.06089	0.00392997	0.00732132	-1	0	0
PGAM1.1	17.4959	-0.529288	-0.131559	0.397729	-3.39113	-0.706575	2.13612	0.00121187	0.482459	0.0365972	0.00394728	0.603123	0.0759026	6.05976	0.0039337	0.00732419	-1	0	0
CHN1	12.3866	-1.38174	-0.88029	0.501452	-3.45189	-1.84349	1.05013	0.00100432	0.0700037	0.297704	0.00334625	0.130655	0.418944	6.05322	0.00395532	0.00735653	-1	0	0
COPG2	9.33596	-1.02108	-0.213793	0.807288	-3.35042	-0.588054	2.22051	0.00137297	0.558617	0.0300215	0.0043978	0.672404	0.0641689	6.01675	0.00407806	0.00756622	-1	0	0
DDR1	11.5045	-0.719025	-0.337884	0.38114	-3.46641	-1.36549	1.54031	0.00095996	0.176997	0.128539	0.00322449	0.27866	0.215461	6.01263	0.00409215	0.00758538	-1	0	0
PTPRK	10.9607	-0.78135	-0.0646777	0.716672	-3.2332	-0.224351	2.48595	0.00195716	0.823217	0.0156098	0.00602782	0.880479	0.0368858	6.0024	0.00412743	0.0076461	-1	0	1
FBXO17	10.9123	-1.4149	-0.64976	0.765141	-3.46217	-1.33279	1.56946	0.000972716	0.187444	0.121595	0.00325732	0.291844	0.20622	6.00181	0.00412948	0.00764756	-1	0	0
PPIL3	11.3219	-1.33108	-0.997774	0.333302	-3.36603	-2.11511	0.706544	0.00130892	0.0384176	0.482478	0.00422175	0.0791537	0.603123	5.96594	0.00425564	0.00786196	-1	0	0
RNF25	10.6599	-0.968231	0.277196	1.24543	-2.79005	0.669584	3.00841	0.00698	0.505592	0.00378295	0.0183752	0.624536	0.0107454	5.94351	0.0043366	0.00799201	-1	0	1
ABCA2	12.8566	-0.910147	-0.718596	0.191551	-3.33001	-2.20396	0.587494	0.00146114	0.0312221	0.55899	0.00464262	0.0663533	0.672522	5.94071	0.0043468	0.00800837	-1	0	0
CYFIP1.1	15.5849	-0.231487	0.281766	0.513253	-1.83762	1.87501	3.41544	0.070877	0.0654692	0.00112436	0.132028	0.123435	0.00369337	5.93265	0.00437634	0.00805545	0	0	1
ACSL4	11.7485	-0.750841	-0.544415	0.206426	-3.37187	-2.04946	0.777093	0.00128571	0.0446241	0.440038	0.00416018	0.0898319	0.564046	5.93024	0.0043852	0.00806685	-1	0	0
USP7	13.4021	-0.619531	-0.379151	0.240379	-3.42544	-1.75732	1.11413	0.00109016	0.0837645	0.269493	0.00359858	0.151799	0.388024	5.92954	0.00438777	0.00806913	-1	0	0
TRAPPC8	10.435	-1.01081	-0.755167	0.255646	-3.35712	-2.10245	0.711741	0.00134511	0.0395527	0.479276	0.0043231	0.0812252	0.600567	5.92842	0.00439193	0.00807432	-1	0	0
TBC1D4	10.5092	-0.707459	0.412161	1.11962	-2.43514	1.18926	3.23057	0.0177551	0.238841	0.00197259	0.0411522	0.353186	0.00606813	5.92722	0.00439635	0.00807999	-1	0	1
ANO3	11.6088	-1.0717	0.237533	1.30923	-2.85928	0.531243	2.9281	0.00576538	0.597135	0.00475416	0.0155843	0.704735	0.0131583	5.90243	0.00448893	0.00823514	-1	0	1
TRPM4	10.9379	-1.03953	-0.765255	0.27427	-3.35586	-2.07091	0.742222	0.00135029	0.0425068	0.460736	0.0043367	0.0862772	0.583362	5.89862	0.00450334	0.00825409	-1	0	0
TMEM63C	11.6455	-0.546084	0.666208	1.21229	-1.82872	1.87018	3.40314	0.0722188	0.0661482	0.00116785	0.134183	0.124586	0.00381896	5.88888	0.00454041	0.00831698	0	0	1
SERINC1.1	14.4079	-0.552764	-0.329429	0.223335	-3.41784	-1.7075	1.15759	0.00111605	0.092698	0.251439	0.00367069	0.164831	0.367596	5.88668	0.00454878	0.00832981	-1	0	0
OTUD7B	9.93776	-0.957925	-0.753723	0.204202	-3.30301	-2.17859	0.590233	0.00158604	0.0331453	0.557165	0.00499664	0.0697388	0.671214	5.83749	0.00474114	0.00865848	-1	0	0
WDR91	10.9974	-1.36874	-0.867768	0.500976	-3.39067	-1.80199	1.04032	0.00121359	0.0763745	0.302204	0.0039521	0.140425	0.423898	5.83628	0.00474598	0.00866174	-1	0	0
CLCN6	12.6179	-0.805961	-0.365286	0.440674	-3.40994	-1.29555	1.56292	0.00114361	0.199901	0.123126	0.00374711	0.307002	0.208329	5.8247	0.00479251	0.00873647	-1	0	0
GAS7	13.349	-0.640483	-0.32253	0.317952	-3.41152	-1.44011	1.41967	0.00113808	0.154831	0.160677	0.00373168	0.250004	0.25736	5.81928	0.00481445	0.00877384	-1	0	0
PPFIA1	10.435	-1.54214	-0.602009	0.940134	-3.39204	-1.11	1.73345	0.00120849	0.271254	0.0879514	0.00393767	0.390064	0.157859	5.81189	0.00484453	0.00881538	-1	0	0
COMMD1	9.68794	-0.850287	-0.33498	0.515307	-3.39269	-1.12043	1.72358	0.00120605	0.266823	0.0897326	0.00393112	0.384796	0.160476	5.81035	0.00485084	0.00882156	-1	0	0
HSP90AA1	17.7801	-0.448949	-0.288338	0.160611	-3.3731	-1.81602	1.01156	0.00128088	0.0741693	0.315651	0.00414749	0.13712	0.43794	5.78703	0.00494719	0.0089806	-1	0	0
PCDH17	10.2025	-0.435117	0.6651	1.10022	-1.60224	2.05303	3.39615	0.114149	0.044265	0.00119328	0.195804	0.0892772	0.00389688	5.78631	0.00495018	0.00898333	0	0	1
RPS6KA2.1	13.6151	-1.15087	-0.915002	0.235865	-3.27259	-2.18109	0.562232	0.00173875	0.032951	0.575971	0.00542412	0.0694264	0.686944	5.75233	0.00509424	0.00923092	-1	0	0
ABCB6	12.6751	-0.625753	-0.520165	0.105588	-3.24218	-2.25923	0.4586	0.00190519	0.0273692	0.648113	0.00588671	0.059374	0.747842	5.74753	0.00511491	0.00925454	-1	0	0
UFSP2	10.5582	-0.96761	-0.665447	0.302162	-3.33743	-1.92403	0.873653	0.00142845	0.0589114	0.385655	0.0045499	0.11315	0.510664	5.73654	0.00516261	0.00933248	-1	0	0
CSNK1D.1	13.2604	-1.04417	-0.650228	0.393944	-3.34116	-1.74412	1.05669	0.0014123	0.0860584	0.294726	0.00450477	0.155167	0.415753	5.65335	0.0055389	0.00997102	-1	0	0
ABCA3	11.9973	-1.14716	-0.649332	0.497827	-3.35253	-1.59075	1.21959	0.00136414	0.116717	0.227208	0.00437574	0.199418	0.340026	5.64061	0.00559899	0.0100732	-1	0	0
PPFIA2	10.9258	-1.15228	-0.411377	0.740904	-3.32974	-0.996501	1.79473	0.00146234	0.322853	0.0775369	0.00464561	0.445852	0.142264	5.6402	0.00560093	0.0100737	-1	0	0
PLXNA1.3	12.6764	-1.16911	-0.142941	1.02617	-3.17083	-0.324981	2.33304	0.00235637	0.746282	0.0228816	0.00711733	0.824752	0.0510348	5.63855	0.00560878	0.0100848	-1	0	0
SSH1	9.93823	-0.98967	-0.41114	0.57853	-3.34723	-1.16566	1.64024	0.00138641	0.248187	0.105985	0.00443386	0.363841	0.184165	5.63612	0.00562034	0.0100936	-1	0	0
CAPRIN1	10.9249	-1.31425	-0.952205	0.362043	-3.28589	-1.99569	0.758791	0.00167032	0.0503347	0.450833	0.00523492	0.0992918	0.574155	5.63055	0.00564693	0.0101384	-1	0	0
RPS6KA2	10.1398	-1.13845	-0.16592	0.972528	-3.17653	-0.388082	2.27472	0.00231695	0.699275	0.026368	0.00701225	0.788638	0.0574352	5.58492	0.00586964	0.0105189	-1	0	0
PTAFR	10.8595	-0.788209	0.0937305	0.881939	-2.89624	0.288709	2.71655	0.00519996	0.77376	0.0085235	0.0142381	0.845448	0.0218433	5.56366	0.00597649	0.0107015	-1	0	1
EPB41L2.1	14.1695	-0.866188	-0.0795248	0.786664	-3.12013	-0.240131	2.37539	0.00273594	0.811015	0.0206137	0.00811666	0.872225	0.0467282	5.55898	0.00600027	0.0107377	-1	0	1
CC2D1B	10.7565	-0.799906	-0.503681	0.296225	-3.31013	-1.74722	1.02757	0.00155215	0.085516	0.308115	0.00490009	0.154311	0.430361	5.557	0.00601033	0.0107525	-1	0	0
WDR82	10.3846	-0.916453	-0.532468	0.383985	-3.32051	-1.61724	1.16626	0.00150396	0.110868	0.247945	0.00476284	0.19135	0.36357	5.54375	0.00607837	0.010871	-1	0	0
GSPT1.1	12.7188	-0.790794	-0.43832	0.352474	-3.32424	-1.54456	1.24206	0.00148703	0.127505	0.218861	0.00471418	0.214085	0.329926	5.53915	0.00610215	0.0108975	-1	0	0
MICAL1	10.1984	-1.20137	-0.759842	0.441531	-3.30194	-1.75066	1.01727	0.00159116	0.0849169	0.312948	0.00501018	0.153444	0.435038	5.53296	0.00613429	0.0109484	-1	0	0
TUBB.8	18.9242	-0.993992	0.433708	1.4277	-2.51568	0.920147	3.02898	0.0144656	0.361037	0.00356574	0.0345782	0.485356	0.0102243	5.52924	0.00615372	0.0109734	-1	0	1
RAB22A.1	13.4334	-0.520414	0.184049	0.704463	-2.61081	0.774011	2.96258	0.0112958	0.441845	0.00431181	0.0279529	0.565907	0.0120664	5.52538	0.00617396	0.011004	-1	0	1
PRKAR1A.1	12.5745	-0.648307	-0.552044	0.0962629	-3.16041	-2.25591	0.393375	0.00243015	0.0275885	0.695382	0.00730976	0.0597783	0.785956	5.52013	0.00620156	0.0110424	-1	0	0
GGA3	10.145	-0.499074	0.51763	1.0167	-1.91315	1.66337	3.26712	0.0603164	0.101249	0.00176765	0.11547	0.177055	0.0055048	5.51639	0.00622126	0.0110743	0	0	1
EPHB4	9.42302	-0.759703	-0.0287967	0.730907	-3.05244	-0.096991	2.46179	0.00333219	0.923044	0.016599	0.0096353	0.950628	0.0388394	5.50671	0.00627267	0.0111428	-1	0	1
NCKAP1	16.1544	-0.189064	0.149438	0.338502	-2.13151	1.41228	3.19907	0.0369903	0.162831	0.002167	0.0766303	0.260214	0.0066013	5.4962	0.00632897	0.0112362	0	0	1
COPG1	11.2288	-1.09461	-0.796594	0.29802	-3.24185	-1.97767	0.739883	0.00190709	0.0523833	0.462144	0.00589059	0.102586	0.584828	5.48712	0.00637803	0.0113167	-1	0	0
PSMD5	11.4054	-0.958854	-0.446761	0.512093	-3.30342	-1.29025	1.47893	0.00158403	0.201723	0.144187	0.00499203	0.309328	0.236433	5.4617	0.00651746	0.0115438	-1	0	0
HSP90AA1.3	15.6368	-0.842267	-0.229788	0.612479	-3.23042	-0.738792	1.96918	0.00197352	0.462802	0.0533736	0.00606892	0.585377	0.104133	5.44736	0.00659755	0.0116754	-1	0	0
PTPRA.1	9.93755	-0.294021	0.676569	0.97059	-1.19001	2.29547	3.29303	0.238546	0.0250768	0.00163466	0.352836	0.0551654	0.00513291	5.44398	0.00661657	0.0117022	0	0	1
ARPC5L	16.0088	-0.504507	0.0087315	0.513238	-2.97674	0.0431865	2.53851	0.00414157	0.965691	0.0136394	0.0116497	0.977934	0.03288	5.44118	0.00663235	0.0117267	-1	0	1
PRMT2	9.21076	-0.372124	0.621071	0.993195	-1.47354	2.06158	3.29681	0.14563	0.0434163	0.00161607	0.238239	0.0878581	0.00507981	5.43959	0.00664135	0.0117392	0	0	1
GSN	17.887	-0.341391	0.139466	0.480856	-2.52548	0.864859	2.9819	0.0141057	0.390427	0.00408102	0.0338559	0.515564	0.0114914	5.43291	0.00667923	0.0117958	-1	0	1
PPP1R21	11.2885	-0.880694	0.214892	1.09559	-2.71567	0.555466	2.83194	0.00854376	0.58056	0.00621962	0.0218891	0.690966	0.0166217	5.42743	0.00671048	0.0118475	-1	0	1
PPP2R2A.3	12.4086	-1.30395	0.0469475	1.3509	-2.95247	0.0891093	2.56409	0.00443745	0.92928	0.0127642	0.0123852	0.954291	0.0310713	5.42599	0.00671869	0.0118586	-1	0	1
PLXNA1.5	14.0364	-0.213874	0.356315	0.570189	-1.47065	2.05386	3.28667	0.146406	0.044182	0.0016664	0.239294	0.0891692	0.00522532	5.40636	0.00683203	0.0120306	0	0	1
TMEM101	11.2476	-1.43596	-0.849043	0.586918	-3.27675	-1.62411	1.1227	0.00171706	0.10939	0.265863	0.00536567	0.189201	0.38387	5.40668	0.0068302	0.0120306	-1	0	0
NAP1L4	12.9752	-0.478472	-0.156133	0.322338	-3.23624	-0.885252	1.82761	0.0019394	0.379417	0.0723876	0.0059802	0.504095	0.134428	5.37129	0.00703944	0.0123634	-1	0	0
RAB43	9.79606	-0.525331	0.377123	0.902454	-2.17684	1.30997	3.13476	0.0332816	0.195004	0.0026209	0.0699606	0.301053	0.00781365	5.36506	0.007077	0.0124186	0	0	1
CLASP1.1	11.5026	-0.785645	-0.185202	0.600443	-3.17754	-0.627909	2.03574	0.00231006	0.532354	0.0460254	0.00699254	0.6489	0.0920914	5.34891	0.00717519	0.0125763	-1	0	0
AK1.1	10.9851	-1.48309	0.497214	1.98031	-2.5897	0.727797	2.89867	0.0119392	0.469458	0.00516466	0.0293225	0.591651	0.0141564	5.34751	0.00718377	0.0125841	-1	0	1
GJB2	12.1683	-1.1967	-0.434456	0.762239	-3.24455	-0.987424	1.7324	0.00189169	0.327246	0.0881395	0.00584897	0.450808	0.158121	5.34772	0.00718249	0.0125841	-1	0	0
NUMBL	11.4216	-0.990415	0.50847	1.49888	-2.38254	1.02536	3.02258	0.0202511	0.309151	0.00363204	0.0460557	0.431278	0.0103768	5.32299	0.00733585	0.0128393	-1	0	1
ABHD17B	9.56974	-0.742825	0.393136	1.13596	-2.35951	1.0468	3.02472	0.0214394	0.299227	0.00360975	0.0482985	0.420859	0.0103261	5.29742	0.00749791	0.0130851	-1	0	1
VPS13C	14.0584	-0.432365	-0.348706	0.0836596	-3.12982	-2.11599	0.507657	0.00265923	0.0383399	0.613482	0.00791884	0.0790116	0.718426	5.29014	0.00754471	0.013163	-1	0	0
KIF21B	9.59085	-0.633	-0.0114221	0.621578	-2.96924	-0.0449131	2.44412	0.00423099	0.96432	0.0173578	0.0118768	0.977116	0.0403755	5.28105	0.00760359	0.0132543	-1	0	1
CNPY3	13.5281	-0.912143	-0.585451	0.326692	-3.22223	-1.73368	0.967427	0.00202242	0.0879098	0.337063	0.00620565	0.157831	0.461078	5.28042	0.00760772	0.0132577	-1	0	0
TRPM3	11.1055	-1.01016	-0.877558	0.1326	-3.07255	-2.23754	0.338096	0.0031435	0.0288285	0.736425	0.00916704	0.0620211	0.817128	5.26737	0.0076931	0.0133872	-1	0	0
SYAP1	9.84586	-0.921101	-0.023251	0.89785	-2.97257	-0.0629003	2.42892	0.00419107	0.950047	0.0180351	0.0117775	0.968063	0.0417052	5.26696	0.00769577	0.013388	-1	0	1
SEC31A	11.3332	-0.981821	-0.591245	0.390575	-3.22675	-1.62887	1.07603	0.00199526	0.108375	0.286054	0.00613057	0.187773	0.405833	5.25232	0.00779284	0.0135335	-1	0	0
PTPA	14.5093	-0.659746	-0.591139	0.0686068	-3.03743	-2.28142	0.264779	0.0034799	0.0259448	0.792052	0.0100082	0.0567244	0.858667	5.22969	0.00794531	0.0137825	-1	0	0
FHL1	15.7521	-0.550971	-0.341141	0.20983	-3.21304	-1.66766	1.02575	0.00207867	0.100392	0.308968	0.00636428	0.17586	0.431121	5.22429	0.00798214	0.0138385	-1	0	0
EPS15L1	11.8806	-0.621771	-0.261716	0.360056	-3.22147	-1.13668	1.56379	0.00202699	0.260014	0.122921	0.00621755	0.377307	0.208051	5.21661	0.00803482	0.0139258	-1	0	0
RDH14	13.3259	-1.24213	-0.937101	0.305028	-3.14382	-1.98821	0.647167	0.00255199	0.0511763	0.519896	0.00762826	0.100744	0.638083	5.2145	0.00804934	0.013943	-1	0	0
NTRK3	11.19	-1.15565	-0.654836	0.500813	-3.22305	-1.53095	1.17085	0.00201745	0.130834	0.246107	0.00619353	0.218421	0.361604	5.2137	0.00805491	0.0139486	-1	0	0
VPS41	10.5517	-1.06691	-0.449586	0.617322	-3.21143	-1.13441	1.55765	0.00208868	0.26096	0.124371	0.00639167	0.378346	0.209909	5.1838	0.00826403	0.0143026	-1	0	0
EFL1	9.86213	-1.23288	-0.212536	1.02034	-3.08024	-0.445125	2.13696	0.00307399	0.657769	0.0365259	0.00898452	0.755288	0.0757807	5.17797	0.00830543	0.0143619	-1	0	0
PDE8B	10.1308	-1.06951	-0.335831	0.733674	-3.17086	-0.834644	1.82341	0.00235615	0.4071	0.0730286	0.00711733	0.532155	0.135397	5.17544	0.00832347	0.014389	-1	0	0
SYTL4	10.308	-1.0438	-0.825754	0.218045	-3.10444	-2.05875	0.543624	0.00286449	0.043696	0.588636	0.00844284	0.0883553	0.697691	5.16689	0.00838476	0.0144867	-1	0	0
DCTN2	13.9134	-0.878001	-0.338946	0.539056	-3.19529	-1.03403	1.6445	0.00219145	0.305112	0.105098	0.00666686	0.427317	0.182799	5.16147	0.00842387	0.0145377	-1	0	0
TAOK3	9.49269	-0.942	-0.461047	0.480953	-3.21127	-1.31752	1.3744	0.00208968	0.192479	0.17423	0.00639367	0.29787	0.27509	5.15661	0.00845908	0.0145818	-1	0	0
CNNM2	11.5652	-0.976779	-0.746973	0.229806	-3.11606	-1.99756	0.614549	0.00276875	0.0501255	0.541085	0.0081944	0.0989669	0.657117	5.14496	0.00854406	0.0147073	-1	0	0
OLA1	14.9833	-0.480704	-0.211666	0.269037	-3.20191	-1.18187	1.50221	0.00214875	0.241739	0.138084	0.00655341	0.356427	0.228384	5.14168	0.0085682	0.0147301	-1	0	0
SAR1B	11.5941	-1.54279	-0.81252	0.730273	-3.20146	-1.41339	1.27032	0.0021516	0.162508	0.208685	0.00656095	0.259776	0.317725	5.12779	0.00867099	0.0148894	-1	0	0
PDE4B	9.64524	-0.912598	-0.0952545	0.817344	-3.00751	-0.263147	2.25797	0.00379273	0.793304	0.0274526	0.0107669	0.859352	0.0595137	5.12597	0.00868454	0.0149025	-1	0	0
PLEKHA6	12.7327	-0.768738	-0.445663	0.323076	-3.19257	-1.55151	1.12474	0.00220925	0.125834	0.265004	0.00671424	0.211826	0.382909	5.12388	0.00870015	0.0149209	-1	0	0
FAM160B1	10.3364	-1.24276	-0.570633	0.67213	-3.19843	-1.23109	1.45006	0.00217113	0.222905	0.152045	0.00661057	0.3348	0.246206	5.12224	0.00871242	0.0149377	-1	0	0
YARS1	14.0585	-0.525115	-0.128106	0.397009	-3.10917	-0.635838	1.9705	0.00282515	0.527205	0.0532188	0.00833771	0.644841	0.10392	5.1036	0.00885311	0.0151746	-1	0	0
SPARCL1	13.5358	-0.28892	0.371917	0.660836	-1.65569	1.78662	3.17454	0.102803	0.0788527	0.00233062	0.179408	0.144324	0.00705127	5.10298	0.00885781	0.0151784	0	0	1
CACNB4	11.6849	-0.575807	-0.476303	0.0995034	-3.05684	-2.11966	0.442813	0.00328999	0.0380168	0.659431	0.00953616	0.0784527	0.756713	5.09853	0.00889175	0.0152279	-1	0	0
RAP1GAP.1	9.83497	-0.902003	-0.298953	0.60305	-3.14932	-0.874979	1.76501	0.00251096	0.384939	0.0824515	0.00752542	0.510013	0.149883	5.07923	0.00904056	0.0154696	-1	0	0
STX17	9.69704	-0.827419	-0.6396	0.187819	-3.08811	-2.00107	0.587615	0.00300432	0.0497362	0.55891	0.00879646	0.0983435	0.672469	5.07117	0.00910342	0.0155728	-1	0	0
PPP2R5B	10.0734	-0.898502	-0.420994	0.477508	-3.17384	-1.2466	1.41394	0.00233552	0.217201	0.162345	0.00706256	0.327887	0.259552	5.04086	0.00934403	0.0159528	-1	0	0
SEPTIN8	15.4985	-0.26293	0.128363	0.391293	-2.34427	0.959386	2.92453	0.0222596	0.341065	0.00480236	0.0498924	0.465151	0.0132655	5.03526	0.00938923	0.0160255	-1	0	1
ARF5	14.6193	-0.170107	0.171708	0.341815	-1.84807	1.56377	3.11296	0.0693291	0.122927	0.00279404	0.129636	0.208051	0.00825666	5.0243	0.00947826	0.0161678	0	0	1
TPM4	14.1721	-0.43927	0.217921	0.657191	-2.33316	0.970285	2.92612	0.0228749	0.335648	0.00478092	0.051026	0.459613	0.0132143	5.02401	0.00948064	0.0161678	0	0	1
KCNN2.1	10.8863	-1.2764	-1.18586	0.0905337	-2.94061	-2.29019	0.174843	0.00458907	0.0253999	0.861769	0.0127539	0.0557411	0.907856	5.00214	0.00966099	0.0164383	-1	0	0
NAGK	13.9875	-0.372797	-0.216242	0.156556	-3.14939	-1.53136	1.10868	0.00251048	0.130731	0.271819	0.00752522	0.218329	0.390753	4.9864	0.00979292	0.0166535	-1	0	0
AHSA1	13.7856	-1.00528	-0.414886	0.590391	-3.14009	-1.08635	1.5459	0.00258013	0.281498	0.127182	0.00770222	0.401238	0.21362	4.96212	0.0100003	0.0169584	-1	0	0
SCG3	12.6381	-0.379987	0.384623	0.764609	-1.83397	1.55613	3.09349	0.0714245	0.124733	0.00295755	0.132897	0.210324	0.00868333	4.96001	0.0100184	0.0169798	0	0	1
DENND5B	9.75014	-0.846419	-0.684229	0.16219	-3.01685	-2.04435	0.484596	0.00369233	0.045141	0.629659	0.0105258	0.0906815	0.731989	4.91962	0.010374	0.0175186	-1	0	0
SERPINB7	10.1805	-1.52644	-0.664043	0.862397	-3.12765	-1.14057	1.48126	0.00267623	0.258406	0.143566	0.00796424	0.375394	0.235606	4.9087	0.0104723	0.0176698	-1	0	0
TUBB2A.2	14.6771	-0.756751	-0.215173	0.541578	-3.06826	-0.731329	1.84072	0.00318284	0.467314	0.0704155	0.00926686	0.589809	0.1313	4.89375	0.0106085	0.0178747	-1	0	0
FBXO41	12.0753	-0.574843	-0.14674	0.428103	-3.04957	-0.652564	1.90381	0.00336003	0.516433	0.061546	0.00970805	0.634905	0.117379	4.88734	0.0106675	0.0179691	-1	0	0
HGS	12.4904	-0.747119	-0.431314	0.315806	-3.11507	-1.5075	1.10378	0.00277684	0.136726	0.273924	0.00821383	0.226448	0.392971	4.87653	0.0107676	0.0181176	-1	0	0
SWAP70	9.96487	-0.838948	-0.0605772	0.778371	-2.90253	-0.175686	2.25743	0.00510907	0.861109	0.0274883	0.0140159	0.907478	0.0595683	4.86948	0.0108335	0.0182133	-1	0	0
SEZ6L.1	12.2642	-0.720264	0.709274	1.42954	-1.83706	1.51646	3.05642	0.0709612	0.134449	0.00329406	0.132166	0.223308	0.00954185	4.85836	0.0109383	0.018364	0	0	1
PRKAR1B	11.491	-0.94977	0.323216	1.27299	-2.46199	0.702337	2.76615	0.0165908	0.485079	0.00745107	0.0388253	0.60562	0.0194602	4.85497	0.0109703	0.0184127	-1	0	1
ATG9A	13.1448	-0.795057	-0.452879	0.342177	-3.10171	-1.48106	1.11903	0.00288746	0.14362	0.267415	0.00850366	0.235674	0.38546	4.83018	0.0112084	0.0187705	-1	0	0
SGTA	12.6478	-0.694187	-0.125009	0.569178	-2.98035	-0.449903	2.04845	0.00409909	0.654339	0.0447259	0.0115387	0.752777	0.0900068	4.82874	0.0112224	0.0187836	-1	0	0
CSNK1G1	13.2148	-0.163071	0.483291	0.646362	-0.924786	2.29752	3.07274	0.358638	0.0249526	0.0031417	0.48306	0.0549187	0.00916326	4.80086	0.0114968	0.0191898	0	0	1
CACNB1.1	10.7275	-0.477603	0.727004	1.20461	-1.4629	1.86668	3.093	0.14851	0.0666428	0.00296186	0.241948	0.125414	0.00869458	4.80013	0.011504	0.0191966	0	0	1
CLN8	10.3926	-1.21876	-1.02858	0.190181	-2.95299	-2.08914	0.386273	0.00443094	0.0407769	0.700607	0.0123693	0.0833529	0.789654	4.79978	0.0115075	0.0191971	-1	0	0
TBC1D10A.1	9.93929	-1.14048	-0.916125	0.224353	-2.98335	-2.0089	0.491966	0.00406416	0.0488764	0.624469	0.0114492	0.0968463	0.727819	4.79913	0.011514	0.0192027	-1	0	0
USP22	9.70378	-1.1097	-0.128378	0.981323	-2.9193	-0.283105	2.16407	0.00487371	0.778033	0.0342922	0.0134421	0.848788	0.0717695	4.79765	0.0115288	0.0192177	-1	0	0
YWHAZ	18.7455	-0.538903	-0.479279	0.0596241	-2.91213	-2.17107	0.270089	0.0049731	0.0337349	0.787982	0.0136913	0.070758	0.855685	4.78822	0.0116234	0.0193691	-1	0	0
MYO5C	10.3086	-1.15144	-0.486378	0.66506	-3.07865	-1.09013	1.49062	0.00308823	0.279844	0.141096	0.0090218	0.399444	0.232266	4.76336	0.0118767	0.019764	-1	0	0
PSMD13	13.4224	-0.593644	-0.552155	0.0414889	-2.86661	-2.23506	0.167942	0.00564897	0.0289994	0.867172	0.0153192	0.0623151	0.91117	4.75668	0.0119458	0.0198626	-1	0	0
ASPHD2	9.93282	-0.888776	-0.0298283	0.858948	-2.82618	-0.0795101	2.2896	0.00631946	0.936881	0.0254363	0.016834	0.95902	0.0558042	4.73433	0.0121798	0.0202294	-1	0	0
CHMP2B	11.1033	-1.14821	0.0584585	1.20667	-2.73817	0.116862	2.41219	0.00803991	0.907345	0.018808	0.0207767	0.939039	0.0432558	4.71868	0.0123465	0.0204782	-1	0	1
ADRM1	11.9238	-0.229261	0.725588	0.95485	-0.869337	2.30639	3.03513	0.387992	0.0244205	0.00350305	0.513272	0.0539305	0.0100668	4.70443	0.0125003	0.020705	0	0	1
REEP1	10.3839	-1.00965	-0.738035	0.271618	-2.99609	-1.83589	0.675658	0.00391883	0.0711367	0.501752	0.011088	0.132443	0.620976	4.69241	0.0126316	0.0208979	-1	0	0
PLCH2	10.6648	-1.14028	-0.588032	0.552244	-3.06251	-1.3239	1.24332	0.00323641	0.190363	0.218396	0.00940023	0.295376	0.329417	4.69047	0.0126529	0.0209177	-1	0	0
SEZ6L2	13.2276	-0.571024	0.296309	0.867334	-2.22752	0.968943	2.83621	0.0295252	0.336312	0.00614654	0.0632579	0.460233	0.0164578	4.67654	0.0128071	0.0211552	0	0	1
ENPP5	12.0509	-0.43612	0.591396	1.02752	-1.5408	1.75147	3.04308	0.128419	0.0847752	0.0034236	0.21528	0.153203	0.00986819	4.67287	0.012848	0.0212055	0	0	1
KCNN1	10.5617	-1.07044	-0.0691426	1.0013	-2.83157	-0.153319	2.22031	0.00622612	0.878641	0.030036	0.0166366	0.919815	0.0641856	4.65675	0.0130295	0.02147	-1	0	0
INPP4B	9.82526	-0.288337	0.678579	0.966916	-1.0827	2.13597	3.04357	0.283105	0.03661	0.00341882	0.40299	0.0759118	0.00985598	4.65423	0.0130581	0.0215094	0	0	1
PHGDH	16.2652	-0.511292	-0.40026	0.111032	-2.95064	-1.93631	0.537134	0.00446051	0.0573588	0.593084	0.0124404	0.11069	0.701185	4.65001	0.0131062	0.0215787	-1	0	0
TXNDC12	12.1854	-1.25006	-0.18336	1.0667	-2.89769	-0.356297	2.07276	0.0051789	0.722819	0.0423285	0.0141842	0.806021	0.0859826	4.64507	0.0131627	0.0216599	-1	0	0
STK16	9.916	-1.03089	-0.306709	0.724184	-2.99303	-0.746466	1.76251	0.00395327	0.458187	0.0828761	0.0111715	0.580914	0.150474	4.63567	0.0132708	0.02182	-1	0	0
TAX1BP1	10.5392	-0.88757	-0.670644	0.216926	-2.96263	-1.87652	0.606977	0.00431128	0.0652593	0.546067	0.0120664	0.123161	0.661388	4.63298	0.0133019	0.0218652	-1	0	0
ACTR10	12.6109	-0.805649	-0.302319	0.503329	-3.02022	-0.950047	1.58173	0.00365672	0.345751	0.118764	0.0104342	0.469814	0.202243	4.62138	0.0134369	0.0220622	-1	0	0
CRACDL	11.0903	-0.989015	-0.297963	0.691052	-2.98508	-0.753877	1.74843	0.00404419	0.453757	0.0853038	0.0113965	0.576908	0.15402	4.60533	0.0136262	0.0223195	-1	0	0
SYN2	17.5937	-0.361651	0.230926	0.592577	-2.09069	1.11908	2.87165	0.040632	0.267394	0.00557013	0.0831222	0.385459	0.0151331	4.6005	0.0136837	0.0224077	0	0	1
WWOX	9.83415	-0.891382	-0.836904	0.0544779	-2.81085	-2.21226	0.144006	0.00659233	0.0306152	0.88596	0.017461	0.0652494	0.924546	4.5991	0.0137003	0.0224288	-1	0	0
GRK6	9.84781	-0.84303	-0.485431	0.357598	-3.02374	-1.45954	1.07519	0.00361988	0.14943	0.286429	0.0103502	0.243119	0.406147	4.59392	0.0137624	0.0225183	-1	0	0
TP53I11	9.34268	-0.750954	-0.057355	0.693599	-2.81852	-0.180453	2.18223	0.00645459	0.857381	0.0328629	0.0171361	0.905229	0.069289	4.57965	0.0139347	0.0227628	-1	0	0
UBE2Q1	9.80983	-1.07062	-0.582861	0.487763	-3.0238	-1.37996	1.15481	0.00361932	0.17252	0.252569	0.0103502	0.272746	0.36898	4.57936	0.0139382	0.0227628	-1	0	0
HEATR5B	10.0433	-0.943932	-0.488212	0.455721	-3.02496	-1.31151	1.22423	0.00360728	0.194487	0.225465	0.0103221	0.300363	0.337918	4.57634	0.013975	0.0228168	-1	0	0
UTRN	13.642	-0.763052	-0.671094	0.0919575	-2.85398	-2.1041	0.288316	0.00585106	0.039403	0.774059	0.0157783	0.0809545	0.845622	4.57256	0.0140211	0.0228798	-1	0	0
C6orf89	10.8499	-1.01003	-0.851726	0.158308	-2.87871	-2.03492	0.378225	0.00546148	0.0461098	0.706546	0.0148735	0.0922502	0.793488	4.55968	0.0141796	0.0231259	-1	0	0
RPLP0	13.1483	-0.52452	-0.530042	-0.00552188	-2.72622	-2.30938	-0.0240587	0.00830402	0.0242437	0.980883	0.0213736	0.0536118	0.987737	4.5418	0.0144026	0.0234516	-1	0	0
SEC24A	9.85429	-0.83574	-0.155297	0.680443	-2.88345	-0.44915	1.96797	0.00538953	0.654879	0.0535158	0.0147062	0.753045	0.104365	4.50696	0.0148476	0.024105	-1	0	0
RASA1	13.4164	-0.79285	-0.558239	0.234612	-2.94477	-1.73806	0.730458	0.00453539	0.0871293	0.467842	0.012617	0.156662	0.590394	4.48978	0.0150722	0.0244172	-1	0	0
VARS1	12.5668	-0.360316	-0.303478	0.0568378	-2.85657	-2.01686	0.377733	0.00580903	0.0480157	0.70691	0.0156813	0.0954116	0.7937	4.48741	0.0151034	0.0244547	-1	0	0
ZZEF1	10.868	-0.704146	-0.489643	0.214503	-2.9422	-1.71504	0.751329	0.00456842	0.0912965	0.455277	0.0126984	0.162688	0.578234	4.46912	0.0153471	0.0248226	-1	0	0
GRK3	10.6267	-1.16464	0.00867267	1.17331	-2.70255	0.0168702	2.28235	0.00885081	0.986594	0.0258867	0.022577	0.991598	0.0566245	4.45352	0.0155579	0.0251234	-1	0	0
COMT	13.4315	-0.605594	-0.452214	0.15338	-2.90455	-1.81814	0.616667	0.00508019	0.0738404	0.539696	0.013948	0.136595	0.655781	4.43709	0.0157833	0.0254534	-1	0	0
SBF2	12.3713	-0.906813	-0.544052	0.362761	-2.96241	-1.48989	0.993424	0.00431392	0.141288	0.324338	0.0120705	0.232497	0.447378	4.42532	0.0159468	0.0256826	-1	0	0
UNC5A	9.72685	-0.786661	0.0248889	0.81155	-2.67053	0.0708275	2.30947	0.00964304	0.943761	0.0242384	0.0243144	0.963767	0.0536067	4.42503	0.0159509	0.0256826	-1	0	0
SNX7	9.65178	-0.657826	-0.615486	0.0423398	-2.75945	-2.16429	0.148883	0.00758844	0.0342743	0.882126	0.0197746	0.0717401	0.921927	4.42322	0.0159762	0.0257166	-1	0	0
PEA15	16.0256	-0.517838	0.214783	0.732621	-2.26959	0.789112	2.69165	0.0266962	0.433033	0.00911371	0.0580875	0.557348	0.0231663	4.41272	0.0161238	0.0259176	0	0	1
PLEKHM2	9.82961	-1.10129	-0.504311	0.596979	-2.96214	-1.13707	1.34601	0.00431725	0.259852	0.183166	0.0120779	0.377193	0.286484	4.39376	0.016394	0.0262917	-1	0	0
PTPRN	12.3883	-0.725788	-0.275711	0.450077	-2.94607	-0.938154	1.53146	0.00451864	0.35178	0.130706	0.0125813	0.475763	0.218309	4.39305	0.0164041	0.0263005	-1	0	0
WASF2	10.5378	-0.829257	0.532481	1.36174	-2.03855	1.09729	2.80615	0.0457354	0.276728	0.00667819	0.0915919	0.396117	0.0176678	4.38834	0.0164721	0.0264025	0	0	1
PRRT1	9.69528	-0.421808	0.758681	1.18049	-1.26184	1.90255	2.96032	0.211698	0.0617129	0.00433962	0.321289	0.11762	0.012133	4.38202	0.0165635	0.0265209	0	0	1
TMEM67	11.1822	-1.06783	-0.79789	0.269943	-2.88494	-1.80701	0.611352	0.00536723	0.0755783	0.543186	0.0146542	0.139175	0.659184	4.37821	0.016619	0.0265755	-1	0	0
CDK16.2	9.90998	-0.821842	-0.459099	0.362743	-2.94994	-1.38139	1.09146	0.00446945	0.172083	0.279262	0.0124596	0.272197	0.398676	4.36381	0.0168303	0.0268511	-1	0	0
RPL17	11.8712	-0.904744	-0.933141	-0.0283963	-2.64402	-2.28598	-0.0695645	0.0103473	0.0256603	0.944763	0.0258783	0.0562039	0.964356	4.33682	0.0172338	0.0274706	-1	0	0
HNRNPH3	11.4541	-0.734212	-0.760533	-0.0263213	-2.63397	-2.28714	-0.0791555	0.0106267	0.0255885	0.937162	0.0264814	0.0560803	0.959239	4.31797	0.0175215	0.0278924	-1	0	0
SHTN1	12.4702	-0.552431	-0.398207	0.154224	-2.87673	-1.73826	0.673221	0.00549181	0.0870939	0.503291	0.0149449	0.156614	0.622244	4.30978	0.0176479	0.028079	-1	0	0
CLIP2	12.6872	-0.620011	0.0527631	0.672775	-2.58119	0.184135	2.34788	0.0122078	0.854504	0.0220632	0.0299012	0.90319	0.0495012	4.30344	0.0177466	0.0282064	-1	0	1
ABI1	15.3701	-0.202954	0.391274	0.594228	-1.19489	1.93106	2.9327	0.23665	0.0580184	0.00469285	0.350632	0.111754	0.013012	4.30108	0.0177834	0.0282499	0	0	1
LYPLA2	10.8536	-1.20656	-0.716126	0.490432	-2.91991	-1.45277	0.994914	0.00486537	0.151296	0.323618	0.0134236	0.245233	0.446541	4.29471	0.0178832	0.0283937	-1	0	0
ATXN10	12.5363	-0.365523	-0.268782	0.0967414	-2.86187	-1.76409	0.634942	0.00572396	0.0826078	0.527786	0.0154908	0.150107	0.645266	4.2885	0.0179812	0.0285267	-1	0	0
TTC9C	10.7353	-0.868925	-0.450015	0.41891	-2.92529	-1.26998	1.1822	0.00479212	0.208802	0.241607	0.0132412	0.317877	0.356332	4.27982	0.018119	0.0287228	-1	0	0
BAIAP2	13.5938	-0.454609	0.179848	0.634457	-2.2514	0.746632	2.63392	0.0278884	0.458088	0.0106278	0.0603058	0.580829	0.0264814	4.26736	0.0183186	0.029024	0	0	1
CDK16	9.93062	-0.626598	-0.214583	0.412015	-2.87929	-0.826565	1.58707	0.0054526	0.411631	0.117549	0.0148538	0.53634	0.200612	4.23286	0.0188834	0.0298485	-1	0	0
SPRED2	10.1942	-1.20083	-0.80241	0.398421	-2.87225	-1.60888	0.798856	0.00556078	0.112688	0.427402	0.0151122	0.193773	0.552305	4.22442	0.0190243	0.0300478	-1	0	0
SPOCK2	11.2464	-0.733447	0.587567	1.32101	-1.85752	1.24741	2.80452	0.0679539	0.216906	0.00670817	0.127485	0.327523	0.0177368	4.21483	0.0191857	0.0302791	0	0	1
OTUD6B	9.9802	-0.960518	0.0331053	0.993624	-2.59804	0.0750625	2.25293	0.0116812	0.940405	0.0277864	0.0287743	0.961511	0.0601212	4.19672	0.0194944	0.0307022	-1	0	0
DNAAF5	9.63522	-0.90228	-0.770905	0.131375	-2.74951	-1.96925	0.335593	0.00779639	0.0533661	0.738303	0.0202312	0.104129	0.818324	4.18459	0.019704	0.0310242	-1	0	0
OSBPL10.1	10.3202	-1.17097	-1.24126	-0.0702812	-2.56334	-2.27775	-0.128969	0.0127889	0.0261758	0.897797	0.031119	0.0571076	0.932345	4.1637	0.0200704	0.031511	-1	0	0
ACTR1A.1	13.3586	-0.524553	-0.335977	0.188576	-2.86068	-1.53595	0.862089	0.00574298	0.129604	0.391937	0.0155307	0.216946	0.516872	4.16061	0.0201252	0.0315888	-1	0	0
CNNM1	9.92034	-0.581404	0.153465	0.734869	-2.35641	0.521396	2.49671	0.0216044	0.603935	0.0151868	0.048616	0.710591	0.036027	4.1576	0.0201787	0.0316609	-1	0	1
SORL1	14.2996	-0.474088	0.0419766	0.516065	-2.53365	0.188053	2.31195	0.0138115	0.851445	0.0240924	0.0332201	0.901267	0.0533553	4.15744	0.0201816	0.0316609	-1	0	0
VAPB	13.3215	-0.646409	0.399705	1.04611	-2.00526	1.03941	2.72037	0.0492745	0.30262	0.00843619	0.0975712	0.424383	0.0216502	4.1541	0.0202411	0.0317378	0	0	1
VPS25	11.0375	-0.918734	-0.468261	0.450473	-2.87741	-1.22938	1.18268	0.00548126	0.223541	0.24142	0.0149207	0.335561	0.356217	4.14009	0.0204931	0.0320996	-1	0	0
PPP1R12B	10.5509	-0.685757	0.352929	1.03869	-2.09473	0.903714	2.65967	0.0402586	0.369621	0.00992618	0.0824856	0.494188	0.0249487	4.11942	0.0208706	0.0326234	0	0	1
CRHBP	11.7626	-0.899414	-0.315115	0.5843	-2.84118	-0.834435	1.54725	0.00606266	0.407217	0.126857	0.0162692	0.532259	0.213135	4.11319	0.0209858	0.0327782	-1	0	0
ASTN1	13.0771	-0.266226	0.577825	0.844051	-1.07779	1.96096	2.86444	0.285272	0.0543478	0.00568316	0.40515	0.105795	0.0153895	4.11167	0.021014	0.0328138	0	0	1
GSK3A	12.1981	-0.353076	-0.396077	-0.0430012	-2.48188	-2.33388	-0.253384	0.0157728	0.0228349	0.800804	0.0371936	0.0509494	0.865057	4.09492	0.0213273	0.0332515	-1	0	0
RAB23	14.1715	-0.387711	-0.249852	0.137859	-2.82762	-1.5275	0.842819	0.00629434	0.131686	0.402547	0.0167818	0.219501	0.527759	4.06881	0.0218255	0.0339496	-1	0	0
FMN2	11.923	-0.163985	0.609317	0.773301	-0.709411	2.20965	2.80433	0.48071	0.0308046	0.00671159	0.601782	0.065581	0.0177432	4.06386	0.0219214	0.0340725	0	0	1
PCSK1N	9.4678	-0.191975	0.496932	0.688908	-0.940185	2.0401	2.82823	0.350746	0.0455759	0.00628379	0.474683	0.0913631	0.016766	4.03592	0.0224703	0.0348719	0	0	1
NISCH	11.758	-0.20332	0.693219	0.896539	-0.756149	2.16114	2.795	0.452404	0.0345272	0.00688583	0.57559	0.0721946	0.0181484	4.01065	0.0229789	0.0355973	0	0	1
NUDCD1	10.1149	-0.860369	-0.352923	0.507445	-2.82166	-0.970256	1.39507	0.00639886	0.335663	0.167938	0.0170106	0.459613	0.26685	4.00824	0.023028	0.0356643	-1	0	0
PPP1R16B	10.2303	-1.10328	-0.361566	0.741717	-2.79195	-0.766999	1.57342	0.00694366	0.445973	0.120675	0.0182902	0.569834	0.204947	3.99611	0.0232769	0.0359945	-1	0	0
C2CD2L	11.6146	-1.15366	-0.638434	0.51523	-2.8208	-1.30856	1.05604	0.00641411	0.195479	0.29502	0.0170461	0.301716	0.416034	3.98811	0.0234426	0.036223	-1	0	0
TUBGCP2	10.161	-1.05784	-0.820281	0.237561	-2.72536	-1.77154	0.513054	0.00832341	0.0813505	0.609724	0.0214151	0.148298	0.715287	3.95395	0.0241641	0.0371954	-1	0	0
RASA3	11.1597	-1.1203	-0.92683	0.193467	-2.68903	-1.86487	0.389275	0.00917774	0.0669003	0.698397	0.0233127	0.125807	0.788038	3.94563	0.0243432	0.0374615	-1	0	0
HACE1	10.3752	-0.97429	-0.627598	0.346692	-2.78328	-1.50292	0.830228	0.00711068	0.137901	0.409573	0.0186949	0.228164	0.534387	3.94193	0.0244233	0.0375561	-1	0	0
SYNGR1	19.2233	-0.459342	-0.155576	0.303766	-2.77428	-0.787667	1.53794	0.00728762	0.433872	0.129115	0.0190882	0.558072	0.216248	3.93369	0.0246027	0.0378224	-1	0	0
CHMP6	13.7642	-0.558739	-0.214416	0.344324	-2.78727	-0.896626	1.43986	0.00703342	0.373362	0.154901	0.0185025	0.497798	0.250072	3.92917	0.0247015	0.0379454	-1	0	0
SELENOF	13.0308	-0.808564	-0.141931	0.666633	-2.68296	-0.394787	1.85427	0.00932817	0.694346	0.0684247	0.0236552	0.785102	0.128222	3.92214	0.0248562	0.0381637	-1	0	0
IPO5	14.4846	-0.401064	-0.0909484	0.310116	-2.71178	-0.515492	1.75772	0.0086338	0.60803	0.0836958	0.0220855	0.714277	0.15169	3.91088	0.0251063	0.0384989	-1	0	0
OPALIN	12.8963	-1.01658	-1.0363	-0.0197267	-2.52183	-2.15501	-0.0410219	0.0142387	0.0350249	0.967409	0.034094	0.0730671	0.978617	3.91111	0.0251012	0.0384989	-1	0	0
GSPT2	11.0609	-0.691424	0.0361949	0.727619	-2.4823	0.108929	2.18978	0.0157558	0.913608	0.032285	0.0371584	0.943869	0.068311	3.88218	0.0257551	0.039384	-1	0	0
RANGAP1	10.2922	-0.664358	-0.0597093	0.604648	-2.60579	-0.19632	1.98804	0.0114459	0.844997	0.0511954	0.0282754	0.896637	0.100771	3.88187	0.0257621	0.0393848	-1	0	0
ARPC3	14.9889	-0.342857	-0.203471	0.139387	-2.7743	-1.38016	0.94547	0.00728722	0.17246	0.348063	0.0190882	0.272676	0.472178	3.87703	0.0258733	0.0395148	-1	0	0
NCOA7	12.697	-0.501478	0.36353	0.865007	-1.84235	1.11956	2.66395	0.0701736	0.267191	0.00981386	0.130905	0.385199	0.0246903	3.86782	0.0260862	0.03983	0	0	1
TPD52L1	9.79115	-0.847591	-0.218574	0.629017	-2.707	-0.585176	1.68403	0.00874557	0.560538	0.0971686	0.0223494	0.673625	0.171271	3.84703	0.0265734	0.0404616	-1	0	0
PTDSS1	11.9199	-0.827356	-0.901438	-0.0740821	-2.43356	-2.22265	-0.182662	0.0178258	0.0298689	0.855655	0.0412792	0.0638737	0.904142	3.83843	0.0267776	0.0407316	-1	0	0
KCTD7	11.0321	-1.07205	-0.355011	0.717038	-2.7371	-0.759807	1.53463	0.00806321	0.450229	0.129927	0.0208254	0.573524	0.217326	3.83689	0.0268144	0.0407671	-1	0	0
MYCBP2	11.4645	-1.05193	-0.810044	0.241887	-2.68369	-1.73237	0.517302	0.00930989	0.0881454	0.606773	0.0236154	0.158121	0.71319	3.82498	0.0271003	0.0411842	-1	0	0
AKR1A1	15.0272	-0.428585	-0.256703	0.171882	-2.75371	-1.3826	0.925761	0.00770775	0.171711	0.358134	0.0200298	0.271728	0.482597	3.82312	0.0271454	0.0412392	-1	0	0
KIF5B	11.2983	-0.697091	-0.548445	0.148646	-2.6714	-1.76185	0.477515	0.00962089	0.0829903	0.634663	0.0242687	0.150652	0.736016	3.81831	0.027262	0.041406	-1	0	0
STARD3NL	11.7804	-1.01075	0.150716	1.16147	-2.36772	0.295959	2.28075	0.0210091	0.768243	0.0259866	0.0474548	0.841394	0.0567883	3.80985	0.0274683	0.0416774	-1	0	0
ULK3	11.5736	-0.12079	0.636457	0.757248	-0.508821	2.24744	2.67397	0.612671	0.0281542	0.00955498	0.717709	0.0608083	0.0241326	3.8022	0.0276562	0.0419311	0	0	1
SEPTIN3	16.4972	-0.189111	0.377139	0.566249	-1.09753	1.8348	2.75484	0.276622	0.0712996	0.00768426	0.395997	0.132719	0.0199745	3.79654	0.0277961	0.0421325	0	0	1
TUBA4A.1	16.7267	-1.03639	-0.939399	0.0969954	-2.57977	-1.96017	0.202392	0.0122529	0.0544425	0.840268	0.0299955	0.105956	0.89345	3.79615	0.0278058	0.0421367	-1	0	0
PPP1R16A	9.5297	-0.598633	0.0379131	0.636547	-2.44443	0.129775	2.17888	0.0173442	0.897161	0.033123	0.0403543	0.932005	0.0697079	3.79584	0.0278134	0.0421378	-1	0	0
MON1A	11.2492	-0.48795	0.565522	1.05347	-1.50576	1.4629	2.72514	0.137171	0.148509	0.00832821	0.227101	0.241948	0.0214215	3.79337	0.0278748	0.0422095	0	0	1
PAK5	9.51566	-0.729373	-0.325426	0.403946	-2.75089	-1.02888	1.27713	0.00776702	0.307507	0.206286	0.0201665	0.429644	0.314917	3.79306	0.0278825	0.0422108	-1	0	0
STAB1	9.99599	-0.65634	0.644127	1.30047	-1.62475	1.33664	2.69863	0.109253	0.186189	0.00894447	0.18903	0.290213	0.0227935	3.78913	0.0279804	0.0423483	0	0	1
ITCH.1	11.1835	-1.11643	-1.22718	-0.11075	-2.40373	-2.21487	-0.199886	0.0192103	0.0304262	0.842219	0.0440194	0.0649203	0.894895	3.77317	0.0283815	0.0429124	-1	0	0
FZD7	11.3669	-1.12518	-0.473868	0.651309	-2.73954	-0.967165	1.32932	0.00800994	0.337193	0.188578	0.0207114	0.461189	0.293308	3.77244	0.0284	0.0429297	-1	0	0
ITPK1	11.7833	-0.6249	-0.393027	0.231874	-2.7208	-1.43448	0.846298	0.00842641	0.156426	0.400618	0.0216288	0.251907	0.525725	3.75384	0.0288754	0.0435939	-1	0	0
ARHGEF37	9.25296	-0.571375	-0.149602	0.421773	-2.67488	-0.587093	1.65519	0.00953177	0.559258	0.102904	0.0240837	0.672799	0.179516	3.75049	0.0289618	0.0437026	-1	0	0
DYNLT3	13.466	-0.675942	0.305429	0.981371	-2.05567	0.778648	2.50186	0.0440015	0.439128	0.0149877	0.0888641	0.563079	0.0356572	3.7448	0.0291093	0.0438924	0	0	1
GUCY1A2	10.7718	-0.318655	0.570994	0.889648	-1.16815	1.75467	2.7339	0.247187	0.0842212	0.0081333	0.362933	0.15249	0.0209855	3.73741	0.0293021	0.044161	0	0	1
EEPD1	9.77054	-0.761177	-0.0225071	0.73867	-2.50682	-0.062136	2.03927	0.0147984	0.950653	0.045661	0.0352437	0.968482	0.0914982	3.73485	0.0293691	0.0442468	-1	0	0
MAGI2	12.5345	-0.36119	-0.0256056	0.335585	-2.54038	-0.150967	1.97856	0.0135736	0.880488	0.0522804	0.0327475	0.9209	0.102462	3.73325	0.0294111	0.0442923	-1	0	0
ARMT1	11.6216	-0.711412	-0.247364	0.464048	-2.70373	-0.788069	1.47839	0.00882292	0.433638	0.144329	0.0225217	0.557818	0.236609	3.72733	0.029567	0.0445049	-1	0	0
FAM3C	12.7077	-0.545578	-0.446523	0.0990542	-2.61786	-1.79606	0.398428	0.011088	0.0773232	0.691674	0.0274847	0.141925	0.783032	3.72282	0.0296866	0.0446627	-1	0	0
DMXL1	10.5325	-0.873877	-0.165268	0.708609	-2.62173	-0.415635	1.78209	0.0109757	0.679102	0.0795966	0.0272285	0.772125	0.145451	3.71987	0.0297648	0.0447532	-1	0	0
PIP4P1	14.1213	-1.33487	-0.881975	0.452894	-2.6968	-1.49366	0.766995	0.00898867	0.140301	0.445975	0.0228805	0.231257	0.569834	3.71643	0.0298565	0.0448736	-1	0	0
COMMD4	9.2411	-0.57193	0.339294	0.911224	-1.917	0.953326	2.5603	0.0598159	0.344101	0.0128904	0.114645	0.46808	0.0312947	3.70952	0.0300413	0.045129	0	0	1
SGCE	9.52767	-0.143544	0.794375	0.937919	-0.480793	2.23041	2.63345	0.632344	0.0293225	0.0106411	0.734077	0.0628681	0.0265109	3.70294	0.0302187	0.0453842	0	0	1
TMEM41B	10.7123	-0.862177	-0.749174	0.113003	-2.56082	-1.86531	0.281358	0.012873	0.0668378	0.779366	0.0312649	0.125702	0.849529	3.65935	0.0314201	0.0470836	-1	0	0
ELAPOR1	11.298	-0.169056	0.745998	0.915054	-0.582154	2.15342	2.64143	0.562559	0.0351544	0.0104188	0.675205	0.073312	0.0260283	3.65573	0.0315221	0.0471934	0	0	1
SGTB	12.3639	-0.583587	-0.124436	0.459151	-2.61023	-0.466558	1.72153	0.011313	0.64244	0.0901058	0.0279852	0.743184	0.161041	3.64548	0.0318127	0.0475776	-1	0	0
GALNT16	12.0962	-0.590058	-0.0824122	0.507646	-2.55959	-0.299677	1.84596	0.0129142	0.765419	0.0696396	0.0313399	0.839567	0.130096	3.63832	0.0320175	0.0478602	-1	0	0
TRIM2.1	14.3111	-0.31163	0.0277246	0.339355	-2.36927	0.176696	2.1628	0.0209284	0.860319	0.0343941	0.0473294	0.907171	0.0719496	3.63668	0.0320644	0.0479185	-1	0	0
TIGAR	11.6381	-0.146793	0.415325	0.562118	-0.834195	1.97849	2.67778	0.407351	0.0522887	0.00945837	0.53233	0.102467	0.0239252	3.63561	0.0320953	0.0479528	0	0	1
LRRFIP2	10.4472	-0.76483	0.4024	1.16723	-1.95673	0.863	2.50328	0.0548542	0.39144	0.0149336	0.106678	0.516654	0.0355331	3.63275	0.0321776	0.0480639	0	0	1
CKM	14.1414	-0.905868	-0.660188	0.24568	-2.63713	-1.61109	0.599546	0.0105381	0.112204	0.550978	0.0262867	0.19318	0.665749	3.63238	0.0321882	0.0480679	-1	0	0
CPD	11.4854	-0.337302	0.448815	0.786117	-1.37113	1.52938	2.67876	0.175242	0.131222	0.00943356	0.276353	0.218848	0.0238791	3.62529	0.0323933	0.0483503	0	0	1
GORASP2	10.9847	-0.624118	-0.301035	0.323083	-2.69071	-1.08794	1.16762	0.00913652	0.280805	0.2474	0.0232178	0.400438	0.363152	3.62093	0.03252	0.0485275	-1	0	0
TMEM97	11.4924	-0.910877	-0.426655	0.484222	-2.68942	-1.05599	1.19848	0.00916828	0.29504	0.235261	0.0232952	0.416034	0.349114	3.61956	0.0325599	0.0485751	-1	0	0
NOTCH1	9.39501	-0.565067	0.0492868	0.614354	-2.36256	0.172743	2.15322	0.0212786	0.863412	0.0351714	0.0479719	0.908745	0.0733391	3.61123	0.032804	0.0489271	-1	0	0
PIK3CB	10.662	-0.742953	-0.455287	0.287666	-2.67251	-1.37287	0.867424	0.00959236	0.174704	0.389031	0.0242102	0.275647	0.514197	3.60989	0.0328435	0.0489498	-1	0	0
C1QTNF4	11.6609	-0.736024	0.310786	1.04681	-2.03351	0.719783	2.42442	0.0462567	0.474345	0.0182404	0.0924726	0.596266	0.042107	3.56668	0.0341413	0.0507343	0	0	1
DYNC1I1	14.1316	-0.635914	-0.0921068	0.543807	-2.53726	-0.308067	1.81886	0.0136832	0.759057	0.0737295	0.0329595	0.834125	0.136459	3.56497	0.0341938	0.0507874	-1	0	0
MPRIP	10.3145	-0.884253	-0.679663	0.20459	-2.59032	-1.669	0.502398	0.0119197	0.100124	0.617155	0.0292905	0.175459	0.72175	3.56125	0.034308	0.0509445	-1	0	0
LIN7C	12.1853	-1.04355	-0.700351	0.343202	-2.62734	-1.4781	0.724332	0.0108142	0.144408	0.471567	0.0268868	0.236666	0.593651	3.53762	0.0350438	0.0519224	-1	0	0
LRRC47	12.0555	-0.754645	-0.138119	0.616526	-2.5523	-0.391588	1.74794	0.0131609	0.696696	0.0853905	0.0318535	0.786892	0.154131	3.53609	0.0350922	0.0519735	-1	0	0
PSMC2	12.6557	-0.502165	-0.403908	0.0982575	-2.56017	-1.7262	0.419927	0.0128948	0.0892576	0.67598	0.0313011	0.159808	0.769537	3.53598	0.0350954	0.0519735	-1	0	0
KPNA3	11.3017	-0.815656	-0.684495	0.131161	-2.53716	-1.78483	0.342005	0.0136868	0.079146	0.733496	0.0329637	0.144758	0.814686	3.53428	0.0351493	0.0520305	-1	0	0
PPP2CA	16.8314	-0.451789	-0.245641	0.206149	-2.65092	-1.20822	1.01397	0.0101598	0.231518	0.314508	0.0254513	0.345083	0.436705	3.51941	0.035622	0.0527017	-1	0	0
CLU	17.2387	-0.348747	-0.356178	-0.00743073	-2.38655	-2.04321	-0.0426263	0.0200504	0.0452574	0.966135	0.0456965	0.090845	0.978055	3.50756	0.0360035	0.0532402	-1	0	0
ABHD14B	12.778	-0.0839858	0.494328	0.578314	-0.442859	2.18505	2.55628	0.659398	0.0326464	0.0130256	0.756713	0.0689099	0.0315765	3.50694	0.0360233	0.0532494	0	0	1
TMOD1	11.594	-0.917522	-0.675298	0.242224	-2.58089	-1.59233	0.571157	0.0122173	0.11636	0.569943	0.0299165	0.198976	0.681187	3.48862	0.0366217	0.0540883	-1	0	0
CHMP1A	10.0873	-0.309941	1.1116	1.42154	-0.676043	2.0325	2.5992	0.50151	0.0463618	0.0116455	0.620718	0.0926624	0.0286942	3.48158	0.0368544	0.0544186	0	0	1
PPM1F	10.6696	-0.865557	-0.395591	0.469966	-2.63648	-1.01009	1.2	0.0105562	0.31635	0.234673	0.0263282	0.438659	0.348587	3.48098	0.0368744	0.054435	-1	0	0
ABCC8.1	10.0819	-0.979314	-0.656377	0.322937	-2.603	-1.46248	0.719541	0.0115301	0.148624	0.474493	0.0284447	0.242059	0.596383	3.4715	0.0371903	0.0548587	-1	0	0
KCNQ2.1	12.8184	-0.560931	-0.0664733	0.494458	-2.48246	-0.246608	1.83438	0.0157493	0.806021	0.0713635	0.0371479	0.868523	0.132825	3.4636	0.0374557	0.055172	-1	0	0
STX2	12.2559	-0.338415	0.261179	0.599594	-1.70412	1.10249	2.53101	0.09333	0.27448	0.0139059	0.165727	0.393488	0.0334249	3.45401	0.0377804	0.0555691	0	0	1
FAM126A.1	9.80054	-0.738869	-0.323459	0.41541	-2.62052	-0.961667	1.23504	0.0110108	0.339926	0.221442	0.0273045	0.463947	0.332905	3.44488	0.0380922	0.0559733	-1	0	0
CACNA1B	12.8198	-0.510156	-0.338714	0.171442	-2.59269	-1.443	0.730382	0.0118461	0.154018	0.467889	0.0291292	0.248935	0.590411	3.43802	0.0383283	0.0563052	-1	0	0
WDSUB1	10.0452	-0.95525	-0.142593	0.812657	-2.4946	-0.312152	1.779	0.015269	0.755965	0.0801067	0.0361937	0.831886	0.146265	3.43778	0.0383367	0.0563052	-1	0	0
F8A1	9.52264	-0.669716	-0.0489288	0.620787	-2.43739	-0.149274	1.89393	0.0176549	0.881818	0.0628694	0.0409722	0.921839	0.119401	3.432	0.038537	0.0565309	-1	0	0
STAM2	10.2999	-0.934342	-0.358012	0.57633	-2.60339	-0.836211	1.34614	0.0115184	0.406225	0.183125	0.0284235	0.531202	0.28647	3.42824	0.0386677	0.0566951	-1	0	0
PLD2	11.9646	-0.709753	-0.616843	0.0929105	-2.47426	-1.8026	0.271512	0.0160816	0.076278	0.786893	0.0378237	0.140276	0.855013	3.41646	0.0390803	0.0572446	-1	0	0
EIF3M	11.2318	-0.782793	-0.430587	0.352207	-2.61043	-1.20368	0.984573	0.0113072	0.233257	0.328633	0.0279746	0.347111	0.452135	3.41445	0.0391513	0.0573208	-1	0	0
LMBRD2	13.9119	-0.425966	-0.0458226	0.380143	-2.45696	-0.221559	1.83804	0.0168036	0.825381	0.0708138	0.0392674	0.882005	0.131923	3.41456	0.0391474	0.0573208	-1	0	0
KIF16B	9.74713	-1.06602	-0.590661	0.475362	-2.60688	-1.21082	0.974462	0.0114131	0.230528	0.333587	0.0281983	0.343946	0.457288	3.40639	0.0394369	0.0577111	-1	0	0
EIF4A2	14.0806	-0.514035	-0.349263	0.164772	-2.57331	-1.46567	0.691463	0.0124614	0.147755	0.491838	0.0304403	0.241	0.611372	3.40185	0.0395986	0.0579058	-1	0	0
AK1	15.4416	-0.375303	-0.00282475	0.372479	-2.37429	-0.0149802	1.97532	0.0206702	0.988096	0.052656	0.0468329	0.992413	0.103003	3.40136	0.039616	0.0579173	-1	0	0
BOLA2	10.8247	-0.441116	0.205108	0.646223	-1.9422	0.757023	2.38511	0.0566272	0.451883	0.0201222	0.109598	0.57509	0.0458083	3.3832	0.0402701	0.0588026	0	0	1
PDE10A	10.3808	-0.642274	0.750399	1.39267	-1.41619	1.38701	2.57416	0.16169	0.170371	0.0124337	0.258573	0.270195	0.030389	3.38214	0.0403086	0.0588445	0	0	1
ADAM9	12.9791	-0.329857	1.29022	1.62007	-0.619496	2.03124	2.55054	0.537844	0.0464931	0.013221	0.6541	0.0928941	0.0319903	3.37521	0.0405616	0.0591711	0	0	1
SLC43A2	10.3651	-0.400043	0.494917	0.894959	-1.37368	1.42461	2.57613	0.174453	0.159248	0.0123699	0.275371	0.255523	0.0302535	3.37063	0.0407296	0.0593811	0	0	1
FUT8	10.4776	-0.999957	-0.65604	0.343917	-2.56176	-1.40888	0.738579	0.0128416	0.163832	0.46293	0.031217	0.261446	0.585496	3.34944	0.0415163	0.0603891	-1	0	0
RPA3	11.5188	-0.728566	-0.584356	0.14421	-2.49032	-1.67436	0.413207	0.0154368	0.0990616	0.680871	0.0365342	0.173949	0.77355	3.34203	0.0417951	0.0607509	-1	0	0
UNC5B	9.25845	-0.565335	-0.430161	0.135174	-2.51321	-1.60303	0.503735	0.0145577	0.113976	0.61622	0.0347663	0.195618	0.720935	3.34137	0.04182	0.0607726	-1	0	0
APP	15.3191	-0.271331	0.273658	0.544989	-1.50632	1.27354	2.53624	0.137028	0.207548	0.0137193	0.226886	0.316444	0.033029	3.33546	0.0420441	0.0610396	0	0	1
COPS4	13.8669	-0.234767	0.290873	0.52564	-1.36486	1.41755	2.56168	0.177196	0.161292	0.0128443	0.278876	0.258073	0.031217	3.33252	0.0421557	0.061131	0	0	1
MAPRE1.1	13.0645	-0.474976	-0.277842	0.197134	-2.57285	-1.26161	0.895137	0.0124763	0.211781	0.374152	0.0304727	0.321387	0.49855	3.33014	0.0422467	0.0612455	-1	0	0
FZD1	14.1106	-0.394244	0.705455	1.0997	-1.10318	1.65477	2.57954	0.274181	0.10299	0.0122604	0.393247	0.179611	0.03001	3.3273	0.0423549	0.0613584	0	0	1
SDF2	9.9313	-0.737604	-0.51077	0.226834	-2.53993	-1.47438	0.654774	0.0135894	0.145404	0.515018	0.0327769	0.237891	0.633586	3.32748	0.0423483	0.0613584	-1	0	0
NIBAN2	12.5142	-0.646408	-0.028192	0.618216	-2.37333	-0.0867686	1.90273	0.0207192	0.931133	0.0616889	0.0469204	0.955266	0.117602	3.31642	0.0427738	0.0619355	-1	0	0
MEGF9	11.3264	-0.411799	0.42011	0.831909	-1.49192	1.27588	2.52652	0.140755	0.206724	0.0140679	0.23183	0.315373	0.0337741	3.30536	0.0432037	0.0625281	0	0	1
TUBB2A	18.3048	-0.812856	-0.475613	0.337243	-2.56157	-1.25641	0.890885	0.0128479	0.213646	0.376411	0.0312206	0.323704	0.50087	3.30109	0.0433708	0.06274	-1	0	0
NPLOC4	12.1637	-0.267023	0.505072	0.772095	-1.05693	1.67586	2.56186	0.294615	0.0987664	0.0128383	0.415628	0.173582	0.031217	3.28173	0.0441369	0.063772	0	0	1
CLSTN1	12.601	-0.172373	0.394774	0.567148	-0.924543	1.77497	2.54999	0.358763	0.0807764	0.0132399	0.483121	0.147325	0.0320318	3.26385	0.0448569	0.0647042	0	0	1
ELAPOR2	11.0352	-0.753854	0.648351	1.40221	-1.59062	1.14677	2.48015	0.116745	0.255852	0.0158424	0.199447	0.372696	0.037319	3.25979	0.0450221	0.0649116	0	0	1
DAAM1.1	14.0234	-0.0655864	0.288441	0.354028	-0.551246	2.03224	2.49433	0.583433	0.0463887	0.0152793	0.693521	0.0927059	0.0362134	3.259	0.0450543	0.0649426	0	0	1
REEP2	11.173	-0.830056	-0.52209	0.307966	-2.53383	-1.33599	0.788059	0.013805	0.186403	0.433644	0.0332088	0.290444	0.557818	3.25568	0.0451901	0.0651228	-1	0	0
ARPC2	15.03	-0.256115	-0.0316839	0.224431	-2.40626	-0.249535	1.76757	0.0190894	0.803766	0.0820193	0.0437975	0.867024	0.149292	3.24448	0.0456509	0.0657556	-1	0	0
CAMK2A.1	12.468	-1.28454	-1.00317	0.281367	-2.46444	-1.61337	0.452514	0.0164877	0.111708	0.652467	0.0386286	0.19249	0.751434	3.24109	0.0457912	0.065942	-1	0	0
DAGLB	10.0791	-0.199073	0.483391	0.682465	-0.883035	1.79742	2.53764	0.380604	0.0771047	0.0136698	0.505303	0.141581	0.0329315	3.2396	0.0458531	0.0659996	0	0	1
GPI	18.5748	-0.513056	-0.146226	0.36683	-2.49547	-0.59621	1.49568	0.0152349	0.55319	0.139775	0.0361269	0.667768	0.230529	3.23638	0.0459873	0.0661613	-1	0	0
NAP1L1.1	10.2458	-0.815796	-0.381742	0.434054	-2.53389	-0.993944	1.13015	0.013803	0.324086	0.262736	0.0332083	0.447099	0.380315	3.21311	0.0469671	0.0673948	-1	0	0
NCKAP1L	9.27752	-0.579235	-0.180472	0.398763	-2.49249	-0.650989	1.4384	0.0153517	0.517442	0.155315	0.0363563	0.635888	0.250579	3.20026	0.0475178	0.0681044	-1	0	0
ZNF148	9.47059	-0.743692	-0.0559457	0.687746	-2.35053	-0.148226	1.82216	0.0219198	0.882642	0.0732206	0.0492341	0.922303	0.135725	3.18739	0.048076	0.0688067	-1	0	0
HECTD3	10.8823	-0.653352	0.42569	1.07904	-1.72668	0.943072	2.3905	0.0891693	0.349279	0.0198542	0.159666	0.473203	0.0453006	3.17585	0.0485822	0.0694326	0	0	1
COMMD5	10.1247	-0.823583	-0.360771	0.462812	-2.51553	-0.923718	1.18498	0.0144715	0.359189	0.240515	0.0345876	0.483408	0.355112	3.17429	0.0486509	0.069498	-1	0	0
EPS8	9.96729	-0.701885	-0.158562	0.543323	-2.43163	-0.460486	1.57788	0.0179129	0.646767	0.119646	0.0414545	0.746593	0.203465	3.14574	0.0499288	0.0710219	-1	0	0
XIAP	9.68572	-0.882022	-0.574394	0.307629	-2.48381	-1.35592	0.726192	0.0156954	0.180008	0.470435	0.0370495	0.282275	0.592595	3.14479	0.0499718	0.0710663	-1	0	0
FER	9.90262	-1.07725	-0.428735	0.648517	-2.49536	-0.832512	1.25928	0.0152393	0.408293	0.212616	0.0361284	0.533253	0.322412	3.14103	0.0501429	0.0712929	-1	0	0
ADCY1	13.8569	-0.0550956	0.35553	0.410625	-0.384338	2.07902	2.4012	0.702034	0.0417297	0.0193321	0.79067	0.0849182	0.0442761	3.11761	0.0512214	0.0726386	0	0	1
TLR7	10.1738	-0.763015	-0.586309	0.176707	-2.42123	-1.55961	0.470048	0.0183867	0.123907	0.639958	0.0423996	0.209271	0.741118	3.11121	0.0515206	0.0729946	-1	0	0
ATP6AP2	14.5344	-0.482231	-0.399196	0.0830348	-2.37185	-1.64591	0.342357	0.0207952	0.104808	0.733232	0.0470749	0.182387	0.814593	3.07052	0.0534639	0.0753424	-1	0	0
EML6	10.1372	-0.259126	0.81465	1.07378	-0.705396	1.85899	2.45031	0.483187	0.0677418	0.0170886	0.60376	0.127139	0.0398222	3.06475	0.0537456	0.0757216	0	0	1
YWHAE	18.4295	-0.400675	-0.250988	0.149688	-2.44585	-1.28433	0.765965	0.0172822	0.203773	0.446583	0.0402202	0.311761	0.570422	3.03184	0.0553814	0.077791	-1	0	0
OSBPL1A	13.148	-0.376727	-0.236399	0.140328	-2.44001	-1.2835	0.761895	0.0175387	0.20406	0.448991	0.0407285	0.312148	0.572291	3.01808	0.0560803	0.0785903	-1	0	0
STK24.1	10.7248	-1.01718	-0.739943	0.277241	-2.40446	-1.46623	0.549367	0.0191751	0.147604	0.584713	0.043959	0.240795	0.694588	3.0182	0.0560744	0.0785903	-1	0	0
LYSMD1.1	9.33187	-0.166362	0.437755	0.604117	-0.798674	1.7617	2.43121	0.427507	0.0830148	0.0179318	0.552317	0.150681	0.0414875	2.98483	0.0578073	0.0808794	0	0	1
MYO5A.1	14.0214	-1.01466	-0.445572	0.569093	-2.438	-0.897458	1.14625	0.017628	0.372922	0.256066	0.0409201	0.497467	0.372802	2.9813	0.0579942	0.0811222	-1	0	0
HECTD1	9.06537	-0.342265	-0.269153	0.0731122	-2.36008	-1.55578	0.42261	0.0214094	0.124814	0.674032	0.0482429	0.210422	0.768038	2.97971	0.0580785	0.081192	-1	0	0
SLC2A5	14.1145	-0.290783	0.663214	0.953997	-0.885882	1.69374	2.43635	0.37908	0.0952987	0.0177013	0.503684	0.168613	0.0410693	2.979	0.0581161	0.0812177	0	0	1
MAN2A2	10.2117	-0.706217	-0.258167	0.448049	-2.42167	-0.742102	1.28792	0.0183667	0.460808	0.202527	0.0423643	0.583382	0.31037	2.97741	0.0582002	0.0813164	-1	0	0
TMEM50B	11.1556	-1.03949	-0.551023	0.488463	-2.43465	-1.08187	0.959039	0.017777	0.283472	0.341238	0.0411818	0.403291	0.465318	2.96606	0.0588069	0.0820882	-1	0	0
SLC9A6	13.1675	-0.682729	-0.312247	0.370482	-2.42464	-0.929573	1.10294	0.01823	0.356172	0.274285	0.0420917	0.480523	0.393331	2.94401	0.0600033	0.0836042	-1	0	0
HNRNPDL	10.705	-0.853142	-0.581454	0.271688	-2.39129	-1.36619	0.638361	0.0198157	0.176779	0.525573	0.0452385	0.278364	0.643434	2.93945	0.0602537	0.0839143	-1	0	0
ANTXR1.1	13.2801	-0.160561	0.673748	0.834309	-0.543167	1.91063	2.36596	0.588948	0.0606459	0.0211009	0.69793	0.115893	0.0476304	2.92088	0.0612855	0.0851946	0	0	1
ATP13A2	9.95174	-0.221943	0.500338	0.722281	-0.883197	1.66904	2.4094	0.380518	0.100117	0.0189401	0.505224	0.175459	0.0435264	2.91233	0.0617665	0.0858041	0	0	1
PSMD2	14.1463	-0.42017	-0.271314	0.148856	-2.37869	-1.28757	0.706427	0.0204455	0.202647	0.482551	0.0464222	0.310484	0.603172	2.88031	0.0636034	0.088073	-1	0	0
PRKD1	9.53031	-0.737142	-0.434916	0.302226	-2.38926	-1.18169	0.821165	0.0199158	0.24181	0.414676	0.045424	0.356503	0.539412	2.87399	0.0639722	0.0885027	-1	0	0
COPS6	14.4636	-0.310823	0.569221	0.880043	-0.998216	1.53242	2.3692	0.322027	0.13047	0.0209323	0.445038	0.218034	0.0473321	2.80657	0.0680505	0.093525	0	0	1
TMTC4	9.96358	-0.855402	-0.445109	0.410292	-2.36527	-1.03172	0.951021	0.0211366	0.306181	0.345261	0.0477003	0.428319	0.469288	2.79824	0.0685724	0.0941568	-1	0	0
GLG1	12.9832	-0.247291	0.515459	0.76275	-0.908957	1.58823	2.35019	0.366868	0.117285	0.021938	0.491366	0.200223	0.0492689	2.7652	0.0706844	0.0969249	0	0	1

## Sheet: F7-F8vsAll DEP
	AveExpr	Coef.F1_3...F4_6	Coef.F1_3...F7_8	Coef.F4_6...F7_8	t.F1_3...F4_6	t.F1_3...F7_8	t.F4_6...F7_8	P.value.F1_3...F4_6	P.value.F1_3...F7_8	P.value.F4_6...F7_8	P.value.adj.F1_3...F4_6	P.value.adj.F1_3...F7_8	P.value.adj.F4_6...F7_8	F	F.p.value	F.p.value.adj	Results.F1_3...F4_6	Results.F1_3...F7_8	Results.F4_6...F7_8
MRPL39	9.59261	0.170497	-3.54546	-3.71596	0.766905	-13.3685	-14.0114	0.446028	5.54572e-20	6.07945e-21	0.569834	1.30807e-17	1.84025e-18	113.972	1.44586e-21	2.24442e-19	0	-1	-1
DLAT	14.8629	-0.329448	-3.65273	-3.32328	-1.50773	-14.0133	-12.7494	0.136667	6.04095e-21	4.90178e-19	0.22637	1.84025e-18	9.17796e-17	109.747	3.63555e-21	4.89103e-19	0	-1	-1
NDUFA3	10.147	-0.543583	-4.37221	-3.82863	-2.08133	-14.0334	-12.2887	0.04151	5.6424e-21	2.56091e-18	0.0845753	1.79785e-18	3.86407e-16	107.229	6.38152e-21	7.88443e-19	0	-1	-1
C3orf33	9.67615	0.0922843	-3.43883	-3.53111	0.407733	-12.7363	-13.0781	0.684864	5.13512e-19	1.53186e-19	0.777018	9.51674e-17	3.23507e-17	101.134	2.60282e-20	2.71681e-18	0	-1	-1
OXCT1	14.7205	-0.0736287	-3.1506	-3.07697	-0.361724	-12.9751	-12.6718	0.718779	2.20264e-19	6.46258e-19	0.802858	4.39609e-17	1.16211e-16	99.8083	3.56365e-20	3.53593e-18	0	-1	-1
PARS2	9.64211	0.0257213	-3.40403	-3.42976	0.111032	-12.3178	-12.4109	0.911947	2.30443e-18	1.64709e-18	0.942702	3.54686e-16	2.60126e-16	92.7354	2.01508e-19	1.69435e-17	0	-1	-1
DNAJC30	9.69106	0.280379	-2.82277	-3.10315	1.38309	-11.6725	-12.8319	0.171563	2.43596e-17	3.65559e-19	0.271588	3.05117e-15	6.98873e-17	92.0112	2.4196e-19	2.00661e-17	0	-1	-1
COQ10B	10.0859	-0.0220018	-3.81974	-3.79774	-0.0847056	-12.3275	-12.2565	0.932766	2.22554e-18	2.87727e-18	0.956573	3.45473e-16	4.23438e-16	91.65	2.65179e-19	2.16945e-17	0	-1	-1
OGDH.1	13.0352	-0.555624	-3.9681	-3.41248	-2.08212	-12.465	-10.7196	0.0414357	1.35567e-18	8.68568e-16	0.0844523	2.25886e-16	7.441e-14	83.6781	2.1532e-18	1.38675e-16	0	-1	-1
GLS2	9.84535	0.284423	-3.07871	-3.36313	1.21073	-10.9859	-12.0008	0.230563	3.16623e-16	7.2933e-18	0.34397	3.09167e-14	9.73977e-16	80.8571	4.67891e-18	2.92022e-16	0	-1	-1
PDHA1	15.3649	-0.445158	-3.21385	-2.76869	-2.01774	-12.2113	-10.5199	0.0479211	3.38932e-18	1.8617e-15	0.0952861	4.80913e-16	1.46373e-13	80.3885	5.33268e-18	3.26102e-16	0	-1	-1
TIMMDC1	9.72939	-0.367093	-3.39041	-3.02331	-1.55019	-12.0018	-10.7024	0.126149	7.26506e-18	9.27618e-16	0.212239	9.73977e-16	7.87261e-14	79.3688	7.10235e-18	4.09501e-16	0	-1	-1
TIMM29	10.4795	-0.486767	-4.39469	-3.90793	-1.58665	-12.0081	-10.6781	0.117643	7.10082e-18	1.01757e-15	0.200737	9.62426e-16	8.47758e-14	79.3018	7.23801e-18	4.13386e-16	0	-1	-1
PDHB	14.4705	-0.161136	-3.07183	-2.9107	-0.710042	-11.3468	-10.7516	0.480322	8.16483e-17	7.69038e-16	0.601586	9.2681e-15	6.65108e-14	74.3041	3.06924e-17	1.62993e-15	0	-1	-1
GRPEL1	9.89638	-0.463458	-3.78215	-3.31869	-1.70283	-11.6489	-10.2215	0.0935733	2.658e-17	5.86022e-15	0.166078	3.30648e-15	4.10973e-13	73.9812	3.37743e-17	1.76267e-15	0	-1	-1
ATP5PF	9.85203	-0.0812826	-3.49216	-3.41088	-0.309447	-11.1447	-10.8853	0.758012	1.74074e-16	4.63105e-16	0.833404	1.82747e-14	4.2695e-14	73.6417	3.73604e-17	1.93316e-15	0	-1	-1
ROMO1	10.0274	-0.723961	-4.25392	-3.52996	-2.34142	-11.5329	-9.57017	0.0224163	4.08465e-17	7.38343e-14	0.0501756	4.91294e-15	3.82045e-12	70.2723	1.0357e-16	5.05657e-15	0	-1	-1
PCK2	10.0171	-0.0251293	-3.57187	-3.54674	-0.0904652	-10.7791	-10.7033	0.928207	6.92788e-16	9.24384e-16	0.953782	6.04924e-14	7.87261e-14	69.9846	1.13168e-16	5.43744e-15	0	-1	-1
MAOA	15.6349	-0.499822	-2.88998	-2.39016	-2.34029	-11.3432	-9.38138	0.0224787	8.27738e-17	1.54991e-13	0.0502843	9.3375e-15	7.44694e-12	67.8687	2.18881e-16	9.90434e-15	0	-1	-1
SUPV3L1	10.4026	0.173346	-3.66112	-3.83447	0.582795	-10.3181	-10.8067	0.56213	4.03791e-15	6.23927e-16	0.674876	2.96909e-13	5.58215e-14	67.8401	2.2086e-16	9.90434e-15	0	-1	-1
NDUFAF5	9.57743	-0.14762	-2.95194	-2.80432	-0.644324	-10.8007	-10.2606	0.521726	6.38323e-16	5.0406e-15	0.63981	5.62492e-14	3.59009e-13	67.4711	2.48158e-16	1.08866e-14	0	-1	-1
MICOS13	9.88622	-0.561931	-3.22786	-2.66593	-2.3267	-11.2036	-9.25317	0.02324	1.39559e-16	2.56873e-13	0.0517389	1.52691e-14	1.16053e-11	66.1646	3.76199e-16	1.60388e-14	0	-1	-1
OGDH	14.1873	-0.100388	-2.65272	-2.55233	-0.479591	-10.6235	-10.2215	0.633194	1.25292e-15	5.8607e-15	0.734641	1.02293e-13	4.10973e-13	66.0042	3.96068e-16	1.67678e-14	0	-1	-1
GFM1	10.1114	-0.199487	-3.79911	-3.59963	-0.668687	-10.6752	-10.1147	0.50616	1.02875e-15	8.85511e-15	0.62511	8.53158e-14	6.04611e-13	65.7648	4.2776e-16	1.79162e-14	0	-1	-1
MRPL15	9.59789	0.220004	-2.72486	-2.94486	0.958086	-9.94723	-10.7504	0.341715	1.69481e-14	7.72756e-16	0.465583	1.04343e-12	6.65156e-14	65.4198	4.78087e-16	1.96894e-14	0	-1	-1
PRDX3	17.486	-0.389417	-2.99744	-2.60803	-1.69994	-10.9687	-9.54369	0.0941191	3.37828e-16	8.1915e-14	0.166916	3.25187e-14	4.20265e-12	65.2484	5.05343e-16	2.06713e-14	0	-1	-1
TAMM41	10.5226	-0.354889	-3.93165	-3.57676	-1.16315	-10.802	-9.82698	0.249194	6.35078e-16	2.70613e-14	0.3649	5.62492e-14	1.56418e-12	65.2074	5.12091e-16	2.08067e-14	0	-1	-1
SIRT3	10.5621	-0.522203	-4.54192	-4.01971	-1.47623	-10.7631	-9.52564	0.144909	7.36192e-16	8.79244e-14	0.237295	6.39747e-14	4.46057e-12	63.5095	8.91698e-16	3.46047e-14	0	-1	-1
TSFM	10.4334	-0.150753	-4.91486	-4.76411	-0.378927	-10.3559	-10.0382	0.706028	3.49223e-15	1.19047e-14	0.793121	2.61012e-13	7.89096e-13	63.1417	1.00685e-15	3.83364e-14	0	-1	-1
IDH3A	14.1664	-0.0274976	-3.2013	-3.17381	-0.104916	-10.239	-10.1511	0.916779	5.47706e-15	7.69177e-15	0.946107	3.8706e-13	5.29159e-13	63.0504	1.03774e-15	3.92656e-14	0	-1	-1
TRAP1	17.555	-0.250111	-2.73674	-2.48663	-1.14402	-10.4935	-9.53447	0.256983	2.05972e-15	8.49297e-14	0.373865	1.61244e-13	4.33285e-12	61.4797	1.75347e-15	6.35661e-14	0	-1	-1
MRPS18B	9.76615	-0.193817	-3.46179	-3.26797	-0.687466	-10.2931	-9.71679	0.494335	4.44697e-15	4.15974e-14	0.61372	3.20499e-13	2.29633e-12	60.9519	2.09567e-15	7.37626e-14	0	-1	-1
SLC25A19	9.92588	-0.063896	-3.40716	-3.34326	-0.223719	-10.0002	-9.81264	0.823706	1.37987e-14	2.86168e-14	0.880604	8.88696e-13	1.6344e-12	59.5507	3.38092e-15	1.08873e-13	0	-1	-1
OXA1L	10.1512	-0.378235	-3.80883	-3.4306	-1.22488	-10.3397	-9.31293	0.225223	3.7164e-15	2.02949e-13	0.337666	2.74379e-13	9.40297e-12	59.3172	3.66397e-15	1.17363e-13	0	-1	-1
SLC25A42	10.1505	-0.00300194	-3.96077	-3.95776	-0.00889116	-9.83379	-9.82633	0.992934	2.63525e-14	2.7129e-14	0.995932	1.52912e-12	1.56418e-12	58.6117	4.67753e-15	1.48261e-13	0	-1	-1
HARS2	9.53753	0.608556	-2.71081	-3.31936	2.31087	-8.62898	-10.5661	0.0241556	3.05546e-12	1.55987e-15	0.053456	1.08176e-10	1.24804e-13	58.5418	4.7926e-15	1.51117e-13	0	-1	-1
MRPL23	9.63411	0.0145187	-2.98434	-2.99886	0.0553514	-9.53751	-9.58391	0.956035	8.39222e-14	6.99635e-14	0.971657	4.29351e-12	3.65137e-12	55.4453	1.43409e-14	4.14063e-13	0	-1	-1
TACO1	10.7493	-0.469846	-3.79078	-3.32093	-1.48375	-10.035	-8.79125	0.142906	1.20534e-14	1.60138e-12	0.23465	7.93168e-13	6.21457e-11	54.8462	1.78088e-14	5.0856e-13	0	-1	-1
MRPL38	9.6507	0.166137	-2.8224	-2.98854	0.646922	-9.21275	-9.75505	0.520054	3.013e-13	3.58243e-14	0.638147	1.33795e-11	1.98973e-12	54.7657	1.83364e-14	5.18733e-13	0	-1	-1
TIMM21	10.1881	-0.417616	-3.7721	-3.35448	-1.31718	-9.97323	-8.86907	0.192593	1.53203e-14	1.17534e-12	0.297996	9.59474e-13	4.68127e-11	54.7043	1.87497e-14	5.27957e-13	0	-1	-1
PDK1	9.74181	0.498959	-3.28735	-3.78631	1.57759	-8.71286	-10.0353	0.119714	2.18752e-12	1.20406e-14	0.203562	8.15806e-11	7.93168e-13	54.5447	1.98704e-14	5.51814e-13	0	-1	-1
PDPR	9.93687	0.286882	-2.91649	-3.20337	1.05523	-8.99264	-9.87721	0.295388	7.19803e-13	2.22528e-14	0.416363	2.98613e-11	1.32077e-12	54.5512	1.98238e-14	5.51814e-13	0	-1	-1
TRMT10C	10.7751	-0.2468	-4.56571	-4.31891	-0.626517	-9.71588	-9.19069	0.53326	4.17457e-14	3.28735e-13	0.649743	2.29753e-12	1.44915e-11	54.401	2.09384e-14	5.76187e-13	0	-1	-1
MRPL37	9.72069	0.0181343	-2.78925	-2.80739	0.0731316	-9.42926	-9.49056	0.941935	1.28386e-13	1.00904e-13	0.962345	6.32934e-12	5.0765e-12	54.2834	2.18565e-14	5.96033e-13	0	-1	-1
COQ8A	9.75846	0.599893	-3.10788	-3.70777	1.95058	-8.47108	-10.1062	0.0555991	5.73666e-12	9.14949e-15	0.107941	1.8539e-10	6.22371e-13	54.2354	2.22428e-14	6.03847e-13	0	-1	-1
TIMM22	10.2622	-0.592241	-3.73228	-3.14004	-1.90582	-10.068	-8.47043	0.0612791	1.06065e-14	5.75154e-12	0.116968	7.0822e-13	1.85541e-10	53.9307	2.48673e-14	6.632e-13	0	-1	-1
SLC25A21	9.46269	0.269312	-2.34714	-2.61645	1.21129	-8.84949	-9.86489	0.230347	1.27042e-12	2.33461e-14	0.343761	5.02688e-11	1.37666e-12	53.842	2.569e-14	6.82138e-13	0	-1	-1
PAM16	9.68535	0.447148	-2.75222	-3.19937	1.65699	-8.54945	-9.93847	0.102538	4.19564e-12	1.75352e-14	0.179025	1.42699e-10	1.07593e-12	53.2036	3.25011e-14	8.4811e-13	0	-1	-1
CKMT1A	16.0125	0.327807	-1.74456	-2.07237	1.88485	-8.40872	-9.98874	0.0641056	7.35957e-12	1.44249e-14	0.12135	2.3006e-10	9.22481e-13	53.1012	3.37571e-14	8.77105e-13	0	-1	-1
NDUFAF3	10.9155	-0.666175	-4.34911	-3.68294	-1.81293	-9.92154	-8.40181	0.0746501	1.87279e-14	7.5656e-12	0.137798	1.14524e-12	2.34883e-10	52.5555	4.13418e-14	1.05605e-12	0	-1	-1
SHMT2	10.8924	-0.433975	-3.68775	-3.25378	-1.37432	-9.78973	-8.63767	0.174255	3.12905e-14	2.95137e-12	0.275106	1.77593e-12	1.0531e-10	52.4364	4.32194e-14	1.09937e-12	0	-1	-1
OAT	12.4991	0.272922	-2.02883	-2.30175	1.38309	-8.61873	-9.77814	0.171563	3.18287e-12	3.27381e-14	0.271588	1.1216e-10	1.84083e-12	52.278	4.58545e-14	1.15668e-12	0	-1	-1
PC	12.2612	-0.421436	-3.05322	-2.63178	-1.61959	-9.83596	-8.47831	0.110361	2.61302e-14	5.57354e-12	0.190658	1.52108e-12	1.81736e-10	52.1732	4.76871e-14	1.19594e-12	0	-1	-1
PNPT1	9.76211	0.127262	-3.25649	-3.38375	0.423032	-9.07423	-9.42884	0.673725	5.2102e-13	1.28594e-13	0.767834	2.23706e-11	6.32934e-12	52.0053	5.07854e-14	1.26006e-12	0	-1	-1
SLC25A29	9.96052	-0.323607	-3.57469	-3.25108	-1.03911	-9.62206	-8.751	0.302759	6.02523e-14	1.87943e-12	0.424545	3.18111e-12	7.15602e-11	51.7287	5.63473e-14	1.36998e-12	0	-1	-1
COX7C	9.72533	0.243715	-2.51234	-2.75605	1.01312	-8.75474	-9.60402	0.314912	1.85166e-12	6.46651e-14	0.437166	7.09491e-11	3.39436e-12	51.6223	5.86503e-14	1.42028e-12	0	-1	-1
CLPB	10.5228	-0.663531	-3.63705	-2.97352	-2.14921	-9.87534	-8.07372	0.0355014	2.24152e-14	2.81266e-11	0.0739169	1.32607e-12	7.45745e-10	51.163	6.97685e-14	1.64992e-12	0	-1	-1
CHDH	9.80745	-0.239498	-3.45272	-3.21322	-0.778561	-9.40886	-8.75621	0.439179	1.39107e-13	1.84086e-12	0.563104	6.75527e-12	7.06844e-11	50.3395	9.5472e-14	2.16475e-12	0	-1	-1
TMEM177	10.2523	-0.416032	-3.789	-3.37296	-1.24498	-9.50489	-8.46126	0.21779	9.53826e-14	5.96625e-12	0.328557	4.81205e-12	1.91109e-10	49.7215	1.2106e-13	2.69448e-12	0	-1	-1
ATAD3A	10.9004	-0.768252	-4.96697	-4.19871	-1.76812	-9.58262	-8.10045	0.0819266	7.03205e-14	2.52696e-11	0.149138	3.65949e-12	6.79922e-10	48.9793	1.61399e-13	3.42845e-12	0	-1	-1
CKMT1A.1	16.9091	0.0383751	-2.54305	-2.58143	0.160296	-8.9046	-9.03897	0.873165	1.02069e-12	5.99075e-13	0.91572	4.14715e-11	2.5481e-11	48.8365	1.7064e-13	3.59948e-12	0	-1	-1
ATP5F1E	12.2388	-0.937945	-4.7526	-3.81466	-2.27639	-9.66913	-7.76089	0.0262617	5.01169e-14	9.8613e-11	0.0572519	2.709e-12	2.26137e-09	48.6599	1.82819e-13	3.82972e-12	0	-1	-1
PTGES2	13.5241	-0.329795	-2.16447	-1.83468	-1.72857	-9.50998	-8.06097	0.0888287	9.34974e-14	2.96014e-11	0.159213	4.73008e-12	7.79159e-10	48.3108	2.09603e-13	4.31611e-12	0	-1	-1
IDH3B	14.3952	-0.303033	-2.7695	-2.46647	-1.21363	-9.29792	-8.28056	0.229459	2.15318e-13	1.2286e-11	0.342718	9.9254e-12	3.58743e-10	47.5934	2.78136e-13	5.65045e-12	0	-1	-1
SCO1	9.86876	-0.0130987	-3.17358	-3.16048	-0.0430927	-8.75205	-8.71593	0.965765	1.87157e-12	2.16096e-12	0.977934	7.14107e-11	8.09224e-11	46.2707	4.71783e-13	9.12516e-12	0	-1	-1
MIPEP	9.40835	0.178727	-2.5222	-2.70092	0.708125	-8.37691	-8.97051	0.481502	8.35732e-12	7.85816e-13	0.602484	2.56829e-10	3.23628e-11	45.884	5.51541e-13	1.05666e-11	0	-1	-1
MTX1	10.3752	-0.260255	-3.23195	-2.9717	-0.866838	-9.0238	-8.29715	0.389349	6.36186e-13	1.14968e-11	0.514537	2.68707e-11	3.37873e-10	45.8699	5.5471e-13	1.05937e-11	0	-1	-1
BPHL	10.867	-0.0407225	-4.00621	-3.96549	-0.10515	-8.67153	-8.58338	0.916594	2.57896e-12	3.66458e-12	0.94597	9.40542e-11	1.26773e-10	45.1534	7.42452e-13	1.38302e-11	0	-1	-1
SSBP1	14.7355	-0.151407	-2.32202	-2.17062	-0.684902	-8.8051	-8.23096	0.495941	1.51558e-12	1.49834e-11	0.615251	5.89423e-11	4.25865e-10	44.2444	1.07897e-12	1.92686e-11	0	-1	-1
IDH2	15.026	-0.242626	-2.80533	-2.5627	-0.908868	-8.8091	-8.04722	0.366915	1.49167e-12	3.1278e-11	0.491366	5.81366e-11	8.19728e-10	43.4991	1.4709e-12	2.56623e-11	0	-1	-1
NDUFB11	10.5093	-0.442282	-3.66793	-3.22565	-1.27925	-8.89328	-7.82092	0.205544	1.06764e-12	7.7508e-11	0.313968	4.29942e-11	1.83294e-09	43.1808	1.6806e-12	2.89867e-11	0	-1	-1
SLIRP	10.5458	-0.696576	-4.1643	-3.46772	-1.80181	-9.02961	-7.5192	0.0764024	6.21708e-13	2.6006e-10	0.140447	2.63819e-11	5.39796e-09	43.1517	1.70129e-12	2.92602e-11	0	-1	-1
MRPL22	9.58884	-0.168267	-2.84143	-2.67316	-0.609852	-8.63273	-8.12151	0.544173	3.01012e-12	2.32256e-11	0.659897	1.06986e-10	6.32418e-10	42.7518	2.01318e-12	3.39493e-11	0	-1	-1
MTRES1	9.66207	-0.0729411	-2.79288	-2.71994	-0.264403	-8.48658	-8.26494	0.79234	5.39242e-12	1.30785e-11	0.858743	1.77102e-10	3.77634e-10	42.587	2.15837e-12	3.6096e-11	0	-1	-1
GLRX5	9.67152	0.191034	-3.22073	-3.41177	0.574371	-8.11749	-8.59897	0.56778	2.36017e-11	3.44366e-12	0.679585	6.39783e-10	1.20276e-10	42.5391	2.20253e-12	3.67331e-11	0	-1	-1
SLC25A26	9.56145	0.0779518	-2.47524	-2.55319	0.308595	-8.2142	-8.47288	0.758657	1.60235e-11	5.69555e-12	0.833932	4.51893e-10	1.85232e-10	42.2729	2.46573e-12	4.08974e-11	0	-1	-1
SDR39U1	10.7716	-0.437189	-3.25952	-2.82234	-1.41042	-8.81494	-7.63262	0.163378	1.45741e-12	1.64983e-10	0.260881	5.70463e-11	3.60147e-09	42.0165	2.75001e-12	4.52406e-11	0	-1	-1
LYRM7	9.96226	-0.0468986	-2.81629	-2.76939	-0.164656	-8.2886	-8.15057	0.869746	1.1897e-11	2.06727e-11	0.913294	3.47943e-10	5.68013e-10	40.9936	4.26629e-12	6.7403e-11	0	-1	-1
IDH3G	14.4885	-0.0514477	-2.74218	-2.69073	-0.185661	-8.29538	-8.13975	0.853312	1.15786e-11	2.15889e-11	0.902662	3.39727e-10	5.90509e-10	40.9771	4.29684e-12	6.75664e-11	0	-1	-1
WARS2	9.65002	-0.186605	-3.1469	-2.9603	-0.596884	-8.43791	-7.93756	0.552743	6.54928e-12	4.85471e-11	0.667437	2.07588e-10	1.21616e-09	40.8412	4.55718e-12	7.11061e-11	0	-1	-1
MCAT	9.72814	0.0944197	-2.13758	-2.232	0.417536	-7.92391	-8.27392	0.677719	5.12783e-11	1.26167e-11	0.770982	1.27578e-09	3.67218e-10	39.8728	6.95254e-12	1.04423e-10	0	-1	-1
OCIAD2	11.2341	-0.858522	-4.76881	-3.91029	-1.8425	-8.57928	-7.03476	0.0701513	3.72506e-12	1.81142e-09	0.130877	1.28377e-10	2.97252e-08	38.6668	1.18609e-11	1.68164e-10	0	-1	-1
MRPS17	9.50063	0.356347	-2.04218	-2.39853	1.50136	-7.21258	-8.47113	0.138304	8.89092e-10	5.73566e-12	0.228726	1.59405e-08	1.8539e-10	38.4271	1.32041e-11	1.85901e-10	0	-1	-1
ARMC10	9.99165	-0.595703	-2.81952	-2.22382	-2.17219	-8.61848	-6.79759	0.0336462	3.18603e-12	4.66939e-09	0.0706046	1.1216e-10	6.66709e-08	38.3971	1.33828e-11	1.87981e-10	0	-1	-1
ACAD11	10.6091	-0.585251	-3.37295	-2.7877	-1.76351	-8.51984	-7.04154	0.0827072	4.72197e-12	1.763e-09	0.150273	1.57359e-10	2.90033e-08	38.2754	1.41339e-11	1.97158e-10	0	-1	-1
AIFM1	15.097	0.303593	-1.75085	-2.05444	1.487	-7.18875	-8.43526	0.142047	9.78123e-10	6.61902e-12	0.233493	1.73145e-08	2.09069e-10	38.1222	1.5142e-11	2.08341e-10	0	-1	-1
TIMM17B	12.5224	-0.627285	-2.95755	-2.33027	-2.17256	-8.5867	-6.7655	0.033617	3.61643e-12	5.3063e-09	0.0705514	1.25586e-10	7.47077e-08	38.0999	1.52952e-11	2.09623e-10	0	-1	-1
SLC25A15	10.1074	-0.29528	-3.34087	-3.04559	-0.86967	-8.24834	-7.51932	0.387811	1.39768e-11	2.59938e-10	0.513071	3.99759e-10	5.39796e-09	38.0786	1.54427e-11	2.10563e-10	0	-1	-1
MPV17L2	9.8988	0.1762	-2.76321	-2.93941	0.582656	-7.65961	-8.14804	0.562223	1.48051e-10	2.08839e-11	0.674935	3.27117e-09	5.72087e-10	38.0616	1.55609e-11	2.11698e-10	0	-1	-1
MRPL4	9.52246	0.101789	-2.55119	-2.65297	0.367641	-7.72417	-8.03235	0.714384	1.14268e-10	3.31988e-11	0.799827	2.59741e-09	8.63834e-10	37.7147	1.82011e-11	2.42174e-10	0	-1	-1
MRPS9	9.9214	0.548555	-2.87445	-3.42301	1.60982	-7.07128	-8.42075	0.112482	1.56525e-09	7.01406e-12	0.193498	2.59617e-08	2.20758e-10	37.6897	1.84088e-11	2.44401e-10	0	-1	-1
PCCB	14.3651	0.110427	-1.64759	-1.75802	0.60713	-7.59349	-8.10243	0.545966	1.93033e-10	2.50701e-11	0.66132	4.15291e-09	6.7605e-10	37.5425	1.96801e-11	2.57328e-10	0	-1	-1
MT-ND6	11.154	-0.961907	-5.19552	-4.23362	-1.86877	-8.4613	-6.89476	0.0663477	5.96519e-12	3.16905e-09	0.124923	1.91109e-10	4.77645e-08	37.504	2.00266e-11	2.60174e-10	0	-1	-1
SLC25A44	11.006	-0.568444	-3.70391	-3.13547	-1.53418	-8.37981	-7.09375	0.130038	8.26083e-12	1.43067e-09	0.217481	2.54682e-10	2.39895e-08	37.4841	2.0209e-11	2.6154e-10	0	-1	-1
DLST	15.8817	-0.00164856	-2.14822	-2.14657	-0.00716721	-7.82903	-7.82302	0.994304	7.50258e-11	7.6856e-11	0.996884	1.7812e-09	1.81989e-09	37.1497	2.35343e-11	2.97445e-10	0	-1	-1
ACOT9	13.2072	-0.357771	-2.22388	-1.86611	-1.60138	-8.34422	-7.00182	0.11434	9.52412e-12	2.06636e-09	0.196113	2.88295e-10	3.32706e-08	36.9934	2.52765e-11	3.14828e-10	0	-1	-1
CISD1	17.2654	-0.768746	-3.43159	-2.66284	-2.2642	-8.47251	-6.57449	0.0270446	5.70398e-12	1.13406e-08	0.0587611	1.85232e-10	1.44946e-07	36.8963	2.64261e-11	3.25832e-10	0	-1	-1
SLC25A52	10.0724	-0.497035	-3.34766	-2.85062	-1.46917	-8.2949	-7.06334	0.146808	1.16009e-11	1.61579e-09	0.2398	3.39831e-10	2.67755e-08	36.8472	2.70277e-11	3.31226e-10	0	-1	-1
ACADVL	14.9385	0.090912	-1.65739	-1.7483	0.493509	-7.54197	-7.95567	0.623384	2.37354e-10	4.51472e-11	0.72698	4.98041e-09	1.13411e-09	36.542	3.10987e-11	3.7621e-10	0	-1	-1
HSPA9	16.711	0.304197	-1.95243	-2.25662	1.3164	-7.08259	-8.18609	0.192853	1.49603e-09	1.79321e-11	0.298296	2.49503e-08	4.99512e-10	36.2185	3.61103e-11	4.26976e-10	0	-1	-1
SLC25A32	9.52761	0.225239	-2.16799	-2.39322	0.904355	-7.29688	-8.05498	0.369283	6.34232e-10	3.03201e-11	0.493883	1.17901e-08	7.96924e-10	36.1472	3.73223e-11	4.37886e-10	0	-1	-1
ME3	14.8109	0.214316	-1.64696	-1.86127	1.10882	-7.1429	-8.07239	0.27176	1.17522e-09	2.82763e-11	0.3907	2.02701e-08	7.48621e-10	35.72	4.55223e-11	5.26945e-10	0	-1	-1
BCKDHB	9.9667	0.362718	-2.54343	-2.90615	1.20528	-7.08479	-8.09514	0.232642	1.48294e-09	2.58128e-11	0.346416	2.47776e-08	6.93508e-10	35.6686	4.6627e-11	5.36654e-10	0	-1	-1
MRPS34	9.84153	-0.171505	-2.8606	-2.6891	-0.559057	-7.81668	-7.34804	0.578123	7.88355e-11	5.16641e-10	0.689058	1.86191e-09	9.8875e-09	35.0286	6.29511e-11	7.04448e-10	0	-1	-1
NIPSNAP3A.1	14.6039	0.286385	-1.62622	-1.91261	1.44027	-6.8558	-8.06313	0.154788	3.70219e-09	2.93454e-11	0.249978	5.48443e-08	7.73544e-10	34.7882	7.05163e-11	7.84753e-10	0	-1	-1
PDHX	11.9086	-0.196124	-2.7754	-2.57927	-0.656133	-7.78345	-7.23344	0.514149	9.00775e-11	8.17825e-10	0.632611	2.08406e-09	1.47794e-08	34.411	8.43336e-11	9.16617e-10	0	-1	-1
TOMM7	9.78434	-0.0388559	-2.27908	-2.24022	-0.154303	-7.58685	-7.45751	0.877869	1.9824e-10	3.3308e-10	0.919325	4.25082e-09	6.74403e-09	34.3329	8.75286e-11	9.47939e-10	0	-1	-1
TXNRD2	12.3693	-0.681708	-3.6416	-2.95989	-1.78829	-8.00789	-6.50881	0.0785802	3.66184e-11	1.47152e-08	0.143883	9.39354e-10	1.82553e-07	33.5547	1.27079e-10	1.32188e-09	0	-1	-1
DAP3	9.80126	-0.0363415	-3.49742	-3.46108	-0.092577	-7.4685	-7.39089	0.926536	3.18714e-10	4.3508e-10	0.952627	6.47481e-09	8.48757e-09	33.4865	1.31327e-10	1.35906e-09	0	-1	-1
THNSL1	10.9147	-0.633132	-3.67031	-3.03718	-1.63314	-7.93631	-6.56729	0.107472	4.87911e-11	1.16694e-08	0.186482	1.2189e-09	1.48685e-07	33.2316	1.48549e-10	1.52426e-09	0	-1	-1
MRPL46	9.25498	0.117659	-2.20367	-2.32133	0.458367	-7.19649	-7.58073	0.64828	9.48262e-10	2.03174e-10	0.747928	1.68187e-08	4.34395e-09	33.218	1.49533e-10	1.53177e-09	0	-1	-1
ATAD3A.1	10.7637	-0.521636	-4.1973	-3.67566	-1.15714	-7.805	-6.835	0.251623	8.26191e-11	4.02237e-09	0.367806	1.93693e-09	5.86162e-08	33.1703	1.53029e-10	1.56493e-09	0	-1	-1
FECH	13.9718	-0.475155	-2.12819	-1.65304	-2.13768	-8.02609	-6.23413	0.036465	3.40427e-11	4.35396e-08	0.0756974	8.83262e-10	4.67632e-07	33.1213	1.56712e-10	1.59988e-09	0	-1	-1
AARS2	9.46905	0.290403	-2.48421	-2.77461	0.964583	-6.91691	-7.72549	0.338475	2.90093e-09	1.13662e-10	0.462487	4.42373e-08	2.58687e-09	32.9767	1.68115e-10	1.71054e-09	0	-1	-1
PCCA	13.6061	0.119469	-1.77772	-1.89719	0.569016	-7.09769	-7.57468	0.571387	1.40832e-09	2.08164e-10	0.682507	2.36613e-08	4.43221e-09	32.8066	1.82633e-10	1.8397e-09	0	-1	-1
COQ9	10.0519	-0.450425	-2.37549	-1.92507	-1.7628	-7.79327	-6.31556	0.0828273	8.65986e-11	3.1592e-08	0.150422	2.01383e-09	3.50718e-07	31.7389	3.08727e-10	2.97617e-09	0	-1	-1
ECSIT	11.1438	-0.88512	-4.07314	-3.18802	-2.02012	-7.79273	-6.09932	0.0476664	8.67862e-11	7.39144e-08	0.094842	2.01562e-09	7.32552e-07	31.3052	3.83099e-10	3.59579e-09	0	-1	-1
ACOX2	10.9873	-0.749098	-3.13367	-2.38457	-2.22194	-7.7917	-5.92911	0.0299197	8.71461e-11	1.4369e-07	0.0639747	2.02139e-09	1.30485e-06	31.0162	4.4271e-10	4.09186e-09	0	-1	-1
MRPL49	9.32797	0.108629	-2.00003	-2.10866	0.449116	-6.93165	-7.30813	0.654903	2.73509e-09	6.06274e-10	0.753045	4.21687e-08	1.13283e-08	30.849	4.81512e-10	4.37042e-09	0	-1	-1
CEND1	12.8879	-0.216535	-2.59993	-2.38339	-0.734703	-7.39486	-6.77897	0.465271	4.2822e-10	5.02887e-09	0.587925	8.37173e-09	7.13099e-08	30.7339	5.10239e-10	4.60356e-09	0	-1	-1
LONP1	11.4662	-0.183016	-4.10796	-3.92494	-0.386269	-7.26796	-6.94416	0.700611	7.12175e-10	2.60178e-09	0.789654	1.30784e-08	4.04567e-08	30.7034	5.18141e-10	4.65404e-09	0	-1	-1
EXOG	10.7534	-0.0797102	-2.76186	-2.68215	-0.2484	-7.21482	-7.0066	0.80464	8.81132e-10	2.02733e-09	0.867601	1.5829e-08	3.28167e-08	30.6997	5.19098e-10	4.65573e-09	0	-1	-1
HIGD1A	9.64597	-0.189126	-2.98833	-2.7992	-0.549627	-7.27999	-6.81925	0.584536	6.78658e-10	4.28305e-09	0.694437	1.25517e-08	6.20275e-08	30.2952	6.36963e-10	5.58866e-09	0	-1	-1
COQ6	10.718	-0.610183	-3.18594	-2.57576	-1.74012	-7.61626	-6.15757	0.0867654	1.76176e-10	5.88211e-08	0.156131	3.81826e-09	6.00511e-07	30.2828	6.40991e-10	5.61586e-09	0	-1	-1
NT5DC3	13.5972	0.0617419	-2.05907	-2.12081	0.248813	-6.95583	-7.16441	0.804322	2.48325e-09	1.07827e-09	0.86731	3.90483e-08	1.87581e-08	30.265	6.46815e-10	5.6587e-09	0	-1	-1
MT-ATP8	11.2778	-0.350617	-4.22031	-3.86969	-0.726946	-7.33498	-6.7256	0.469976	5.44415e-10	6.21995e-09	0.592099	1.03211e-08	8.55808e-08	30.2433	6.53975e-10	5.70485e-09	0	-1	-1
C1QBP	14.6459	0.231359	-1.80053	-2.03189	1.00555	-6.55997	-7.40289	0.318514	1.20135e-08	4.1464e-10	0.441086	1.52686e-07	8.17664e-09	30.0694	7.1446e-10	6.17025e-09	0	-1	-1
LACTB	12.0199	-0.770871	-3.81957	-3.0487	-1.83074	-7.60405	-6.06939	0.0719127	1.85024e-10	8.31027e-08	0.133696	3.99573e-09	8.11457e-07	30.0268	7.30158e-10	6.28787e-09	0	-1	-1
ISCA2	9.49787	0.521994	-2.22127	-2.74327	1.72072	-6.13807	-7.58051	0.0902538	6.34979e-08	2.03354e-10	0.161195	6.40694e-07	4.34395e-09	30.0189	7.33097e-10	6.30422e-09	0	-1	-1
CDK17	10.2555	-0.13104	-3.25563	-3.12459	-0.343316	-7.15007	-6.86228	0.732514	1.14197e-09	3.60769e-09	0.813994	1.97716e-08	5.36194e-08	29.8327	8.06207e-10	6.8914e-09	0	-1	-1
MRPS22	9.85489	0.152259	-2.69392	-2.84618	0.458828	-6.80514	-7.18976	0.647951	4.53095e-09	9.74168e-10	0.747702	6.50009e-08	1.72613e-08	29.8049	8.17742e-10	6.97269e-09	0	-1	-1
MRPL47	9.59864	0.432733	-2.09886	-2.5316	1.52693	-6.20826	-7.48825	0.131828	4.82009e-08	2.94436e-10	0.219697	5.06905e-07	6.03992e-09	29.6125	9.02488e-10	7.5779e-09	0	-1	-1
DHRS1	9.64982	-0.220214	-2.04847	-1.82826	-0.938297	-7.31664	-6.53009	0.351707	5.85947e-10	1.3525e-08	0.475736	1.10057e-08	1.69224e-07	29.5143	9.49165e-10	7.9368e-09	0	-1	-1
PDK3	11.7799	-0.428782	-2.96515	-2.53637	-1.27707	-7.40306	-6.33253	0.206305	4.14356e-10	2.9547e-08	0.31492	8.17664e-09	3.31255e-07	29.4247	9.93925e-10	8.27164e-09	0	-1	-1
COA1	9.48096	0.178869	-1.66135	-1.84022	0.843526	-6.56766	-7.27477	0.402154	1.16524e-08	6.93015e-10	0.527357	1.48617e-07	1.28042e-08	29.4118	1.00056e-09	8.30919e-09	0	-1	-1
TMEM186	12.2845	-0.586622	-2.8201	-2.23348	-1.86359	-7.51003	-5.94783	0.0670834	2.69806e-10	1.33585e-07	0.126073	5.58747e-09	1.22534e-06	29.2005	1.11578e-09	9.12832e-09	0	-1	-1
TFAM	11.8224	-0.432432	-3.32449	-2.89206	-1.13737	-7.32986	-6.37643	0.259728	5.55697e-10	2.48451e-08	0.377073	1.05131e-08	2.84512e-07	29.1342	1.15471e-09	9.42132e-09	0	-1	-1
ABHD10	13.9131	0.13834	-1.6881	-1.82644	0.645477	-6.60261	-7.1437	0.520983	1.01427e-08	1.17146e-09	0.639072	1.31298e-07	2.02243e-08	28.8623	1.32951e-09	1.07318e-08	0	-1	-1
PTPMT1	12.6242	-0.0719942	-2.32054	-2.24855	-0.257884	-6.96792	-6.75174	0.797344	2.36618e-09	5.60507e-09	0.862345	3.75324e-08	7.81268e-08	28.5762	1.54314e-09	1.2244e-08	0	-1	-1
NFS1	10.9885	0.0846306	-3.34554	-3.43017	0.203815	-6.75401	-6.92486	0.83916	5.55464e-09	2.81019e-09	0.892686	7.7543e-08	4.30707e-08	28.3943	1.69715e-09	1.32746e-08	0	-1	-1
PXMP2	10.2094	-0.595054	-2.67156	-2.07651	-1.9738	-7.42844	-5.77385	0.0528332	3.74269e-10	2.62481e-07	0.103313	7.50273e-09	2.22454e-06	28.3787	1.711e-09	1.33313e-08	0	-1	-1
LARS2	10.3392	-0.427908	-3.54577	-3.11786	-1.03697	-7.20297	-6.3337	0.30375	9.23988e-10	2.94105e-08	0.425704	1.64524e-08	3.29928e-07	28.3243	1.76057e-09	1.36999e-08	0	-1	-1
HIGD2A	9.9953	-0.335525	-2.88754	-2.55202	-0.995401	-7.18105	-6.34663	0.323383	1.00876e-09	2.79478e-08	0.446366	1.77721e-08	3.1449e-07	28.2451	1.83521e-09	1.42076e-08	0	-1	-1
MTFP1	9.53759	-0.379282	-1.95807	-1.57879	-1.69631	-7.34105	-5.91907	0.0948077	5.31333e-10	1.49412e-07	0.167936	1.01048e-08	1.35411e-06	28.1016	1.97901e-09	1.51657e-08	0	-1	-1
TIMM17A	9.90889	-0.0122029	-2.51892	-2.50672	-0.0392561	-6.79271	-6.7598	0.968811	4.76101e-09	5.42798e-09	0.979381	6.78192e-08	7.60085e-08	27.8525	2.2569e-09	1.70577e-08	0	-1	-1
ECHS1	13.6423	0.342746	-1.11699	-1.45974	2.06564	-5.64309	-7.37465	0.0430192	4.34641e-07	4.64355e-10	0.0871516	3.46987e-06	8.98169e-09	27.8305	2.2833e-09	1.72143e-08	0	-1	-1
DHRS4	9.98977	-0.240555	-2.33415	-2.0936	-0.870907	-7.0839	-6.35384	0.387141	1.48823e-09	2.71638e-08	0.512295	2.4843e-08	3.06428e-07	27.7612	2.36856e-09	1.77686e-08	0	-1	-1
NDUFAB1	13.1696	-0.807542	-3.44098	-2.63343	-2.02777	-7.24305	-5.54322	0.0468562	7.86925e-10	6.37504e-07	0.0935167	1.42778e-08	4.84136e-06	26.8473	3.85675e-09	2.76781e-08	0	-1	-1
PMPCB	10.5346	0.130488	-2.89393	-3.02442	0.348096	-6.47147	-6.76327	0.728939	1.70612e-08	5.3536e-09	0.811173	2.06853e-07	7.51408e-08	26.6215	4.35559e-09	3.08604e-08	0	-1	-1
PDF	10.8702	-0.707001	-2.97767	-2.27067	-2.0407	-7.20479	-5.49412	0.0455144	9.17273e-10	7.69062e-07	0.0912599	1.6381e-08	5.71042e-06	26.5359	4.56152e-09	3.22234e-08	0	-1	-1
SUCLG2	9.75151	-0.141021	-2.28246	-2.14144	-0.498692	-6.76609	-6.34805	0.619749	5.29378e-09	2.77917e-08	0.723882	7.45893e-08	3.13122e-07	26.2034	5.46273e-09	3.8013e-08	0	-1	-1
PGS1	10.0986	-0.588788	-2.72022	-2.13143	-1.82831	-7.0808	-5.54817	0.0722799	1.5068e-09	6.25552e-07	0.134255	2.51069e-08	4.76964e-06	25.8564	6.60048e-09	4.45975e-08	0	-1	-1
HAPLN2	14.0099	0.361936	-3.69405	-4.05599	0.72367	-6.19153	-6.79816	0.471971	5.14783e-08	4.65874e-09	0.594077	5.35738e-07	6.65712e-08	25.8482	6.63011e-09	4.47477e-08	0	-1	-1
L2HGDH	11.5409	-0.174188	-2.25007	-2.07589	-0.623402	-6.75046	-6.22787	0.535291	5.63385e-09	4.46237e-08	0.651824	7.84678e-08	4.76739e-07	25.736	7.05043e-09	4.73207e-08	0	-1	-1
LYRM9	9.34658	-0.203124	-2.04133	-1.83821	-0.80718	-6.79998	-6.12334	0.422627	4.62504e-09	6.72734e-08	0.547564	6.62461e-08	6.73921e-07	25.6514	7.38533e-09	4.94042e-08	0	-1	-1
DLD	17.8148	0.257323	-1.52818	-1.7855	1.18511	-5.89984	-6.89328	0.240466	1.6102e-07	3.1878e-09	0.355069	1.44417e-06	4.79979e-08	25.5201	7.93776e-09	5.25194e-08	0	-1	-1
CS	16.025	0.372273	-2.01541	-2.38768	1.28208	-5.81839	-6.89313	0.204554	2.20905e-07	3.18982e-09	0.312745	1.90688e-06	4.79979e-08	25.3242	8.8433e-09	5.78157e-08	0	-1	-1
PAFAH2	10.1426	0.219648	-2.52704	-2.74669	0.636801	-6.14149	-6.67531	0.526583	6.26515e-08	7.59788e-09	0.644243	6.33562e-07	1.02066e-07	25.1126	9.94119e-09	6.40255e-08	0	-1	-1
MLYCD	11.4211	0.213865	-1.58529	-1.79916	0.960036	-5.96545	-6.77023	0.34074	1.24718e-07	5.20722e-09	0.464799	1.15157e-06	7.35981e-08	25.0564	1.0256e-08	6.58432e-08	0	-1	-1
SPRYD4	10.8752	-0.839201	-3.25737	-2.41816	-2.1575	-7.02001	-5.21143	0.0348216	1.92145e-09	2.24257e-06	0.072704	3.127e-08	1.46546e-05	25.0139	1.05005e-08	6.71281e-08	0	-1	-1
GATD3A	14.2683	0.201553	-1.99969	-2.20125	0.729307	-6.06556	-6.67692	0.468541	8.43586e-08	7.54931e-09	0.590846	8.20193e-07	1.01563e-07	24.8877	1.12634e-08	7.13269e-08	0	-1	-1
ISCA1	9.62333	0.182734	-2.61361	-2.79634	0.5145	-6.16868	-6.59997	0.608719	5.63116e-08	1.02498e-08	0.714737	5.79123e-07	1.32307e-07	24.8554	1.14681e-08	7.23959e-08	0	-1	-1
CISD3	9.39345	0.418179	-1.82849	-2.24667	1.52555	-5.59171	-6.87054	0.13217	5.29433e-07	3.49063e-09	0.220127	4.11978e-06	5.2089e-08	24.7144	1.24055e-08	7.79074e-08	0	-1	-1
DGLUCY	12.9191	-0.177712	-2.52663	-2.34892	-0.553054	-6.59143	-6.12782	0.582201	1.06033e-08	6.61032e-08	0.69251	1.36386e-07	6.6403e-07	24.685	1.26108e-08	7.9033e-08	0	-1	-1
HAPLN1	13.1033	-0.0335377	-1.96192	-1.92838	-0.131068	-6.42732	-6.31745	0.896143	2.03184e-08	3.13581e-08	0.931541	2.39315e-07	3.48602e-07	24.6392	1.29377e-08	8.06643e-08	0	-1	-1
ALDH18A1	9.54202	0.204254	-2.12911	-2.33337	0.690645	-6.03487	-6.61382	0.492348	9.51157e-08	9.70123e-09	0.611768	9.0825e-07	1.26033e-07	24.4992	1.39925e-08	8.62751e-08	0	-1	-1
HADH	15.2308	0.357996	-1.02713	-1.38513	2.13226	-5.12831	-6.91572	0.0369258	3.06124e-06	2.91467e-09	0.0765055	1.93049e-05	4.43723e-08	24.2699	1.59151e-08	9.75205e-08	0	-1	-1
MDH2	18.8412	0.489377	-1.60726	-2.09664	1.91418	-5.26999	-6.87459	0.0601828	1.79933e-06	3.43467e-09	0.115275	1.21485e-05	5.13419e-08	24.1975	1.65772e-08	1.01174e-07	0	-1	-1
IVD	13.1908	0.50301	-1.56655	-2.06956	1.98456	-5.18103	-6.84464	0.051592	2.5134e-06	3.87072e-09	0.101397	1.61816e-05	5.66936e-08	23.8988	1.96237e-08	1.17625e-07	0	-1	-1
VARS2	9.37542	-0.0320936	-2.03152	-1.99943	-0.119133	-6.32152	-6.22166	0.905552	3.08578e-08	4.57281e-08	0.937825	3.4425e-07	4.85114e-07	23.8647	2.00063e-08	1.19682e-07	0	-1	-1
MMAA	9.36525	0.181355	-2.09713	-2.27848	0.616238	-5.97353	-6.4901	0.539978	1.20854e-07	1.58475e-08	0.656079	1.12045e-06	1.94474e-07	23.7458	2.14024e-08	1.26905e-07	0	-1	-1
BCKDHA	11.1586	-0.161622	-3.14883	-2.98721	-0.392036	-6.40269	-6.07405	0.696366	2.23968e-08	8.16006e-08	0.786729	2.60249e-07	7.998e-07	23.6824	2.21881e-08	1.30923e-07	0	-1	-1
NARS2	9.67162	0.166195	-2.18691	-2.3531	0.541958	-5.97811	-6.43241	0.589777	1.18715e-07	1.99129e-08	0.698602	1.10286e-06	2.35149e-07	23.5025	2.45822e-08	1.4365e-07	0	-1	-1
HTRA2	12.4317	-0.365057	-1.60524	-1.24018	-1.83423	-6.76111	-5.22352	0.0713849	5.39979e-09	2.14306e-06	0.132837	7.5672e-08	1.41279e-05	23.4624	2.51517e-08	1.46553e-07	0	-1	-1
DLGAP3	9.62096	-0.15446	-2.403	-2.24854	-0.489954	-6.38967	-5.97896	0.625884	2.35788e-08	1.18321e-07	0.729141	2.71209e-07	1.09977e-06	23.3183	2.73115e-08	1.5732e-07	0	-1	-1
ABCB7	10.683	-0.883369	-3.71003	-2.82667	-1.91301	-6.73502	-5.13139	0.0603352	5.99104e-09	3.02616e-06	0.11547	8.29338e-08	1.90904e-05	23.1824	2.95235e-08	1.68142e-07	0	-1	-1
ALDH6A1	15.4508	0.240223	-1.84759	-2.08781	0.889767	-5.73657	-6.48244	0.377006	3.03167e-07	1.6336e-08	0.501478	2.53155e-06	1.9966e-07	23.0362	3.21107e-08	1.80835e-07	0	-1	-1
PITPNB	14.7298	-0.00188123	-0.909391	-0.907509	-0.0151698	-6.14712	-6.1344	0.987945	6.12832e-08	6.44177e-08	0.992316	6.21802e-07	6.48893e-07	22.8728	3.52824e-08	1.96684e-07	0	-1	-1
ALDH5A1	15.1585	0.287046	-1.67143	-1.95848	1.14089	-5.5689	-6.52528	0.258271	5.77822e-07	1.37854e-08	0.375342	4.43738e-06	1.71958e-07	22.831	3.61444e-08	2.00533e-07	0	-1	-1
NDUFAF2	12.1911	-0.586014	-2.63037	-2.04435	-1.767	-6.64861	-5.16738	0.0821151	8.44875e-09	2.64524e-06	0.149421	1.11435e-07	1.68808e-05	22.7327	3.82581e-08	2.10942e-07	0	-1	-1
SERAC1	10.0819	-0.515436	-2.8761	-2.36066	-1.4044	-6.56909	-5.39182	0.165155	1.15866e-08	1.13514e-06	0.263303	1.47881e-07	8.05167e-06	22.6802	3.94383e-08	2.17054e-07	0	-1	-1
RPL6	13.2352	-0.274834	-1.24445	-0.969611	-1.73922	-6.60153	-5.14359	0.0869246	1.01866e-08	2.89141e-06	0.156387	1.31679e-07	1.83166e-05	22.4307	4.5584e-08	2.46838e-07	0	-1	-1
NT5DC2	9.17506	0.537237	-1.61153	-2.14876	1.97732	-4.97205	-6.62958	0.0524239	5.46878e-06	9.1123e-09	0.102655	3.22376e-05	1.19493e-07	22.3652	4.73564e-08	2.5575e-07	0	-1	-1
AUH	13.3486	-0.195852	-1.76521	-1.56936	-0.842571	-6.36591	-5.65961	0.402684	2.58993e-08	4.07881e-07	0.527792	2.94358e-07	3.2822e-06	22.284	4.96534e-08	2.66662e-07	0	-1	-1
MRPS30	9.27695	-0.0752067	-1.74619	-1.67098	-0.317085	-6.17159	-5.90578	0.752237	5.56721e-08	1.57342e-07	0.828962	5.73521e-07	1.41889e-06	22.1688	5.31089e-08	2.8278e-07	0	-1	-1
NIPSNAP3B	13.9056	0.361813	-1.47375	-1.83557	1.53164	-5.22977	-6.5137	0.130663	2.09333e-06	1.44328e-08	0.218257	1.38452e-05	1.7954e-07	22.0854	5.57658e-08	2.94853e-07	0	-1	-1
ACADSB	12.3508	0.131832	-1.46013	-1.59196	0.617964	-5.73744	-6.25547	0.538846	3.02143e-07	4.00322e-08	0.654968	2.52416e-06	4.33035e-07	22.0012	5.85866e-08	3.08957e-07	0	-1	-1
COMTD1	9.49734	0.0138389	-1.88072	-1.89456	0.0525697	-5.98888	-6.03294	0.958243	1.1383e-07	9.58344e-08	0.97341	1.06402e-06	9.13671e-07	21.9169	6.15587e-08	3.22943e-07	0	-1	-1
CRAT	13.599	-0.175652	-2.2396	-2.06394	-0.582785	-6.22889	-5.74036	0.562137	4.44454e-08	2.98761e-07	0.674876	4.75393e-07	2.50051e-06	21.8941	6.23891e-08	3.26733e-07	0	-1	-1
ATAD3B	9.48783	0.0702297	-2.14689	-2.21712	0.230334	-5.90246	-6.09554	0.818585	1.5939e-07	7.50166e-08	0.877377	1.43572e-06	7.42076e-07	21.8553	6.38295e-08	3.33411e-07	0	-1	-1
HSD17B10	11.8204	-0.12883	-2.38241	-2.25358	-0.397242	-6.15802	-5.82502	0.692543	5.87172e-08	2.15298e-07	0.783577	5.99787e-07	1.86379e-06	21.8533	6.39047e-08	3.33517e-07	0	-1	-1
NUDT19	9.30163	-0.0666132	-2.07819	-2.01157	-0.233084	-6.09568	-5.90029	0.816459	7.49765e-08	1.6074e-07	0.876183	7.42076e-07	1.44389e-06	21.8486	6.40836e-08	3.34162e-07	0	-1	-1
UQCC1	11.8415	-0.485269	-3.88959	-3.40432	-0.939809	-6.3146	-5.52679	0.350937	3.17118e-08	6.78864e-07	0.474885	3.51617e-07	5.12023e-06	21.7043	6.97693e-08	3.61011e-07	0	-1	-1
TBRG4	10.7842	-0.658171	-3.88614	-3.22797	-1.29456	-6.40748	-5.32228	0.20024	2.19767e-08	1.4771e-06	0.307393	2.56024e-07	1.01734e-05	21.7016	6.98793e-08	3.61272e-07	0	-1	-1
FOXRED1	9.66723	0.0123914	-2.53981	-2.5522	0.0346706	-5.95701	-5.98607	0.972453	1.28894e-07	1.15083e-07	0.982023	1.1865e-06	1.07184e-06	21.63	7.2896e-08	3.73993e-07	0	-1	-1
SLC25A14	11.6513	-1.00229	-3.74113	-2.73884	-2.08892	-6.53611	-4.78502	0.0407969	1.32058e-08	1.08562e-05	0.0833843	1.66305e-07	5.90862e-05	21.6171	7.34524e-08	3.7621e-07	0	-1	-1
SLC25A46	10.9498	-0.340845	-3.06389	-2.72304	-0.831929	-6.26885	-5.57147	0.408619	3.79769e-08	5.72153e-07	0.533564	4.14007e-07	4.39943e-06	21.6049	7.39862e-08	3.78624e-07	0	-1	-1
SLC25A13	12.6318	-0.993257	-3.37763	-2.38437	-2.29075	-6.53001	-4.60974	0.0253655	1.3529e-08	2.0449e-05	0.0556789	1.69224e-07	0.000103568	21.4413	8.15074e-08	4.11824e-07	0	-1	-1
MICU1	9.67257	-0.340916	-2.28987	-1.94895	-1.12209	-6.31793	-5.37731	0.266122	3.12984e-08	1.19933e-06	0.384084	3.4831e-07	8.44602e-06	21.3706	8.50005e-08	4.27048e-07	0	-1	-1
TIMM13	10.0879	0.16053	-2.54009	-2.70062	0.431999	-5.73011	-6.09224	0.66723	3.10824e-07	7.5992e-08	0.762921	2.58835e-06	7.50499e-07	21.2876	8.92939e-08	4.45293e-07	0	-1	-1
MCCC1	10.8349	-0.674486	-3.71402	-3.03954	-1.37819	-6.36163	-5.20632	0.173062	2.63413e-08	2.28602e-06	0.273508	2.98447e-07	1.48866e-05	21.2417	9.17677e-08	4.55379e-07	0	-1	-1
CPT2	11.0366	-0.21684	-2.49485	-2.27801	-0.634906	-6.12349	-5.59126	0.527809	6.72354e-08	5.30349e-07	0.645266	6.73913e-07	4.12337e-06	21.0118	1.05252e-07	5.1553e-07	0	-1	-1
FASTKD2	9.38869	-0.0635636	-2.14962	-2.08605	-0.210464	-5.96645	-5.79002	0.833991	1.24236e-07	2.46562e-07	0.888853	1.14836e-06	2.09942e-06	20.9809	1.07215e-07	5.24723e-07	0	-1	-1
LYRM4	10.566	-0.163405	-2.29803	-2.13462	-0.515122	-6.07275	-5.64093	0.608287	8.20194e-08	4.38254e-07	0.714368	8.03472e-07	3.49257e-06	20.9391	1.09928e-07	5.34114e-07	0	-1	-1
SHMT1	11.2615	-0.859592	-2.90505	-2.04546	-2.27615	-6.44835	-4.54032	0.026277	1.86959e-08	2.6206e-05	0.0572647	2.22976e-07	0.00012902	20.901	1.12467e-07	5.44726e-07	0	-1	-1
TK2	12.8097	-0.378871	-2.45806	-2.07919	-1.14755	-6.24106	-5.2791	0.255533	4.23686e-08	1.73863e-06	0.372352	4.56947e-07	1.17913e-05	20.7831	1.20709e-07	5.80438e-07	0	-1	-1
HSPE1	16.2064	0.518055	-1.81077	-2.32882	1.68008	-4.92268	-6.33105	0.0979392	6.56003e-06	2.97201e-08	0.172445	3.78232e-05	3.32709e-07	20.6159	1.33474e-07	6.36762e-07	0	-1	-1
BTBD17	11.5103	-0.962234	-3.54863	-2.5864	-2.06228	-6.3755	-4.64674	0.0433478	2.49371e-08	1.79046e-05	0.0877293	2.85027e-07	9.21461e-05	20.5491	1.38956e-07	6.60314e-07	0	-1	-1
ECI2	12.5688	-0.280915	-1.74899	-1.46808	-1.19073	-6.2146	-5.21644	0.238266	4.70159e-08	2.20085e-06	0.352507	4.96456e-07	1.44487e-05	20.5234	1.41129e-07	6.69062e-07	0	-1	-1
PDK2	10.9702	-0.467259	-3.42672	-2.95946	-1.00229	-6.16167	-5.32148	0.320074	5.78821e-08	1.4816e-06	0.442807	5.9259e-07	1.01927e-05	20.4979	1.4332e-07	6.7839e-07	0	-1	-1
ACSF2	9.69302	0.0126665	-1.70579	-1.71845	0.0511665	-5.77618	-5.81907	0.959356	2.60134e-07	2.20327e-07	0.974215	2.2067e-06	1.90279e-06	20.3892	1.53051e-07	7.19948e-07	0	-1	-1
ATP5F1D	13.8176	-0.552775	-3.61843	-3.06565	-1.12264	-6.16022	-5.21914	0.265891	5.82127e-08	2.17858e-06	0.383872	5.95639e-07	1.43308e-05	20.2659	1.64913e-07	7.70951e-07	0	-1	-1
MRPL55	9.18748	0.376945	-1.55151	-1.92846	1.45424	-5.01765	-6.2367	0.150887	4.61992e-06	4.31004e-08	0.244855	2.77908e-05	4.63737e-07	20.2641	1.65093e-07	7.71196e-07	0	-1	-1
MTPAP	9.45708	0.384912	-1.59816	-1.98307	1.43929	-5.00951	-6.21603	0.155061	4.76131e-06	4.67509e-08	0.250242	2.85679e-05	4.94519e-07	20.1443	1.77551e-07	8.23162e-07	0	-1	-1
MRPL20	9.32805	0.344446	-1.47369	-1.81813	1.39939	-5.0189	-6.19197	0.166644	4.59853e-06	5.13878e-08	0.265212	2.77052e-05	5.35459e-07	20.0377	1.89442e-07	8.72155e-07	0	-1	-1
SCO2	9.74708	-0.0469945	-2.44909	-2.40209	-0.132211	-5.77577	-5.66494	0.895243	2.60542e-07	3.99591e-07	0.930917	2.20913e-06	3.2255e-06	19.8568	2.11557e-07	9.65161e-07	0	-1	-1
PHYH	9.41936	-0.389826	-1.70338	-1.31355	-1.69667	-6.21474	-4.79247	0.0947401	4.69893e-08	1.05658e-05	0.167929	4.96456e-07	5.7644e-05	19.8118	2.17465e-07	9.87646e-07	0	-1	-1
FAM210B	9.37543	0.00774082	-1.51081	-1.51855	0.0347387	-5.68359	-5.71271	0.972399	3.71899e-07	3.32408e-07	0.982023	3.03434e-06	2.75043e-06	19.6949	2.33603e-07	1.04991e-06	0	-1	-1
HMGCL	12.7181	0.265322	-1.0642	-1.32952	1.46511	-4.92615	-6.15431	0.147907	6.47695e-06	5.95782e-08	0.241183	3.74155e-05	6.07557e-07	19.691	2.34154e-07	1.05161e-06	0	-1	-1
COL6A1	10.7154	0.533992	-2.40649	-2.94048	1.32153	-4.99242	-6.10023	0.191147	5.07207e-06	7.36523e-08	0.296314	3.01634e-05	7.3057e-07	19.532	2.58185e-07	1.14296e-06	0	-1	-1
SMIM4	9.75312	0.343532	-2.12555	-2.46908	0.997448	-5.17345	-6.00959	0.322397	2.58577e-06	1.0499e-07	0.445445	1.6564e-05	9.91591e-07	19.4615	2.69628e-07	1.18801e-06	0	-1	-1
SMDT1	10.3415	-0.595182	-2.91708	-2.32189	-1.49023	-6.12261	-4.87339	0.141198	6.74664e-08	7.8616e-06	0.232395	6.7511e-07	4.44944e-05	19.4454	2.72315e-07	1.19811e-06	0	-1	-1
EARS2	10.4982	-0.538605	-3.17214	-2.63354	-1.22576	-6.05163	-5.02411	0.224893	8.90821e-08	4.51059e-06	0.337257	8.61506e-07	2.72359e-05	19.3532	2.88261e-07	1.26184e-06	0	-1	-1
MTARC2	14.08	-0.810728	-3.17999	-2.36926	-1.87542	-6.16644	-4.59433	0.0654124	5.68077e-08	2.16093e-05	0.123379	5.83894e-07	0.000108536	19.3176	2.94668e-07	1.28617e-06	0	-1	-1
PRSS23	9.29523	0.394185	-1.71881	-2.113	1.34593	-4.91966	-6.04792	0.183192	6.63332e-06	9.03852e-08	0.286501	3.81369e-05	8.70863e-07	19.1461	3.27646e-07	1.41293e-06	0	-1	-1
ME2	14.5238	0.0906521	-1.82492	-1.91558	0.323621	-5.46121	-5.7325	0.747306	8.71879e-07	3.07971e-07	0.825243	6.39284e-06	2.56812e-06	19.0526	3.47211e-07	1.48973e-06	0	-1	-1
ACAD8	11.9917	-0.166674	-1.64883	-1.48216	-0.695088	-5.76412	-5.18145	0.489579	2.72547e-07	2.50948e-06	0.609649	2.30288e-06	1.61621e-05	18.4088	5.19234e-07	2.16491e-06	0	-1	-1
NIPSNAP3A	13.1522	0.683653	-1.51875	-2.2024	2.24045	-4.17226	-6.05037	0.0286287	9.49248e-05	8.95228e-08	0.0616425	0.000410482	8.64387e-07	18.3564	5.36629e-07	2.23282e-06	0	-1	-1
HAX1	9.74603	-0.653239	-2.23814	-1.5849	-2.102	-6.03718	-4.27513	0.0395932	9.42602e-08	6.65757e-05	0.0812901	9.01503e-07	0.00029885	18.3351	5.43894e-07	2.25684e-06	0	-1	-1
DECR1	14.7114	0.384003	-0.924822	-1.30883	2.11009	-4.26001	-6.02884	0.038864	7.01576e-05	9.73834e-08	0.0799738	0.000313303	9.27466e-07	18.2788	5.63529e-07	2.33192e-06	0	-1	-1
CARS2	9.76439	0.0905564	-1.99463	-2.08519	0.289384	-5.34324	-5.58582	0.773246	1.36458e-06	5.41533e-07	0.845089	9.47743e-06	4.19417e-06	18.1543	6.0963e-07	2.5071e-06	0	-1	-1
IBA57	9.39764	0.14997	-1.82356	-1.97353	0.513361	-5.23267	-5.66301	0.60951	2.07065e-06	4.02579e-07	0.715192	1.37202e-05	3.24529e-06	18.1337	6.17618e-07	2.53397e-06	0	-1	-1
ACAT1	13.775	0.591639	-1.51985	-2.11149	2.00225	-4.31171	-5.99014	0.0496059	5.86298e-05	1.13271e-07	0.0981098	0.000266408	1.05933e-06	18.0977	6.31873e-07	2.58645e-06	0	-1	-1
MRPL1	9.3306	0.106729	-1.56077	-1.6675	0.429679	-5.26727	-5.62746	0.668908	1.81785e-06	4.61545e-07	0.764311	1.22599e-05	3.64936e-06	18.0912	6.34483e-07	2.59362e-06	0	-1	-1
D2HGDH	11.3108	-0.279265	-2.52066	-2.24139	-0.753207	-5.69898	-5.06758	0.454156	3.50492e-07	3.83842e-06	0.577214	2.87777e-06	2.36397e-05	17.8615	7.34036e-07	2.9449e-06	0	-1	-1
SQOR	13.5447	-0.402115	-2.14517	-1.74306	-1.30353	-5.82933	-4.73661	0.19718	2.11737e-07	1.29432e-05	0.303773	1.83384e-06	6.89972e-05	17.7785	7.73888e-07	3.09234e-06	0	-1	-1
CROT	10.4275	-0.266461	-2.35524	-2.08878	-0.75836	-5.61905	-4.98334	0.451089	4.76702e-07	5.24538e-06	0.5744	3.75775e-06	3.1072e-05	17.3334	1.02895e-06	4.01627e-06	0	-1	-1
MFF	9.37137	0.081921	-1.33291	-1.41483	0.37899	-5.16917	-5.48686	0.705981	2.62759e-06	7.9066e-07	0.793121	1.678e-05	5.84452e-06	17.2906	1.05767e-06	4.12042e-06	0	-1	-1
SARS2	11.051	0.0805801	-2.93783	-3.01841	0.170534	-5.21189	-5.35484	0.865142	2.23875e-06	1.30592e-06	0.909669	1.4647e-05	9.11187e-06	16.946	1.32137e-06	5.06624e-06	0	-1	-1
COQ3	10.1201	0.46489	-1.97361	-2.4385	1.28654	-4.57847	-5.65695	0.203003	2.28704e-05	4.12074e-07	0.310925	0.000114019	3.31301e-06	16.7139	1.5364e-06	5.80972e-06	0	-1	-1
SPATA20	10.5361	-0.0304037	-2.38512	-2.35472	-0.0802702	-5.27866	-5.21137	0.936279	1.74152e-06	2.24313e-06	0.958768	1.17978e-05	1.46546e-05	16.6897	1.56082e-06	5.8947e-06	0	-1	-1
TSPAN3	10.7579	-0.156849	-1.74167	-1.58482	-0.586624	-5.46048	-4.96872	0.559571	8.74335e-07	5.53625e-06	0.673042	6.40309e-06	3.26036e-05	16.6656	1.58554e-06	5.95832e-06	0	-1	-1
VCAN	15.8894	0.491572	-1.54425	-2.03582	1.62757	-4.28604	-5.65039	0.108652	6.41019e-05	4.22599e-07	0.188105	0.000289031	3.38564e-06	16.2963	2.01912e-06	7.41283e-06	0	-1	-1
NMNAT3	9.28616	-0.155015	-1.38424	-1.22923	-0.724715	-5.4249	-4.8174	0.471334	1.00108e-06	9.64818e-06	0.593401	7.21436e-06	5.34076e-05	16.1703	2.19359e-06	8e-06	0	-1	-1
TIMP3	11.0867	-0.668792	-3.52336	-2.85457	-1.25874	-5.55888	-4.50371	0.212811	6.00431e-07	2.98492e-05	0.322654	4.59514e-06	0.00014538	16.1465	2.22818e-06	8.10662e-06	0	-1	-1
DBT	11.2647	0.188033	-2.01611	-2.20414	0.544956	-4.89809	-5.35491	0.587725	7.1806e-06	1.30558e-06	0.696801	4.09809e-05	9.11187e-06	16.0894	2.3137e-06	8.38918e-06	0	-1	-1
PGAM5	12.5148	-0.265013	-2.07835	-1.81333	-0.821843	-5.40288	-4.71395	0.414293	1.08845e-06	1.405e-05	0.538958	7.76756e-06	7.42443e-05	15.858	2.69641e-06	9.68787e-06	0	-1	-1
HSDL2	12.5348	-0.301037	-2.21193	-1.9109	-0.877788	-5.40665	-4.67082	0.383424	1.07299e-06	1.64177e-05	0.508377	7.67491e-06	8.52912e-05	15.785	2.83025e-06	1.01327e-05	0	-1	-1
IDH1.1	10.7244	0.322721	-2.15823	-2.48095	0.829963	-4.65281	-5.34855	0.409722	1.75179e-05	1.33743e-06	0.534426	9.03976e-05	9.3138e-06	15.5125	3.39375e-06	1.19338e-05	0	-1	-1
ABHD11	9.52032	0.223848	-1.70361	-1.92746	0.735172	-4.69021	-5.30648	0.464987	1.53087e-05	1.56795e-06	0.58769	8.01028e-05	1.07319e-05	15.4241	3.60023e-06	1.25769e-05	0	-1	-1
MRPS26	9.50601	0.376594	-1.68524	-2.06183	1.17136	-4.39404	-5.37596	0.245904	4.39638e-05	1.20551e-06	0.361466	0.000205579	8.48625e-06	15.1604	4.29736e-06	1.47988e-05	0	-1	-1
MRPL13	9.33375	0.304441	-1.76986	-2.0743	0.924669	-4.50618	-5.2813	0.358698	2.9589e-05	1.72424e-06	0.483105	0.000144289	1.17068e-05	14.9538	4.94039e-06	1.68088e-05	0	-1	-1
ADCK5	9.38015	-0.00518352	-1.65008	-1.6449	-0.0185903	-4.96082	-4.94523	0.985227	5.70021e-06	6.03735e-06	0.990682	3.34282e-05	3.51738e-05	14.8805	5.19142e-06	1.76171e-05	0	-1	-1
RPL14	13.1504	-0.142453	-1.18468	-1.04222	-0.748438	-5.21759	-4.59019	0.457006	2.19136e-06	2.19316e-05	0.579753	1.44096e-05	0.000109943	14.8667	5.24037e-06	1.77732e-05	0	-1	-1
NFU1	9.18845	0.318953	-1.76761	-2.08657	0.960708	-4.46311	-5.26845	0.340405	3.4466e-05	1.80981e-06	0.464425	0.000165164	1.22101e-05	14.8222	5.40055e-06	1.82755e-05	0	-1	-1
NADK2	13.2571	0.515014	-1.15756	-1.67258	1.98996	-3.74935	-5.41748	0.0509788	0.000390047	1.02974e-06	0.100399	0.00144749	7.39801e-06	14.7223	5.7795e-06	1.946e-05	0	-1	-1
ANXA7	17.4335	-0.278591	-1.34447	-1.06588	-1.31434	-5.31717	-4.21539	0.193539	1.50596e-06	8.18472e-05	0.299179	1.03446e-05	0.000359494	14.6431	6.09926e-06	2.03668e-05	0	-1	-1
FDXR	11.8895	0.498776	-1.18612	-1.68489	1.90415	-3.79585	-5.39205	0.0615004	0.000335177	1.13414e-06	0.117323	0.00126638	8.05167e-06	14.6139	6.22192e-06	2.0742e-05	0	-1	-1
MRPL44	9.32186	0.0152358	-1.43332	-1.44855	0.0619065	-4.88202	-4.93391	0.950835	7.61693e-06	6.29446e-06	0.968527	4.32443e-05	3.65006e-05	14.6127	6.2269e-06	2.07472e-05	0	-1	-1
COL6A2	10.7058	-0.418053	-2.59253	-2.17448	-1.00248	-5.21139	-4.37104	0.319982	2.24293e-06	4.76566e-05	0.442748	1.46546e-05	0.000220857	14.4265	7.07112e-06	2.33416e-05	0	-1	-1
PTCD3	9.27217	0.35322	-1.47237	-1.82559	1.21277	-4.23777	-5.2544	0.229786	7.57659e-05	1.90812e-06	0.343039	0.000335297	1.28211e-05	14.3983	7.20868e-06	2.36924e-05	0	-1	-1
FOXRED2	9.679	-0.199344	-2.14844	-1.94909	-0.560938	-5.0678	-4.59758	0.576847	3.83525e-06	2.13589e-05	0.687718	2.36282e-05	0.000107487	14.3234	7.588e-06	2.4797e-05	0	-1	-1
NDUFAF7	9.7602	-0.197563	-1.78463	-1.58706	-0.673901	-5.10297	-4.53806	0.502862	3.36467e-06	2.64178e-05	0.621934	2.10431e-05	0.000129886	14.3219	7.59618e-06	2.48044e-05	0	-1	-1
FXN	11.1133	0.723307	-1.38442	-2.10773	2.19038	-3.51441	-5.35055	0.0322388	0.000826195	1.32732e-06	0.0682426	0.00282906	9.2505e-06	14.3159	7.62754e-06	2.48799e-05	0	-1	-1
PMPCA	11.0156	0.440191	-1.90766	-2.34785	1.16634	-4.23712	-5.21484	0.247913	7.59344e-05	2.21411e-06	0.363552	0.0003358	1.45172e-05	14.2276	8.10397e-06	2.62923e-05	0	-1	-1
SLC25A33.1	9.34235	0.331546	-1.24867	-1.58022	1.30586	-4.12277	-5.21744	0.196389	0.000112427	2.1926e-06	0.302787	0.000476299	1.44118e-05	14.0816	8.96037e-06	2.87625e-05	0	-1	-1
HINT2	12.2677	0.338256	-1.22786	-1.56612	1.34381	-4.08911	-5.2156	0.183872	0.000126066	2.20781e-06	0.287341	0.000528048	1.44864e-05	14.0315	9.2752e-06	2.96944e-05	0	-1	-1
RPS15A	15.5129	-0.465224	-1.2723	-0.807079	-2.30536	-5.28509	-3.35257	0.0244819	1.69979e-06	0.00136397	0.054053	1.15494e-05	0.00437574	13.971	9.67059e-06	3.08885e-05	0	-1	-1
MTHFD1L	9.32331	0.133664	-1.83372	-1.96739	0.401161	-4.61342	-4.9497	0.689671	2.01807e-05	5.93872e-06	0.781349	0.000102381	3.46702e-05	13.9484	9.82308e-06	3.13159e-05	0	-1	-1
DHX30	9.84099	0.570322	-1.63817	-2.20849	1.61005	-3.87672	-5.22638	0.112431	0.000256904	2.12016e-06	0.193463	0.000994859	1.40023e-05	13.8619	1.04285e-05	3.30025e-05	0	-1	-1
MCUB	9.49099	-0.493848	-2.09263	-1.59879	-1.45802	-5.17903	-3.95681	0.149848	2.53235e-06	0.000196857	0.243538	1.62863e-05	0.000788035	13.7193	1.15133e-05	3.60587e-05	0	-1	-1
ALDH1B1	11.0026	0.221962	-1.78975	-2.01171	0.655635	-4.4316	-4.98121	0.514468	3.85211e-05	5.28683e-06	0.63296	0.000182716	3.12869e-05	13.6503	1.20785e-05	3.77314e-05	0	-1	-1
RPS2	12.9551	-0.354265	-1.36742	-1.01316	-1.60068	-5.17925	-3.83743	0.114495	2.53027e-06	0.000292438	0.196305	1.62787e-05	0.00111746	13.6095	1.24271e-05	3.8621e-05	0	-1	-1
BCKDK	10.4026	-0.120611	-2.70528	-2.58467	-0.256411	-4.82112	-4.60618	0.798476	9.51792e-06	2.07115e-05	0.863364	5.2783e-05	0.00010481	13.5097	1.33225e-05	4.10874e-05	0	-1	-1
MTARC1.1	12.8645	-0.748424	-3.45092	-2.70249	-1.31959	-5.10048	-3.9943	0.191791	3.39606e-06	0.000173628	0.297033	2.12175e-05	0.000703892	13.4135	1.42483e-05	4.37197e-05	0	-1	-1
RTN4IP1	10.1847	-0.0975914	-2.09155	-1.99396	-0.267555	-4.80679	-4.58251	0.789924	1.00286e-05	2.25427e-05	0.857076	5.52271e-05	0.00011263	13.4042	1.43418e-05	4.39844e-05	0	-1	-1
PSAP	12.0257	0.137393	-2.59794	-2.73533	0.287602	-4.55871	-4.7998	0.774603	2.45428e-05	1.02874e-05	0.846064	0.000121622	5.64132e-05	13.3222	1.51891e-05	4.63248e-05	0	-1	-1
LRPPRC	12.546	0.740961	-1.95727	-2.69823	1.66566	-3.68831	-5.08459	0.10079	0.000475215	3.60304e-06	0.176446	0.00172032	2.23492e-05	13.058	1.82896e-05	5.50597e-05	0	-1	-1
MMAB	11.531	-0.0146661	-2.81395	-2.79929	-0.0289041	-4.64889	-4.62466	0.977033	1.77667e-05	1.93829e-05	0.985115	9.15658e-05	9.88801e-05	13.0412	1.85068e-05	5.56032e-05	0	-1	-1
DKK2	9.29121	0.289254	-1.58032	-1.86957	0.910389	-4.16944	-4.93259	0.366118	9.58468e-05	6.32503e-06	0.490585	0.000413583	3.66428e-05	12.9773	1.93613e-05	5.79404e-05	0	-1	-1
RPL11	11.9199	-0.497616	-1.51639	-1.01877	-1.9921	-5.08876	-3.41884	0.0507376	3.54757e-06	0.00111263	0.0999886	2.20352e-05	0.00366144	12.9598	1.96023e-05	5.86036e-05	0	-1	-1
ADCK1	9.13805	0.0899561	-1.39285	-1.4828	0.343389	-4.45702	-4.74488	0.732459	3.52162e-05	1.2561e-05	0.813983	0.000168448	6.73158e-05	12.899	2.04629e-05	6.09957e-05	0	-1	-1
CAT	15.1907	0.326714	-0.722773	-1.04949	1.88045	-3.48724	-5.06357	0.064713	0.000899564	3.89609e-06	0.122315	0.00304754	2.39636e-05	12.8554	2.11051e-05	6.27863e-05	0	-1	-1
MARS2	9.31919	0.0119343	-1.61305	-1.62499	0.0403211	-4.56846	-4.60226	0.967966	2.37035e-05	2.10043e-05	0.978919	0.000117913	0.000105967	12.754	2.2678e-05	6.70048e-05	0	-1	-1
C1QB	11.8269	-0.330305	-1.23511	-0.904804	-1.59734	-5.00693	-3.66793	0.11524	4.80699e-06	0.000507421	0.197358	2.88134e-05	0.00182563	12.6871	2.37822e-05	6.9994e-05	0	-1	-1
NTPCR	10.4433	-0.822565	-2.34892	-1.52635	-2.10133	-5.03011	-3.26862	0.0396545	4.41144e-06	0.00175967	0.0813883	2.67336e-05	0.00548183	12.651	2.44001e-05	7.16384e-05	0	-1	-1
ACOT1	12.1917	0.346185	-1.06529	-1.41148	1.45397	-3.75062	-4.96944	0.150962	0.000388444	5.52161e-06	0.244918	0.00144213	3.25279e-05	12.5876	2.55279e-05	7.46959e-05	0	-1	-1
RAPGEF2	10.158	-0.876949	-2.28617	-1.40922	-2.29163	-5.00799	-3.08698	0.0253118	4.78818e-06	0.00301425	0.0556083	2.87196e-05	0.00882411	12.5625	2.59886e-05	7.58844e-05	0	-1	-1
TRMT11	9.5163	0.0898085	-1.67502	-1.76482	0.282911	-4.42321	-4.66037	0.778181	3.9677e-05	1.70477e-05	0.848848	0.000187562	8.82863e-05	12.552	2.61837e-05	7.63565e-05	0	-1	-1
ALG6	10.1737	-0.660451	-1.71178	-1.05133	-2.29117	-4.97794	-3.05732	0.0253402	5.35096e-06	0.00328549	0.0556436	3.16252e-05	0.00953058	12.4154	2.88681e-05	8.37008e-05	0	-1	-1
FIS1	13.9107	0.175744	-0.957475	-1.13322	0.887819	-4.05469	-4.79893	0.378045	0.000141661	1.03201e-05	0.50275	0.000586472	5.65103e-05	12.2806	3.17948e-05	9.13988e-05	0	-1	-1
MRPS2	9.33198	-0.0898959	-1.4954	-1.40551	-0.331365	-4.62074	-4.34297	0.741478	1.96575e-05	5.25744e-05	0.820842	0.000100034	0.000241064	12.2388	3.27633e-05	9.39304e-05	0	-1	-1
CHST14	9.34968	0.284459	-1.12974	-1.41419	1.16407	-3.87545	-4.85126	0.248824	0.000257985	8.52538e-06	0.364529	0.000997768	4.78338e-05	12.2257	3.30743e-05	9.46275e-05	0	-1	-1
MRPL45	9.24317	0.357907	-1.35723	-1.71514	1.20854	-3.84178	-4.85487	0.231395	0.000288288	8.41341e-06	0.344955	0.00110322	4.73225e-05	12.199	3.37139e-05	9.59587e-05	0	-1	-1
ACSF3	12.6153	0.424634	-2.64795	-3.07259	0.780791	-4.08146	-4.73598	0.437876	0.000129382	1.29728e-05	0.561949	0.000540317	6.9135e-05	12.0944	3.63525e-05	0.000102888	0	-1	-1
UNC119	9.76904	-0.44867	-2.11948	-1.67081	-1.21784	-4.82258	-3.80169	0.227866	9.46745e-06	0.00032883	0.340674	5.25513e-05	0.00124344	12.0202	3.83503e-05	0.000107887	0	-1	-1
RPL10A	12.8055	-0.444067	-1.26666	-0.822595	-2.04291	-4.88481	-3.17229	0.0452878	7.53921e-06	0.00234621	0.090896	4.28684e-05	0.00709135	11.9307	4.09129e-05	0.000114511	0	-1	-1
KYAT3	11.9035	-0.412494	-2.27087	-1.85838	-1.02715	-4.74018	-3.87914	0.308312	1.27768e-05	0.000254849	0.430537	6.82308e-05	0.000988378	11.7932	4.51992e-05	0.00012581	0	-1	-1
ATPAF2	9.26015	0.250373	-1.0803	-1.33067	1.06389	-3.84803	-4.73985	0.291478	0.000282418	1.27919e-05	0.41197	0.00108167	6.8291e-05	11.7496	4.66544e-05	0.000129444	0	-1	-1
RPL18	13.0231	-0.330041	-1.1102	-0.780156	-1.71389	-4.83283	-3.39612	0.091509	9.11948e-06	0.0011934	0.162988	5.08062e-05	0.00389688	11.7371	4.70807e-05	0.000130567	0	-1	-1
HIBADH	14.1841	0.637156	-0.943123	-1.58028	2.31708	-2.87507	-4.81742	0.0237928	0.00551723	9.64744e-06	0.0527948	0.0150051	5.34076e-05	11.6576	4.98831e-05	0.000137833	0	-1	-1
ZYG11B	10.7545	-0.861634	-2.13627	-1.27463	-2.31063	-4.8023	-2.86536	0.0241698	1.01942e-05	0.00566869	0.053481	5.6001e-05	0.0153599	11.5848	5.25991e-05	0.000144546	0	-1	-1
POLDIP2	10.5079	-0.499773	-2.49477	-1.995	-1.12541	-4.70929	-3.76589	0.264723	1.42889e-05	0.000369612	0.382703	7.53526e-05	0.00138125	11.5253	5.49342e-05	0.00015001	0	-1	-1
PIK3C2A	9.83759	-0.637854	-1.5806	-0.942747	-2.29753	-4.77253	-2.84657	0.024952	1.13611e-05	0.00597273	0.0549187	6.14819e-05	0.0160659	11.4421	5.83815e-05	0.000158352	0	-1	-1
PNPLA4	9.12636	0.0610316	-1.26277	-1.3238	0.243387	-4.22136	-4.42538	0.808503	8.01807e-05	3.93751e-05	0.870217	0.000352686	0.000186426	11.3671	6.16773e-05	0.000166323	0	-1	-1
ACAN	9.41296	0.0970981	-1.24134	-1.33844	0.387411	-4.15181	-4.47657	0.69977	0.00010181	3.28638e-05	0.789083	0.000435796	0.000158154	11.3644	6.17979e-05	0.000166574	0	-1	-1
GFM2	9.2595	0.152318	-1.37302	-1.52534	0.539084	-4.07349	-4.52539	0.591746	0.000132926	2.76357e-05	0.700172	0.000553589	0.000135544	11.3577	6.21058e-05	0.000167329	0	-1	-1
GFER	13.2878	0.322471	-0.894264	-1.21673	1.49308	-3.47091	-4.72252	0.140452	0.000946583	1.36207e-05	0.231479	0.00318426	7.23121e-05	11.2946	6.50484e-05	0.000174558	0	-1	-1
C15orf61	9.19718	-0.0422769	-1.40107	-1.35879	-0.157406	-4.37284	-4.24089	0.875433	4.73577e-05	7.49536e-05	0.917303	0.000219584	0.000332026	11.2635	6.65518e-05	0.000178434	0	-1	-1
CDK16.1	9.81043	-0.517765	-1.74487	-1.22711	-1.66999	-4.7177	-3.3178	0.0999278	1.38605e-05	0.00151643	0.175203	7.33918e-05	0.00479731	11.1857	7.04707e-05	0.000187777	0	-1	-1
MCCC2	12.3034	0.121968	-1.50282	-1.62479	0.397436	-4.105	-4.43816	0.692401	0.000119438	3.76406e-05	0.783465	0.000503454	0.000178913	11.1465	7.2535e-05	0.000192938	0	-1	-1
MRPL27	9.40306	0.259701	-1.43929	-1.69899	0.829986	-3.85595	-4.5517	0.409709	0.000275143	2.51642e-05	0.534426	0.00105693	0.000124433	11.0636	7.71076e-05	0.000203669	0	-1	-1
TOMM70	12.1776	-0.531205	-1.61013	-1.07892	-1.8489	-4.69783	-3.14795	0.0692077	1.48931e-05	0.00252114	0.129436	7.81983e-05	0.00754969	11.0436	7.8257e-05	0.000206615	0	-1	-1
DCXR	14.313	-0.161037	-1.31982	-1.15878	-0.654083	-4.49373	-3.94542	0.51546	3.09254e-05	0.000204484	0.63401	0.000150098	0.000815154	11.0136	8.00118e-05	0.000210788	0	-1	-1
DDX6	13.4617	-0.318302	-0.763316	-0.445014	-2.32538	-4.67461	-2.72531	0.0233149	1.61949e-05	0.00832455	0.0518674	8.42541e-05	0.0214151	11.0073	8.03833e-05	0.000211583	0	-1	-1
SLC4A1	17.1439	-0.833596	-2.16064	-1.32704	-2.14818	-4.66748	-2.86672	0.0355863	1.66166e-05	0.00564729	0.0740426	8.6226e-05	0.0153175	10.915	8.60651e-05	0.000225071	0	-1	-1
PIGM	10.612	-0.882291	-2.09135	-1.20906	-2.32828	-4.62632	-2.67458	0.0231501	1.92678e-05	0.00953937	0.0515449	9.84642e-05	0.0240965	10.7933	9.41989e-05	0.000245071	0	-1	-1
PRORP	9.13623	0.0523208	-1.23792	-1.29024	0.207554	-4.11657	-4.29055	0.836252	0.000114828	6.31055e-05	0.890688	0.000485565	0.000284822	10.7394	9.80553e-05	0.000254339	0	-1	-1
GCDH	12.7347	0.491352	-0.692067	-1.18342	2.281	-2.69319	-4.60529	0.0259712	0.00907617	2.07776e-05	0.0567685	0.0230838	0.000105086	10.679	0.000102565	0.000265241	0	-1	-1
MSRB2	9.58309	0.62055	-1.26121	-1.88176	1.81368	-3.08998	-4.61034	0.0745334	0.002988	2.04049e-05	0.137653	0.00875575	0.000103382	10.6362	0.000105891	0.000272794	0	-1	-1
RPL18A	13.1959	-0.332142	-1.48314	-1.151	-1.21445	-4.54593	-3.52789	0.229149	2.56869e-05	0.000791931	0.342381	0.000126704	0.00272561	10.6223	0.000106991	0.000275392	0	-1	-1
AIMP2	11.5959	-0.600291	-1.92551	-1.32522	-1.70485	-4.58411	-3.15499	0.093194	2.24136e-05	0.00246935	0.165563	0.00011208	0.00741539	10.5355	0.000114158	0.000291363	0	-1	-1
NCAN	14.1861	0.285171	-0.779241	-1.06441	1.45358	-3.32959	-4.54808	0.151071	0.00146301	2.54908e-05	0.245022	0.00464695	0.000125874	10.4668	0.000120177	0.000305308	0	-1	-1
CLPP	10.2769	0.520989	-1.77079	-2.29178	1.21493	-3.46159	-4.48004	0.228966	0.000974466	3.24624e-05	0.342149	0.00326175	0.000156554	10.3018	0.000136015	0.000342813	0	-1	-1
RPL19	12.5471	-0.684515	-1.61007	-0.925554	-2.28948	-4.51424	-2.59503	0.0254437	2.87535e-05	0.0117737	0.0558101	0.000140533	0.0289749	10.285	0.000137753	0.000346183	0	-1	-1
KRT1.5	13.13	0.715082	-1.47366	-2.18875	1.76606	-3.05095	-4.53139	0.0822735	0.00334665	2.70523e-05	0.149605	0.00967556	0.000132898	10.2775	0.000138528	0.000347987	0	-1	-1
COX17	10.2729	-0.513461	-2.01749	-1.50403	-1.3639	-4.49234	-3.34902	0.177496	3.1078e-05	0.00137885	0.279228	0.000150637	0.00441358	10.2539	0.000141008	0.000353629	0	-1	-1
RMDN1	11.4305	-0.221305	-2.27546	-2.05415	-0.498346	-4.29531	-3.87756	0.619991	6.20712e-05	0.00025619	0.724	0.000280642	0.00099273	10.253	0.000141103	0.000353721	0	-1	-1
AFG1L	9.12945	0.404971	-0.941829	-1.3468	1.61373	-3.14605	-4.4988	0.111628	0.00253526	3.03737e-05	0.192374	0.00758699	0.00014763	10.1644	0.000150846	0.000376275	0	-1	-1
MMUT	11.2891	0.0170881	-1.94381	-1.9609	0.0425746	-4.05972	-4.09541	0.966177	0.000139274	0.000123399	0.978055	0.000577852	0.000518069	10.0858	0.000160069	0.000397643	0	-1	-1
ECI1	13.6089	0.141519	-1.19196	-1.33348	0.539056	-3.80599	-4.25786	0.591765	0.00032424	7.06804e-05	0.700172	0.00122684	0.00031525	10.0057	0.000170071	0.000420248	0	-1	-1
SLC25A17	9.91976	-0.287278	-1.85351	-1.56623	-0.799505	-4.32413	-3.65393	0.427029	5.61456e-05	0.000530731	0.551965	0.000255889	0.00190008	9.97137	0.000174556	0.00043098	0	-1	-1
PEX16	10.1305	-0.781861	-2.28614	-1.50428	-1.81716	-4.45401	-2.93074	0.0739922	3.55927e-05	0.00471898	0.136806	0.00017007	0.0130729	9.9206	0.000181408	0.000446804	0	-1	-1
FUNDC1	11.2945	-1.03803	-2.41964	-1.38161	-2.26043	-4.4169	-2.52204	0.0272905	4.05681e-05	0.0142311	0.0592316	0.000191128	0.0340892	9.85606	0.000190523	0.000467541	0	-1	-1
KRT9	17.7169	0.388542	-1.23463	-1.62317	1.25182	-3.33445	-4.38382	0.215305	0.0014415	4.55694e-05	0.325512	0.00458665	0.000212334	9.81693	0.000196276	0.000480491	0	-1	-1
ADRA1B	10.1875	-0.41476	-2.18931	-1.77455	-0.974888	-4.31371	-3.49648	0.333378	5.82226e-05	0.000873932	0.457104	0.000264624	0.0029757	9.72507	0.0002105	0.000513444	0	-1	-1
DAB2IP.1	10.3234	-0.832913	-2.34743	-1.51452	-1.86647	-4.40961	-2.845	0.0666729	4.16227e-05	0.00599879	0.125431	0.000195639	0.0161216	9.72253	0.000210908	0.000514233	0	-1	-1
RPS3	14.1868	-0.189044	-0.832625	-0.643581	-1.17831	-4.35041	-3.36266	0.243146	5.12251e-05	0.00132249	0.358065	0.00023583	0.00425869	9.71545	0.00021205	0.0005166	0	-1	-1
PPOX	10.8649	-0.636772	-2.38792	-1.75114	-1.39201	-4.37586	-3.20898	0.168857	4.6858e-05	0.002104	0.268099	0.000217434	0.0064288	9.69263	0.000215774	0.000524616	0	-1	-1
GRIA2	16.0416	-0.408206	-0.913346	-0.50514	-2.32502	-4.36083	-2.41182	0.0233356	4.93917e-05	0.0188254	0.051907	0.000228141	0.0432904	9.65838	0.00022149	0.000537221	0	-1	-1
METTL7A	17.9826	-0.501422	-1.48337	-0.981943	-1.77098	-4.39182	-2.90725	0.0814447	4.43081e-05	0.00504173	0.148439	0.00020703	0.0138571	9.64698	0.000223428	0.000541703	0	-1	-1
IPO13	9.53295	-0.534548	-1.27182	-0.737271	-2.19277	-4.37339	-2.53524	0.032058	4.72669e-05	0.0137549	0.0678914	0.000219219	0.0330993	9.64174	0.000224324	0.000543222	0	-1	-1
AMT	10.0399	0.516819	-1.61503	-2.13185	1.25018	-3.27491	-4.3229	0.2159	0.00172665	5.63884e-05	0.326276	0.00539007	0.000256738	9.53509	0.000243393	0.000585653	0	-1	-1
SESTD1	10.0459	-0.658985	-1.70254	-1.04355	-2.00964	-4.35235	-2.66773	0.0487961	5.0878e-05	0.00971546	0.0967083	0.000234291	0.0244699	9.49233	0.000251502	0.000603485	0	-1	-1
SEC63	10.2024	-0.763986	-1.77566	-1.01167	-2.21284	-4.31131	-2.45634	0.0305732	5.87115e-05	0.0168296	0.0651803	0.000266713	0.0393081	9.39357	0.000271315	0.000646415	0	-1	-1
LPCAT3	11.7415	-0.93622	-2.45002	-1.5138	-1.97074	-4.32322	-2.6712	0.0531902	5.6325e-05	0.00962601	0.103886	0.000256513	0.0242778	9.36039	0.000278326	0.000661818	0	-1	-1
RPS9	12.8013	-0.602924	-1.37112	-0.768193	-2.24342	-4.27669	-2.39609	0.0284264	6.62164e-05	0.0195799	0.0612941	0.000297609	0.0447748	9.26836	0.000298772	0.000706145	0	-1	-1
GLDC	9.28759	0.238603	-1.23795	-1.47655	0.802787	-3.49151	-4.16447	0.425143	0.00088763	9.74934e-05	0.55	0.00301668	0.000420089	9.21043	0.00031243	0.000734543	0	-1	-1
MECR	10.9633	0.13332	-1.70204	-1.83536	0.349119	-3.73621	-4.02887	0.728175	0.000407044	0.000154569	0.81076	0.00150428	0.000634846	9.20425	0.000313923	0.000737769	0	-1	-1
BCAT2	9.66386	0.217754	-1.16711	-1.38486	0.779105	-3.50046	-4.15356	0.438861	0.000863125	0.000101202	0.562872	0.0029432	0.000433498	9.18715	0.000318098	0.000747	0	-1	-1
ELOVL5	10.2269	-0.434536	-1.8195	-1.38496	-1.19848	-4.2067	-3.20205	0.235259	8.43328e-05	0.00214789	0.349114	0.00036934	0.00655188	9.04158	0.000356037	0.0008287	0	-1	-1
LRBA	9.87614	-0.453839	-1.6527	-1.19886	-1.38498	-4.22785	-3.06686	0.170988	7.84057e-05	0.00319587	0.270914	0.000345381	0.00929737	9.02822	0.000359747	0.000836692	0	-1	-1
TMLHE	12.3628	0.158641	-1.41369	-1.57233	0.482003	-3.60058	-4.00463	0.631489	0.000629286	0.000167707	0.733319	0.00221537	0.000683704	8.88688	0.000401509	0.000925994	0	-1	-1
KRT5.2	9.29233	-0.251298	-1.0849	-0.833605	-1.1478	-4.1539	-3.19172	0.255428	0.000101086	0.00221483	0.372258	0.000433206	0.00672897	8.84091	0.000416146	0.000955383	0	-1	-1
PDK1.1	9.34263	0.343768	-0.986019	-1.32979	1.28691	-3.09423	-4.17301	0.202878	0.00295121	9.4681e-05	0.310785	0.00866611	0.000409806	8.83656	0.000417559	0.000957901	0	-1	-1
GAS2L1	9.35948	-0.325487	-1.05672	-0.731231	-1.54189	-4.19628	-2.90376	0.128154	8.74096e-05	0.00509146	0.214954	0.000381089	0.0139727	8.83294	0.000418739	0.000959672	0	-1	-1
ERLIN1.1	12.758	-0.713822	-2.39056	-1.67674	-1.49022	-4.18356	-2.93435	0.1412	9.13138e-05	0.00467104	0.232395	0.000396661	0.0129559	8.79314	0.000431938	0.000987893	0	-1	-1
PGGT1B	9.39153	-0.200914	-1.3465	-1.14559	-0.72064	-4.04857	-3.44448	0.47382	0.000144624	0.0010277	0.595868	0.00059792	0.00341475	8.77357	0.000438585	0.00100196	0	-1	-1
CMPK2	9.06877	0.169368	-0.831017	-1.00038	0.821912	-3.38056	-4.06955	0.414255	0.00125186	0.000134714	0.538947	0.00406296	0.000560522	8.75439	0.000445204	0.00101593	0	-1	-1
FAHD1	10.312	0.738051	-1.33416	-2.07222	1.76818	-2.67938	-4.1616	0.0819162	0.00941789	9.84569e-05	0.149134	0.0238427	0.000423537	8.65979	0.000479383	0.00108534	0	-1	-1
C12orf4	9.95474	-0.724103	-1.88207	-1.15797	-1.89918	-4.13798	-2.54595	0.0621626	0.000106738	0.0133793	0.118269	0.000455066	0.0323303	8.57792	0.000511148	0.00115251	0	-1	-1
LDHD	9.89387	-0.389767	-1.85505	-1.46528	-1.01854	-4.06362	-3.20981	0.312352	0.000137445	0.00209879	0.434467	0.000571232	0.00641613	8.54086	0.000526235	0.00118344	0	-1	-1
MIGA1	9.09415	0.189533	-0.894993	-1.08453	0.836704	-3.31201	-4.0134	0.40595	0.0015433	0.000162835	0.530918	0.00487468	0.000665934	8.48726	0.000548872	0.00122706	0	-1	-1
FBN2	9.14649	0.475274	-0.649828	-1.1251	2.05929	-2.36025	-4.0865	0.0436423	0.0214005	0.000127189	0.0882565	0.0482287	0.000532014	8.42256	0.000577536	0.00128686	0	-1	-1
SLC25A35	9.30085	0.155272	-1.00324	-1.15851	0.630783	-3.41648	-3.94525	0.530484	0.00112077	0.000204606	0.647882	0.00368359	0.000815283	8.41703	0.000580058	0.00129153	0	-1	-1
SRPX	9.34902	-0.0503472	-1.44426	-1.39392	-0.1572	-3.78016	-3.64838	0.875594	0.000352811	0.000540254	0.917419	0.00132638	0.0019281	8.38029	0.000597097	0.00132508	0	-1	-1
DENND10	9.8858	-0.713654	-1.82662	-1.11297	-1.90015	-4.07695	-2.4841	0.0620327	0.000131379	0.0156838	0.118084	0.000548027	0.0370319	8.33296	0.000619814	0.00137148	0	-1	-1
CCDC90B	11.9717	-0.0709282	-2.11438	-2.04345	-0.150621	-3.76388	-3.63762	0.88076	0.000372039	0.000559187	0.921078	0.00138918	0.00199097	8.31847	0.000626944	0.00138522	0	-1	-1
MRPS7	9.2319	0.0461385	-1.04066	-1.0868	0.191352	-3.61798	-3.77838	0.848871	0.00059538	0.00035486	0.899591	0.00210867	0.00133298	8.31391	0.000629207	0.00138972	0	-1	-1
DNAJC28	9.23681	0.243939	-0.754965	-0.998904	1.17359	-3.0447	-4.02849	0.245018	0.00340759	0.000154766	0.360472	0.00982826	0.00063551	8.27518	0.000648757	0.00142925	0	-1	-1
EPB42	10.4092	-0.980701	-2.0136	-1.0329	-2.32613	-4.00364	-2.05371	0.0232725	0.000168266	0.0441971	0.0518047	0.000685829	0.0891715	8.26932	0.000651772	0.00143485	0	-1	0
RACK1	13.6096	-0.200434	-1.1348	-0.93437	-0.832799	-3.95253	-3.25442	0.408132	0.000199691	0.00183649	0.533082	0.000798323	0.00569283	8.22295	0.000676124	0.00148522	0	-1	-1
LSS	13.6029	-0.412843	-0.848642	-0.435798	-2.31658	-3.99183	-2.0499	0.0238217	0.000175075	0.0445791	0.0528524	0.000709282	0.089771	8.21849	0.00067851	0.00148938	0	-1	0
GCSH	11.8807	0.711714	-1.9573	-2.66901	1.27441	-2.93795	-4.00625	0.207242	0.0046237	0.000166796	0.316031	0.0128423	0.000680904	8.12441	0.000731038	0.00160004	0	-1	-1
ISCU	10.2819	-0.0891792	-1.55993	-1.47075	-0.255903	-3.75234	-3.53783	0.798867	0.000386268	0.000767555	0.863664	0.00143582	0.00265025	8.09185	0.000750179	0.00163956	0	-1	-1
H2BC11.1	10.2081	-0.000897285	-2.01869	-2.01779	-0.00193658	-3.65225	-3.65062	0.998461	0.000533599	0.000536382	0.999121	0.00190885	0.0019173	8.08722	0.000752942	0.00164501	0	-1	-1
ARSF	9.50501	-0.0604752	-1.31275	-1.25228	-0.204989	-3.7301	-3.55827	0.838248	0.000415183	0.000719618	0.892081	0.0015289	0.00250234	8.07615	0.000759595	0.00165834	0	-1	-1
MRPL10	9.24146	-0.264926	-1.39588	-1.13095	-0.889457	-3.92856	-3.18295	0.377172	0.000216305	0.00227325	0.501662	0.000854585	0.00689492	8.06452	0.000766645	0.00167072	0	-1	-1
COX18	9.2382	0.193313	-1.25511	-1.44842	0.614612	-3.34509	-3.8603	0.541044	0.00139548	0.000271216	0.657111	0.00445818	0.00104272	8.06164	0.000768404	0.00167284	0	-1	-1
DARS2	11.2499	0.0119663	-1.5569	-1.56886	0.0332819	-3.62989	-3.65779	0.973556	0.00057316	0.000524197	0.982704	0.00203673	0.00187966	8.05418	0.000772974	0.00168209	0	-1	-1
NKIRAS1	9.84774	-0.839779	-1.89337	-1.0536	-2.10778	-3.98366	-2.21676	0.0390713	0.000179941	0.0302898	0.0803184	0.000726726	0.0646671	8.05117	0.000774824	0.00168491	0	-1	0
H2AC11.1	9.46021	-0.212517	-1.32145	-1.10893	-0.743758	-3.87682	-3.25334	0.459812	0.000256819	0.00184243	0.582365	0.000994742	0.00570831	7.98581	0.000816185	0.00176913	0	-1	-1
GYG2	11.6859	-0.337797	-1.65169	-1.31389	-0.956181	-3.9192	-3.11766	0.342668	0.000223147	0.00275582	0.466567	0.000877253	0.00816363	7.96593	0.000829214	0.00179416	0	-1	-1
EPN1	9.99853	-0.0512736	-1.45732	-1.40604	-0.154541	-3.68205	-3.5525	0.877682	0.000484896	0.000732846	0.919237	0.00175188	0.00254152	7.94855	0.000840778	0.001814	0	-1	-1
MTDH	10.5572	-0.838719	-1.73723	-0.898514	-2.25584	-3.91684	-2.02583	0.0275931	0.000224906	0.0470607	0.0597813	0.000883378	0.0938734	7.8996	0.000874252	0.00187752	0	-1	0
ANXA11	17.4386	-0.179117	-1.16072	-0.981602	-0.707646	-3.84407	-3.25087	0.481798	0.000286123	0.00185617	0.60261	0.0010954	0.00574601	7.88362	0.00088547	0.00189824	0	-1	-1
KRT2.7	10.8606	1.10836	-1.25213	-2.36049	2.19654	-2.08015	-3.92145	0.0317743	0.0416226	0.000221486	0.0673613	0.0847287	0.00087202	7.87431	0.000892078	0.00191105	0	0	-1
CXCL12	9.40671	0.605296	-1.07706	-1.68235	1.70133	-2.53773	-3.96391	0.0938564	0.0136668	0.000192242	0.166483	0.0329287	0.000771774	7.85725	0.000904323	0.00193386	0	-1	-1
RPL35	10.2358	-0.213198	-2.14279	-1.9296	-0.446605	-3.76276	-3.38838	0.656705	0.000373395	0.00122214	0.754496	0.00139367	0.00397787	7.85439	0.000906387	0.0019376	0	-1	-1
HRNR	13.8777	-0.0291519	-0.872422	-0.84327	-0.145624	-3.65323	-3.53115	0.884688	0.000531931	0.00078385	0.92373	0.00190396	0.00270087	7.83751	0.000918698	0.00196183	0	-1	-1
ME1.1	9.90978	0.708351	-1.23203	-1.94038	1.71727	-2.50379	-3.94333	0.0908866	0.0149141	0.000205919	0.16214	0.0354959	0.000819792	7.77745	0.000963919	0.00205189	0	-1	-1
PLS1.1	10.177	-0.0793925	-1.67788	-1.59849	-0.206739	-3.6626	-3.4893	0.836886	0.000516171	0.000893798	0.891206	0.00185417	0.00303197	7.77767	0.000963742	0.00205189	0	-1	-1
H4C1	15.9051	-0.586155	-2.20786	-1.6217	-1.23905	-3.91229	-2.87363	0.219966	0.000228332	0.00553945	0.33118	0.000895865	0.0150587	7.75042	0.000985011	0.00209164	0	-1	-1
MRPL41	9.18613	0.245449	-0.899811	-1.14526	0.989127	-3.03968	-3.86884	0.326418	0.00345737	0.000263678	0.449872	0.00994974	0.00101663	7.72658	0.00100401	0.00212675	0	-1	-1
RPS5	13.2073	-0.3542	-0.858669	-0.504469	-1.92564	-3.91325	-2.29904	0.0587063	0.000227603	0.0248607	0.112804	0.000893201	0.0547496	7.70619	0.00102055	0.00215878	0	-1	0
C1QTNF5	12.8029	-0.121165	-2.37777	-2.25661	-0.221879	-3.65002	-3.46402	0.825132	0.000537428	0.000967127	0.881844	0.00191952	0.00324368	7.69901	0.00102645	0.00216923	0	-1	-1
FBN1	9.53054	0.289146	-1.73912	-2.02826	0.642288	-3.23838	-3.77679	0.523037	0.00192704	0.000356706	0.641084	0.00594612	0.00133881	7.66883	0.00105161	0.00221751	0	-1	-1
HIP1.1	10.1555	-0.865852	-1.77123	-0.905375	-2.24749	-3.85403	-1.97001	0.0281505	0.000276886	0.0532758	0.0608076	0.00106295	0.103998	7.66915	0.00105135	0.00221751	0	-1	0
PPTC7	9.28815	0.0494159	-0.875912	-0.925328	0.231964	-3.44667	-3.64112	0.817325	0.00102072	0.000552951	0.876724	0.00339467	0.00197032	7.64479	0.00107212	0.0022577	0	-1	-1
ECH1	13.855	0.0694535	-1.87489	-1.94435	0.153702	-3.47814	-3.60698	0.878341	0.000925504	0.000616606	0.91965	0.00312261	0.00217706	7.62394	0.00109023	0.00229255	0	-1	-1
ATP1B2	18.0211	-0.411174	-1.10561	-0.694432	-1.72044	-3.87793	-2.43573	0.0903053	0.000255874	0.0177287	0.161223	0.000991718	0.0411068	7.52466	0.00118091	0.00247378	0	-1	-1
LAMA2	10.1254	0.463072	-0.972799	-1.43587	1.49016	-2.62417	-3.87333	0.141218	0.0109053	0.000259801	0.232403	0.0270746	0.00100372	7.5121	0.00119292	0.00249721	0	-1	-1
GUF1	9.24171	0.290994	-0.850368	-1.14136	1.16713	-2.8591	-3.83748	0.247594	0.00576828	0.000292394	0.363319	0.0155875	0.00111746	7.48125	0.00122297	0.00255481	0	-1	-1
SEC61A1.1	10.0054	-0.602892	-1.79903	-1.19614	-1.54194	-3.85703	-2.56446	0.12814	0.000274161	0.0127518	0.214952	0.00105338	0.0310496	7.44172	0.00126262	0.00263129	0	-1	-1
CBR4	11.5069	0.441924	-1.1077	-1.54962	1.30156	-2.73479	-3.82585	0.197849	0.00811379	0.000303788	0.304572	0.0209381	0.00115596	7.37388	0.00133378	0.0027672	0	-1	-1
SCAP	10.6203	-0.617216	-1.17155	-0.554331	-2.33838	-3.72068	-1.76048	0.0225842	0.000428046	0.0832228	0.0504769	0.00157022	0.150983	7.28974	0.00142783	0.0029492	0	-1	0
PEX3	9.37073	-0.480992	-1.07063	-0.589643	-2.02331	-3.77531	-2.07922	0.0473267	0.000358431	0.0417103	0.0942519	0.00134445	0.0848978	7.24442	0.00148129	0.00304922	0	-1	0
MRPS21	9.20796	0.327009	-0.976508	-1.30352	1.12832	-2.82446	-3.7703	0.263501	0.00634961	0.000364337	0.38124	0.0169044	0.00136407	7.23148	0.00149695	0.0030783	0	-1	-1
TARS2	9.08394	0.416082	-0.49059	-0.906672	2.0579	-2.034	-3.75908	0.04378	0.0462055	0.000377892	0.0885053	0.0923907	0.00140872	7.20647	0.00152766	0.00313614	0	0	-1
ABCD2	9.52914	-0.507461	-1.16366	-0.656204	-1.96275	-3.77292	-2.12759	0.0541337	0.000361244	0.0373269	0.105429	0.00135388	0.077257	7.20567	0.00152865	0.0031371	0	-1	0
MGP	10.1448	-0.396577	-1.70088	-1.3043	-1.04174	-3.74534	-2.87208	0.301548	0.000395158	0.00556354	0.42312	0.00146437	0.0151174	7.18293	0.00155716	0.00319129	0	-1	-1
CTNNA3	10.4404	-0.721576	-1.47164	-0.750067	-2.17968	-3.72648	-1.89931	0.0330607	0.00042009	0.0621452	0.0696121	0.00154603	0.118261	7.17481	0.00156748	0.00321134	0	-1	0
ETHE1	11.0531	0.520371	-0.835702	-1.35607	1.72056	-2.31629	-3.75859	0.0902836	0.0238384	0.000378497	0.1612	0.0528718	0.0014104	7.07629	0.00169839	0.00345731	0	0	-1
PEF1	15.3253	-0.416736	-0.989486	-0.57275	-1.87803	-3.73799	-2.16368	0.0650478	0.0004047	0.0343228	0.122819	0.00149637	0.0718252	7.04507	0.00174219	0.00353934	0	-1	0
COQ7	10.6809	0.472042	-0.962124	-1.43417	1.46855	-2.50914	-3.74018	0.146976	0.0147109	0.000401835	0.240008	0.0350538	0.00148668	7.00043	0.00180685	0.00365842	0	-1	-1
APOE	14.8614	-0.191771	-0.697706	-0.505935	-1.21594	-3.7084	-2.68911	0.228585	0.000445391	0.00917584	0.341664	0.00162695	0.0233112	6.94557	0.00188972	0.003816	0	-1	-1
KRT14	14.9222	0.454922	-0.823003	-1.27792	1.57661	-2.39097	-3.7126	0.119939	0.0198311	0.000439384	0.203868	0.0452592	0.00160695	6.89196	0.0019745	0.00396603	0	-1	-1
DPY19L1	12.1909	-0.591746	-1.25201	-0.660259	-2.06669	-3.66549	-1.93304	0.042916	0.000511402	0.0577691	0.0870004	0.00183886	0.111392	6.88853	0.00198006	0.00397588	0	-1	0
RPS13	11.8345	-0.383796	-1.63284	-1.24905	-1.02488	-3.65511	-2.79599	0.309375	0.000528719	0.00686725	0.431545	0.001894	0.0181099	6.83592	0.00206733	0.00413876	0	-1	-1
TRIM14	9.26999	-0.0660843	-0.974906	-0.908821	-0.280021	-3.46291	-3.22818	0.780387	0.000970481	0.0019868	0.850317	0.00325141	0.00610872	6.82819	0.00208047	0.0041637	0	-1	-1
RPS27	10.2994	-0.100681	-1.30326	-1.20258	-0.320166	-3.47411	-3.20572	0.749911	0.000937211	0.00212451	0.827152	0.00315625	0.00648604	6.81741	0.00209896	0.00419653	0	-1	-1
RPS18	14.9361	-0.0970415	-1.03275	-0.935713	-0.391112	-3.48921	-3.16135	0.697046	0.000894052	0.00242339	0.786909	0.00303226	0.00729306	6.78348	0.00215827	0.00429667	0	-1	-1
SSR1	11.9284	-1.00589	-2.75299	-1.74711	-1.60347	-3.67877	-2.33463	0.113878	0.000490036	0.0227931	0.195505	0.00176904	0.0508749	6.76898	0.00218413	0.00434387	0	-1	0
CYB5R3	15.8139	0.20595	-0.496541	-0.702491	1.28008	-2.58713	-3.66019	0.205251	0.0120196	0.000520181	0.313552	0.0295081	0.0018671	6.73764	0.00224114	0.00444993	0	-1	-1
FASTKD5	9.09693	0.524732	-0.698594	-1.22333	1.86862	-2.08542	-3.65183	0.0663688	0.0411246	0.00053431	0.124942	0.0839031	0.00191102	6.73724	0.00224189	0.00444996	0	0	-1
GRAMD2B	10.0082	-0.744391	-1.61276	-0.868366	-1.99554	-3.62423	-1.95141	0.0503507	0.000583628	0.0554975	0.0993125	0.0020719	0.107779	6.70522	0.00230173	0.00455381	0	-1	0
DAD1	12.1033	-0.673413	-2.42094	-1.74753	-1.20811	-3.64079	-2.62806	0.231561	0.000553548	0.0107938	0.345118	0.00197206	0.0268471	6.68895	0.00233278	0.00460771	0	-1	-1
SFXN2	9.18126	-0.277575	-1.30653	-1.02895	-0.910452	-3.59237	-2.82916	0.366085	0.000645927	0.00626762	0.490585	0.00226692	0.0167278	6.66747	0.00237441	0.00468231	0	-1	-1
CLYBL	10.6043	0.496543	-1.48033	-1.97687	1.08215	-2.70442	-3.61156	0.283347	0.00880653	0.000607683	0.403208	0.0224893	0.00214848	6.63466	0.00243953	0.00478423	0	-1	-1
MICOS10	9.48912	0.210623	-0.957974	-1.1686	0.761268	-2.9025	-3.54065	0.449363	0.00510952	0.000760765	0.572644	0.0140159	0.00262831	6.58493	0.00254172	0.00496373	0	-1	-1
GPR89A	9.88652	-0.58075	-1.74383	-1.16308	-1.43468	-3.61124	-2.40858	0.156367	0.000608296	0.0189787	0.251859	0.00214939	0.0435931	6.52431	0.00267231	0.00519363	0	-1	-1
MRPS23	9.17714	0.143009	-0.88003	-1.02304	0.580093	-2.99238	-3.47866	0.563939	0.00396063	0.000923992	0.676503	0.0111871	0.00311867	6.51806	0.00268616	0.00521888	0	-1	-1
MYH11.2	9.37707	0.111329	-1.06777	-1.1791	0.385259	-3.09748	-3.42043	0.701355	0.00292336	0.00110716	0.79015	0.00859405	0.00364543	6.51633	0.00269	0.00522299	0	-1	-1
IKBKB	9.78441	-0.572703	-1.64756	-1.07486	-1.49644	-3.60877	-2.35434	0.139576	0.000613109	0.0217148	0.230265	0.00216555	0.048822	6.51176	0.00270021	0.00523777	0	-1	-1
IRAG1	9.83184	-0.740764	-1.47308	-0.732313	-2.12125	-3.53609	-1.7579	0.0378773	0.000771752	0.0836648	0.0782357	0.00266322	0.151649	6.49977	0.00272714	0.00528661	0	-1	0
KRT1.3	18.354	0.680183	-0.825245	-1.50543	1.92066	-1.95341	-3.56345	0.0593439	0.0552553	0.000707933	0.113933	0.1074	0.00246548	6.45972	0.0028191	0.0054353	0	0	-1
VCL	14.3283	-0.359462	-0.662258	-0.302795	-2.25162	-3.4774	-1.58993	0.0278735	0.000927619	0.116902	0.060288	0.00312827	0.199678	6.42868	0.00289257	0.00557163	0	-1	0
RPS7	13.4938	-0.394219	-1.0132	-0.618979	-1.6572	-3.5704	-2.18122	0.102496	0.00069253	0.0329416	0.178994	0.00241647	0.0694228	6.38954	0.00298803	0.00573543	0	-1	0
OSBPL10	10.4589	-0.838629	-1.59662	-0.757989	-2.17058	-3.46411	-1.64457	0.0337739	0.000966857	0.105083	0.0708234	0.00324356	0.182791	6.31329	0.0031835	0.00607787	0	-1	0
KRT10	17.467	0.633007	-1.18765	-1.82065	1.46655	-2.30655	-3.53592	0.147516	0.0244113	0.00077218	0.240717	0.0539169	0.0026642	6.25151	0.00335152	0.00637052	0	0	-1
RPS16	13.8382	-0.326532	-1.08949	-0.762961	-1.26109	-3.52721	-2.47007	0.211968	0.000793635	0.0162539	0.321617	0.00273044	0.0381548	6.24924	0.00335785	0.00637834	0	-1	-1
MRPS31	9.14633	0.107561	-0.989271	-1.09683	0.392265	-3.02429	-3.35312	0.696198	0.00361417	0.00136168	0.7867	0.0103371	0.00437017	6.24432	0.00337165	0.00639674	0	-1	-1
AP1S2	9.5348	-0.19484	-1.2608	-1.06596	-0.630565	-3.42044	-2.89186	0.530626	0.00110713	0.00526428	0.647969	0.00364543	0.0144034	6.24089	0.0033813	0.00641102	0	-1	-1
H2AC18	9.26041	0.519514	-0.553548	-1.07306	2.00986	-1.79519	-3.48	0.0487716	0.0774634	0.000920133	0.0966702	0.142167	0.00310738	6.23953	0.00338512	0.00641626	0	0	-1
KRT14.2	12.3581	0.528751	-1.41233	-1.94108	1.13942	-2.55127	-3.50642	0.258879	0.0131962	0.000847169	0.37599	0.0319346	0.00289366	6.21363	0.00345902	0.00655018	0	-1	-1
ATP1A2.2	18.5846	-0.299491	-0.642443	-0.342952	-1.93712	-3.48332	-1.85948	0.0572578	0.000910656	0.0676717	0.110524	0.00308053	0.127034	6.20484	0.00348449	0.0065871	0	-1	0
ISOC2	13.1208	0.476073	-1.10718	-1.58325	1.26022	-2.45683	-3.51324	0.21228	0.0168089	0.000829235	0.322009	0.0392743	0.00283733	6.19877	0.00350218	0.00661535	0	-1	-1
ASAH1	15.9475	0.117823	-0.710768	-0.828591	0.575365	-2.90955	-3.39186	0.567112	0.00500928	0.00120914	0.679205	0.0137784	0.00393907	6.18678	0.00353737	0.00667558	0	-1	-1
RPS27L	10.359	-1.00407	-1.7987	-0.794636	-2.25893	-3.39223	-1.49863	0.027389	0.00120775	0.139009	0.0594027	0.00393597	0.229641	6.17869	0.00356136	0.00671247	0	-1	0
CYP4F8	11.4062	-0.697626	-1.67002	-0.972389	-1.74422	-3.50014	-2.038	0.0860417	0.000864003	0.0457914	0.155152	0.00294465	0.0916736	6.17208	0.00358107	0.00674753	0	-1	0
MFSD8	9.89395	-0.463312	-1.57504	-1.11173	-1.22882	-3.50181	-2.47172	0.22375	0.000859474	0.0161857	0.335846	0.00293251	0.0380193	6.16597	0.00359937	0.00677568	0	-1	-1
TSPO	9.58932	-0.466544	-1.49204	-1.02549	-1.30507	-3.49871	-2.4047	0.196657	0.000867873	0.0191638	0.303122	0.00295673	0.0439404	6.13627	0.00368979	0.00692866	0	-1	-1
RUFY2.1	10.3666	-0.793346	-1.74196	-0.948617	-1.88411	-3.46791	-1.88851	0.0642079	0.000955488	0.0636045	0.121521	0.00321006	0.120507	6.12565	0.00372269	0.00698393	0	-1	0
CTSG	10.099	-0.604731	-2.2011	-1.59637	-1.14063	-3.48025	-2.52409	0.258379	0.000919429	0.0141564	0.375385	0.00310557	0.0339569	6.11742	0.00374839	0.00702998	0	-1	-1
RPS4X	13.7069	-0.37265	-0.685618	-0.312969	-2.19842	-3.39061	-1.54774	0.0316337	0.00121379	0.12674	0.0671181	0.0039521	0.213036	6.1146	0.00375726	0.00704442	0	-1	0
ARHGEF10	9.35663	-0.189608	-0.863951	-0.674342	-0.900725	-3.4404	-2.68535	0.371196	0.00104077	0.00926873	0.49571	0.00345188	0.0235176	6.0959	0.00381649	0.00714221	0	-1	-1
MRPL50	9.03661	0.426383	-0.815117	-1.2415	1.43009	-2.29176	-3.49057	0.157676	0.0253036	0.000890251	0.253505	0.0555968	0.00302276	6.0927	0.00382672	0.00715914	0	0	-1
BARHL1	11.2242	-1.01375	-3.02777	-2.01402	-1.39341	-3.48863	-2.32058	0.168437	0.000895657	0.0235905	0.267525	0.00303657	0.0524034	6.08815	0.0038413	0.00717754	0	-1	0
HINT3	14.8721	0.265419	-0.226561	-0.49198	2.17994	-1.55985	-3.38724	0.0330405	0.123849	0.00122645	0.0695962	0.209242	0.00399047	6.08724	0.00384423	0.00718079	0	0	-1
KRT1	13.3904	0.758125	-0.968306	-1.72643	1.81125	-1.93926	-3.45758	0.074913	0.0569917	0.000986718	0.138171	0.110133	0.00329729	6.05692	0.00394305	0.00733822	0	0	-1
ALDH1L1.1	13.633	-0.285472	-1.06144	-0.775964	-1.10386	-3.44058	-2.51524	0.273889	0.00104022	0.0144823	0.392971	0.0034513	0.0346088	5.98816	0.00417702	0.00772615	0	-1	-1
MRPL53	9.16938	0.0343565	-1.11117	-1.14553	0.113817	-3.08577	-3.18118	0.909748	0.00302492	0.00228527	0.941098	0.00885251	0.0069279	5.96205	0.00426959	0.00788292	0	-1	-1
RPL7A	13.8742	-0.389242	-0.704534	-0.315292	-2.19866	-3.33601	-1.49293	0.0316155	0.00143467	0.140492	0.0671015	0.00456732	0.231503	5.95308	0.00430185	0.00793526	0	-1	0
SUOX	12.6405	0.386684	-0.32003	-0.706713	2.17966	-1.5122	-3.33935	0.0330621	0.135528	0.00142013	0.0696121	0.224812	0.00452817	5.94467	0.00433234	0.0079866	0	0	-1
UNG	9.14921	0.391392	-0.47915	-0.870541	1.82986	-1.87787	-3.41179	0.0720446	0.0650714	0.00113711	0.133914	0.122851	0.00372916	5.91714	0.00443374	0.00813883	0	0	-1
CD63	16.0423	-0.178013	-1.09831	-0.920296	-0.644121	-3.3314	-2.79145	0.521856	0.00145497	0.00695326	0.639926	0.0046242	0.0183128	5.89229	0.00452738	0.00829562	0	-1	-1
COL8A1	9.67508	-0.191663	-1.50086	-1.3092	-0.500621	-3.28623	-2.86657	0.618398	0.00166864	0.00564961	0.722784	0.00523057	0.0153192	5.86591	0.00462903	0.00846749	0	-1	-1
INA	9.66134	-0.128144	-1.31463	-1.18648	-0.377477	-3.24624	-2.92981	0.707099	0.00188213	0.00473127	0.793853	0.00582138	0.013103	5.85533	0.00467044	0.00853968	0	-1	-1
PITRM1	11.8857	-0.0687719	-1.61323	-1.54445	-0.159845	-3.14318	-3.00918	0.873519	0.00255681	0.00377454	0.91572	0.00763763	0.0107282	5.75256	0.00509323	0.00923092	0	-1	-1
DHTKD1	9.23058	-0.148041	-0.971555	-0.823515	-0.594738	-3.27188	-2.77333	0.554168	0.00174246	0.0073066	0.66859	0.0054338	0.0191352	5.71846	0.00524209	0.00947049	0	-1	-1
LRRC7	9.71034	-0.551121	-1.32291	-0.771788	-1.66503	-3.35036	-1.95461	0.100916	0.00137319	0.0551103	0.176608	0.0043978	0.107141	5.65371	0.00553722	0.00997095	0	-1	0
MRPL28	9.26032	0.00200192	-1.0475	-1.0495	0.00695212	-3.04937	-3.0552	0.994475	0.00336192	0.0033057	0.996945	0.00971198	0.00957054	5.65098	0.00555002	0.00998805	0	-1	-1
KRT5	15.9239	0.743362	-0.494186	-1.23755	2.27829	-1.26965	-3.17948	0.0261418	0.20892	0.00229678	0.0570796	0.318003	0.00695931	5.59697	0.00580996	0.0104187	0	0	-1
RPS25	11.4743	0.108285	-1.1601	-1.26839	0.321641	-2.88859	-3.15821	0.748799	0.00531261	0.00244593	0.826126	0.0145182	0.00735357	5.59625	0.0058135	0.010422	0	-1	-1
DRG1	9.65291	-0.351732	-0.988562	-0.63683	-1.41849	-3.34199	-2.1529	0.161019	0.00140875	0.0351972	0.257716	0.00449583	0.073376	5.58463	0.00587105	0.0105189	0	-1	0
APOD	17.1612	0.316977	-0.663557	-0.980533	1.28686	-2.25822	-3.33696	0.202895	0.027436	0.00143054	0.310785	0.0594905	0.00455574	5.57522	0.00591813	0.0106001	0	0	-1
KRT13.1	12.7885	0.179982	-2.56634	-2.74633	0.243557	-2.9112	-3.11537	0.808372	0.00498607	0.00277439	0.870179	0.0137208	0.00820925	5.53713	0.00611263	0.010913	0	-1	-1
RHOT1	9.19067	0.06046	-0.965395	-1.02585	0.218113	-2.91947	-3.1023	0.828053	0.0048714	0.00288247	0.884156	0.0134378	0.00849171	5.52249	0.00618914	0.0110239	0	-1	-1
KRT80	10.2175	0.826596	-0.837726	-1.66432	1.93208	-1.64142	-3.26103	0.0578897	0.105738	0.00180034	0.111577	0.183807	0.00559605	5.51097	0.00625	0.0111136	0	0	-1
PPP6C	12.2601	-0.516503	-0.834402	-0.317898	-2.31268	-3.13186	-1.19321	0.0240496	0.00264333	0.237302	0.0532734	0.00787924	0.351356	5.51084	0.00625072	0.0111136	0	-1	0
FBN1.1	9.29624	0.0716381	-1.23696	-1.30859	0.20112	-2.91105	-3.07965	0.841259	0.00498812	0.00307929	0.894133	0.0137243	0.00899855	5.46233	0.00651397	0.011541	0	-1	-1
ACOT13	11.1106	0.0324595	-2.48368	-2.51614	0.0463578	-2.97346	-3.01232	0.963173	0.0041804	0.00374069	0.976616	0.011753	0.0106437	5.43425	0.00667158	0.0117857	0	-1	-1
NME3	13.4179	-0.065211	-0.667071	-0.60186	-0.364213	-3.12315	-2.81784	0.716929	0.00271184	0.00646669	0.801854	0.00805569	0.0171632	5.41848	0.00676185	0.0119278	0	-1	-1
LAMC1	12.3302	0.730752	-0.876536	-1.60729	1.76747	-1.77721	-3.25883	0.0820351	0.0804043	0.00181227	0.149306	0.146705	0.00563026	5.40782	0.00682358	0.0120227	0	0	-1
KRT10.2	17.8418	0.705294	-0.604469	-1.30976	2.04835	-1.47162	-3.1887	0.0447353	0.146147	0.00223482	0.0900157	0.238977	0.00678629	5.39126	0.00692055	0.0121758	0	0	-1
PLOD1	10.0975	-0.562524	-1.29187	-0.729349	-1.69355	-3.26033	-1.84068	0.0953348	0.00180411	0.0704212	0.168652	0.00560683	0.1313	5.37976	0.00698879	0.0122816	0	-1	0
KCND2	11.5501	-0.564897	-1.36221	-0.79731	-1.61693	-3.26852	-1.91309	0.110934	0.00176019	0.0603244	0.191447	0.0054825	0.11547	5.37862	0.00699557	0.01229	0	-1	0
MTTP	11.0881	-0.475657	-1.37357	-0.897917	-1.34947	-3.26669	-2.13546	0.182058	0.00176993	0.0366527	0.285021	0.00550907	0.0759916	5.33587	0.00725555	0.0127025	0	-1	0
CLVS1.1	10.0786	-0.78643	-1.30583	-0.519397	-2.22425	-3.09595	-1.23143	0.029756	0.0029364	0.222781	0.0636697	0.0086296	0.33467	5.31327	0.007397	0.0129426	0	-1	0
ABCC5	9.73792	-0.342637	-1.55681	-1.21417	-0.84324	-3.21172	-2.50485	0.402313	0.00208687	0.0148734	0.527492	0.00638828	0.0354083	5.31098	0.00741149	0.0129642	0	-1	-1
IPO11	9.57768	-0.340027	-1.01762	-0.677589	-1.29841	-3.25738	-2.16896	0.198921	0.0018202	0.033902	0.305755	0.00565071	0.0710593	5.30798	0.0074305	0.0129937	0	-1	0
RPL5	13.2483	-0.405078	-0.721758	-0.316681	-2.10157	-3.13895	-1.37726	0.0396319	0.00258882	0.173351	0.0813511	0.00772436	0.273892	5.30116	0.00747395	0.0130584	0	-1	0
FAHD2A.1	13.0689	0.790152	-0.628312	-1.41846	2.08537	-1.39006	-3.13817	0.0411293	0.169446	0.00259475	0.0839032	0.268893	0.0077395	5.28374	0.00758614	0.0132277	0	0	-1
RNF13	10.2316	0.166942	-1.16824	-1.33518	0.464503	-2.72483	-3.11421	0.643903	0.00833525	0.00278381	0.744403	0.0214365	0.00822908	5.27793	0.0076239	0.013282	0	-1	-1
RPS19	12.2587	-0.216842	-0.786504	-0.569662	-1.06293	-3.23183	-2.3408	0.291907	0.0019652	0.0224503	0.412481	0.00605053	0.0502394	5.27395	0.00764993	0.0133159	0	-1	0
MRPS5	9.1592	0.0564157	-1.05855	-1.11496	0.18218	-2.86548	-3.0182	0.856031	0.00566676	0.00367808	0.904238	0.0153589	0.0104902	5.266	0.00770213	0.0133952	0	-1	-1
MRPS25	9.63126	0.1363	-1.42346	-1.55976	0.319604	-2.79799	-3.06591	0.750336	0.00682954	0.00320468	0.827369	0.0180157	0.00931926	5.26524	0.00770712	0.0134	0	-1	-1
FGF2	11.4632	-0.425827	-1.54914	-1.12331	-1.0584	-3.22768	-2.34045	0.293952	0.00198974	0.0224695	0.414918	0.00611674	0.050276	5.26155	0.00773154	0.0134386	0	-1	0
DGUOK	11.336	0.365396	-0.828909	-1.19431	1.1812	-2.24623	-3.2364	0.242001	0.028236	0.00193848	0.356726	0.0609415	0.00597941	5.25578	0.00776978	0.0134973	0	0	-1
RPL13A	12.7204	-0.264701	-1.27808	-1.01338	-0.785819	-3.18061	-2.52188	0.434945	0.00228911	0.014237	0.559057	0.00693838	0.034094	5.23982	0.00787667	0.0136673	0	-1	-1
KPNA3.1	10.984	-0.981154	-1.72799	-0.746839	-2.09691	-3.09578	-1.338	0.0400585	0.00293793	0.18575	0.0821432	0.00863269	0.289654	5.17948	0.00829468	0.0143515	0	-1	0
ALDH1A1	11.5121	0.70643	-0.63194	-1.33837	1.9703	-1.47749	-3.12914	0.0532424	0.144571	0.00266457	0.103955	0.236848	0.00793343	5.15898	0.00844189	0.0145641	0	0	-1
MAPK1	16.8602	0.0420881	-0.676886	-0.718974	0.209093	-2.81891	-2.99419	0.835056	0.00644753	0.00394022	0.889623	0.0171199	0.0111381	5.14608	0.00853589	0.0146975	0	-1	-1
DPAGT1	10.0074	-0.692607	-1.22333	-0.530726	-2.08464	-3.08656	-1.33906	0.0411979	0.00301792	0.185405	0.0840242	0.00883343	0.289189	5.1429	0.00855923	0.0147258	0	-1	0
MRPL2	9.21502	0.0460977	-0.91076	-0.956858	0.171229	-2.83588	-2.97942	0.864597	0.00615222	0.00411003	0.909307	0.0164682	0.0115659	5.14275	0.00856029	0.0147258	0	-1	-1
CYP4X1	9.39658	-0.44379	-0.825123	-0.381333	-1.99835	-3.11457	-1.43941	0.0500379	0.00278087	0.15503	0.0988566	0.00822442	0.250214	5.1415	0.00856947	0.0147301	0	-1	0
AP2S1	15.8949	-0.252441	-0.549155	-0.296713	-1.74051	-3.17393	-1.71491	0.086695	0.00233485	0.0913219	0.156082	0.00706171	0.162702	5.13899	0.00858802	0.0147578	0	-1	0
TMTC1	9.55607	-0.510808	-1.08562	-0.574812	-1.77742	-3.16662	-1.67666	0.0803691	0.00238591	0.0986095	0.146656	0.00719814	0.173356	5.13667	0.00860511	0.014783	0	-1	0
FARS2	9.42878	0.167694	-0.86543	-1.03312	0.601783	-2.6034	-3.10786	0.549498	0.011518	0.00283605	0.664534	0.0284235	0.00836717	5.12731	0.00867456	0.0148897	0	-1	-1
ELP3	10.0176	-0.935795	-1.42753	-0.491735	-2.32474	-2.97279	-1.02403	0.0233517	0.00418838	0.309774	0.0519365	0.0117718	0.431829	5.12457	0.00869498	0.0149162	0	-1	0
GRIA1.3	10.7998	-0.0106847	-1.83976	-1.82908	-0.0201351	-2.9063	-2.88942	0.984	0.00505518	0.00530024	0.989831	0.0138857	0.0144909	5.09384	0.0089277	0.0152808	0	-1	-1
ANGEL2	9.29908	-0.205195	-0.892327	-0.687132	-0.862444	-3.14393	-2.42097	0.391743	0.00255113	0.018399	0.516699	0.00762693	0.0424225	5.06789	0.00912915	0.0156036	0	-1	-1
KRT6A	12.918	0.576201	-1.76767	-2.34387	0.924397	-2.37723	-3.15212	0.358839	0.0205202	0.00249029	0.483128	0.046551	0.00747087	5.06343	0.00916428	0.0156548	0	-1	-1
ALG3	9.92244	-0.155552	-1.18435	-1.0288	-0.477198	-3.0457	-2.64568	0.634887	0.0033978	0.0103021	0.736182	0.00980782	0.0257793	5.02573	0.00946661	0.016153	0	-1	-1
ARHGEF4.1	10.6605	-1.09922	-1.65469	-0.555472	-2.32116	-2.92903	-0.983262	0.0235569	0.00474178	0.329273	0.0523351	0.0131281	0.452835	5.01488	0.00955546	0.0162771	0	-1	0
KRT1.2	16.4221	0.543951	-1.46925	-2.0132	1.0148	-2.29773	-3.14841	0.314118	0.0249397	0.00251768	0.436397	0.0549036	0.00754059	5.01261	0.0095742	0.0163044	0	0	-1
ATP2A1	11.8237	-0.749138	-1.23553	-0.486391	-2.1699	-2.99997	-1.181	0.0338274	0.00387557	0.242082	0.0709274	0.0109776	0.356788	5.00496	0.00963748	0.016403	0	-1	0
GATB	9.19393	-0.152629	-0.874691	-0.722062	-0.639914	-3.07415	-2.53773	0.52457	0.00312886	0.0136667	0.64256	0.00913166	0.0329287	4.98036	0.00984408	0.0167358	0	-1	-1
KRT14.1	14.6276	0.117673	-1.23391	-1.35158	0.309637	-2.72173	-2.98129	0.757868	0.00840538	0.00408817	0.833397	0.0215863	0.0115097	4.97991	0.00984792	0.0167376	0	-1	-1
PLOD3	9.14338	-0.247349	-0.706299	-0.45895	-1.31836	-3.15573	-2.05058	0.192198	0.00246393	0.0445109	0.297561	0.0074028	0.0896637	4.97933	0.00985287	0.0167413	0	-1	0
IGSF9B	12.3949	0.311386	-0.383309	-0.694695	1.67356	-1.72694	-3.12984	0.0992204	0.0891231	0.0026591	0.174177	0.159646	0.00791884	4.97731	0.00987003	0.0167611	0	0	-1
GRIK5	10.4987	-0.540758	-1.35614	-0.815384	-1.49777	-3.14871	-1.89317	0.139232	0.00251549	0.0629716	0.229885	0.00753652	0.119539	4.97641	0.00987774	0.0167694	0	-1	0
KRT14.4	13.9734	0.486475	-0.889042	-1.37552	1.32897	-2.03592	-3.14996	0.188695	0.046006	0.00250622	0.29344	0.0920627	0.0075137	4.96117	0.0100084	0.0169675	0	0	-1
KRT2.8	16.4537	0.575962	-0.656414	-1.23238	1.73406	-1.65666	-3.11027	0.087843	0.102606	0.00281608	0.157751	0.179099	0.00831366	4.94927	0.0101117	0.0171187	0	0	-1
RPL28	12.33	-0.203571	-0.818356	-0.614784	-0.923316	-3.11144	-2.33745	0.359397	0.00280646	0.0226358	0.48358	0.00829023	0.0505858	4.92849	0.0102948	0.0173994	0	-1	0
UMPS	10.749	-0.712189	-1.28453	-0.572342	-2.00497	-3.03139	-1.35068	0.0493067	0.00354102	0.181672	0.0976155	0.0101631	0.284589	4.92181	0.0103543	0.0174903	0	-1	0
GXYLT1	9.68262	-0.530297	-0.837843	-0.307545	-2.2159	-2.9348	-1.07727	0.0303519	0.00466508	0.285503	0.0647769	0.0129433	0.405289	4.896	0.0105879	0.0178449	0	-1	0
SSH3	9.54972	-0.560367	-1.03352	-0.47315	-1.95968	-3.02982	-1.38707	0.0545	0.00355711	0.170352	0.106057	0.0102012	0.270189	4.8785	0.0107493	0.0180919	0	-1	0
GRIA3	15.519	-0.0138491	-0.609392	-0.595543	-0.0777224	-2.86687	-2.80172	0.938297	0.00564483	0.00675998	0.959752	0.0153131	0.0178556	4.87564	0.0107759	0.0181266	0	-1	-1
PYGM	16.0254	-0.430322	-0.635824	-0.205503	-2.31511	-2.86749	-0.926793	0.0239072	0.00563514	0.357603	0.0529902	0.0152937	0.482059	4.86296	0.0108948	0.0183113	0	-1	0
KRT16	13.8499	0.577701	-1.03031	-1.60802	1.3364	-1.99797	-3.11824	0.186267	0.0500798	0.0027511	0.290287	0.0989285	0.00815495	4.86225	0.0109015	0.0183174	0	0	-1
MRPS24	9.05135	0.130959	-0.664545	-0.795503	0.593522	-2.52472	-3.02225	0.554976	0.0141333	0.00363546	0.66927	0.0339133	0.0103849	4.84191	0.0110951	0.0186015	0	-1	-1
NAA30	9.46505	-0.510136	-1.28093	-0.770791	-1.4753	-3.1053	-1.8686	0.145158	0.00285736	0.0663717	0.237567	0.00842327	0.124942	4.83975	0.0111159	0.0186312	0	-1	0
NUDT16.1	10.0871	0.00317797	-0.782638	-0.785816	0.0136378	-2.81542	-2.82685	0.989162	0.00650997	0.00630782	0.993154	0.017268	0.0168128	4.82755	0.0112339	0.0187977	0	-1	-1
PTTG1IP	11.6634	-0.24489	-1.82121	-1.57632	-0.478869	-2.98532	-2.5839	0.633704	0.00404133	0.0121215	0.735092	0.011392	0.0297261	4.81795	0.0113278	0.0189338	0	-1	-1
COL1A2	8.97548	0.151581	-0.725727	-0.877308	0.622863	-2.49981	-3.02194	0.535643	0.0150667	0.00363871	0.652122	0.0358076	0.0103909	4.81742	0.0113329	0.0189372	0	-1	-1
REXO2	10.1922	0.0371856	-1.00586	-1.04305	0.12186	-2.7632	-2.86535	0.903401	0.00751136	0.00566884	0.936238	0.0196036	0.0153599	4.81144	0.0113918	0.0190303	0	-1	-1
COLGALT2	10.0482	-0.503477	-1.45008	-0.946601	-1.28462	-3.1015	-2.02464	0.20367	0.0028892	0.0471862	0.311657	0.00850741	0.0940514	4.80981	0.0114079	0.019052	0	-1	0
BUD31	9.76387	-0.0580354	-1.41632	-1.35829	-0.140364	-2.87151	-2.75385	0.888824	0.00557236	0.00770499	0.92679	0.0151369	0.0200255	4.80842	0.0114217	0.0190697	0	-1	-1
NXN	10.2324	-0.687724	-1.08916	-0.401431	-2.18971	-2.90702	-1.07144	0.0322899	0.00504499	0.288094	0.068311	0.013864	0.407981	4.79759	0.0115293	0.0192177	0	-1	0
C4BPA	11.8605	-0.267071	-1.46573	-1.19866	-0.656496	-3.02027	-2.46995	0.513917	0.00365622	0.0162589	0.632458	0.0104342	0.0381616	4.78629	0.0116429	0.019391	0	-1	-1
CPOX	10.909	0.036101	-1.27352	-1.30962	0.0935509	-2.76643	-2.84485	0.925765	0.00744554	0.00600125	0.952405	0.0194491	0.0161259	4.77895	0.0117172	0.0195039	0	-1	-1
NUDT16L1	12.7481	-0.25629	-1.37099	-1.1147	-0.673907	-3.02195	-2.45703	0.502858	0.00363864	0.0168005	0.621934	0.0103909	0.0392653	4.77917	0.011715	0.0195039	0	-1	-1
USP30	9.43262	-0.373659	-0.958931	-0.585271	-1.43217	-3.08099	-1.88045	0.157083	0.00306725	0.0647133	0.252786	0.00896771	0.122315	4.75829	0.0119291	0.0198404	0	-1	0
C1QA	9.75092	-0.0575421	-1.19902	-1.14148	-0.163971	-2.86414	-2.72669	0.870283	0.00568793	0.00829346	0.913805	0.0154001	0.0213542	4.7533	0.0119809	0.0199155	0	-1	-1
GNG2	13.7146	1.24887	-0.571528	-1.8204	2.30948	-0.885969	-2.82195	0.0242376	0.379033	0.0063938	0.0536067	0.503661	0.017001	4.75168	0.0119977	0.019938	0	0	-1
MYO1E	10.2761	-0.261416	-1.03171	-0.770298	-0.923428	-3.05503	-2.28095	0.359339	0.00330728	0.0259743	0.483541	0.00957088	0.0567685	4.74395	0.0120786	0.0200668	0	-1	0
SESN1	9.25785	-0.290973	-0.707923	-0.41695	-1.50409	-3.06755	-1.80672	0.1376	0.00318941	0.0756252	0.227729	0.00928359	0.13923	4.73387	0.0121847	0.0202321	0	-1	0
PITPNA.1	16.3029	-0.0568157	-0.452713	-0.395897	-0.441534	-2.9492	-2.57907	0.660352	0.00447877	0.0122753	0.757536	0.0124817	0.0300423	4.73185	0.012206	0.020261	0	-1	-1
MGST2	12.4391	-0.847987	-2.26086	-1.41288	-1.37322	-3.0691	-1.91797	0.174595	0.00317512	0.0596912	0.275533	0.00924883	0.11443	4.71427	0.0123939	0.0205456	0	-1	0
STIM1	14.144	-0.424128	-1.02986	-0.605735	-1.50323	-3.05981	-1.79969	0.13782	0.00326185	0.0767414	0.228051	0.00946808	0.140985	4.71078	0.0124315	0.0206024	0	-1	0
RAF1	9.93234	-0.471286	-1.26923	-0.797942	-1.35755	-3.06477	-1.92677	0.179492	0.00321532	0.0585625	0.281685	0.00934496	0.112587	4.69963	0.0125526	0.020786	0	-1	0
KCNJ12	9.24973	-0.184212	-0.90612	-0.721908	-0.729612	-3.00847	-2.39685	0.468355	0.00378228	0.0195427	0.590795	0.0107452	0.0446964	4.69669	0.0125846	0.0208281	0	-1	-1
OS9	10.1299	-0.737166	-1.29622	-0.559049	-1.99839	-2.94563	-1.27043	0.0500335	0.00452435	0.208645	0.0988566	0.0125933	0.31769	4.69219	0.012634	0.0208979	0	-1	0
KRT2.1	12.9155	0.0714019	-2.23324	-2.30465	0.10434	-2.73566	-2.82313	0.917234	0.00809467	0.00637301	0.946469	0.0208932	0.0169543	4.69111	0.0126458	0.0209117	0	-1	-1
SF3B3	11.7426	-0.282904	-0.656088	-0.373184	-1.56423	-3.04095	-1.7297	0.122818	0.00344474	0.0886251	0.207947	0.00991652	0.158895	4.67458	0.012829	0.0211856	0	-1	0
TOP2B	8.90758	0.324142	-0.397562	-0.721704	1.62426	-1.66998	-3.03156	0.109358	0.0999297	0.00353937	0.189175	0.175203	0.0101609	4.67102	0.0128688	0.021234	0	0	-1
KPNA1	10.6629	-1.16984	-1.7675	-0.597663	-2.2316	-2.82641	-0.955723	0.02924	0.00631545	0.342898	0.0627283	0.0168267	0.46674	4.65914	0.0130024	0.0214312	0	-1	0
KRT81	10.5551	-0.515667	-1.84493	-1.32926	-1.01225	-3.03587	-2.18733	0.315326	0.00349562	0.0324715	0.437605	0.0100471	0.0686551	4.64932	0.0131141	0.0215858	0	-1	0
ARPC4	13.9587	-0.319986	-0.69469	-0.374704	-1.65385	-3.00984	-1.62346	0.103176	0.00376743	0.10953	0.17987	0.0107097	0.189419	4.62293	0.0134189	0.0220422	0	-1	0
SNF8	10.6733	-0.79934	-1.47938	-0.680037	-1.9018	-2.95052	-1.35629	0.0618126	0.00446205	0.179891	0.11776	0.0124428	0.282189	4.62113	0.01344	0.0220622	0	-1	0
AKR1D1	11.2903	-1.0047	-2.17518	-1.17048	-1.65714	-3.00749	-1.61835	0.102508	0.0037929	0.110627	0.178997	0.0107669	0.190989	4.61791	0.0134777	0.0221181	0	-1	0
LYSMD2	9.49938	-0.685629	-1.10881	-0.423177	-2.11511	-2.86738	-1.09434	0.0384173	0.0056368	0.278009	0.0791537	0.0152959	0.397356	4.61687	0.0134898	0.0221261	0	-1	0
OXSM	9.6015	0.203042	-0.796663	-0.999705	0.722553	-2.37654	-2.98223	0.472652	0.0205552	0.00407714	0.594687	0.0466131	0.0114822	4.61558	0.013505	0.022145	0	-1	-1
ELOVL2	9.23145	0.121401	-0.711873	-0.833274	0.508819	-2.50108	-2.92761	0.612673	0.015018	0.00476084	0.717709	0.0357104	0.0131708	4.59835	0.0137093	0.0224375	0	-1	-1
DIABLO	10.7663	0.465381	-1.24782	-1.7132	0.976737	-2.19536	-3.01414	0.332469	0.0318627	0.00372126	0.456168	0.0675093	0.0105917	4.59233	0.0137815	0.022538	0	0	-1
MAPRE2.1	11.8317	-0.956553	-2.35212	-1.39557	-1.46501	-3.01981	-1.79172	0.147934	0.00366113	0.0780232	0.241205	0.0104451	0.143007	4.58371	0.0138855	0.022689	0	-1	0
HNRNPU	11.9113	0.306128	-0.485321	-0.791449	1.39176	-1.8496	-3.01628	0.168932	0.0691054	0.00369846	0.268195	0.12929	0.0105384	4.55882	0.0141902	0.0231306	0	0	-1
MPV17	10.1246	0.412725	-1.0853	-1.49802	0.986473	-2.1745	-3.00144	0.327708	0.0334647	0.00385932	0.451341	0.0702805	0.0109384	4.54903	0.0143119	0.0233166	0	0	-1
ELMO1	11.2202	-0.169478	-0.797845	-0.628368	-0.749792	-2.95891	-2.33038	0.456196	0.00435702	0.0230313	0.579101	0.0121779	0.0513245	4.52346	0.0146351	0.0237919	0	-1	0
DSG1	11.5684	0.525194	-0.824164	-1.34936	1.39439	-1.83427	-3.00315	0.168142	0.0713792	0.00384039	0.267103	0.132837	0.0108881	4.52063	0.0146714	0.0238444	0	0	-1
DAAM1	12.3458	-0.520655	-1.01385	-0.493196	-1.7989	-2.93641	-1.42844	0.076868	0.00464396	0.158149	0.141189	0.0128926	0.254118	4.50703	0.0148467	0.024105	0	-1	0
S1PR1	15.4752	-0.614018	-1.48244	-0.868419	-1.47835	-2.99197	-1.75271	0.144342	0.00396534	0.0845604	0.236609	0.0111969	0.152936	4.50645	0.0148542	0.0241092	0	-1	0
AK2	12.5974	0.519814	-0.682739	-1.20255	1.53927	-1.69475	-2.98508	0.128792	0.0951051	0.00404419	0.215846	0.168336	0.0113965	4.50569	0.0148641	0.0241187	0	0	-1
DNPEP	13.3493	0.275067	-0.189768	-0.464835	2.01721	-1.1666	-2.85758	0.0479772	0.247809	0.00579284	0.0953559	0.363488	0.0156422	4.49022	0.0150664	0.0244144	0	0	-1
HARS1.1	10.2933	0.376179	-1.10494	-1.48112	0.900427	-2.21707	-2.97187	0.371353	0.0302678	0.00419936	0.495847	0.0646353	0.0117972	4.48829	0.0150918	0.0244425	0	0	-1
BMPR1A	10.2833	-0.82954	-1.19895	-0.369411	-2.25404	-2.73093	-0.841432	0.0277128	0.00819892	0.403317	0.0599975	0.0211428	0.528327	4.47553	0.0152612	0.0247036	0	-1	0
EGLN1	10.6044	-1.07868	-1.51943	-0.440752	-2.29101	-2.70521	-0.784718	0.0253495	0.00878771	0.435586	0.0556506	0.0224444	0.559568	4.47128	0.015318	0.0247823	0	-1	0
NPC1	15.1201	-0.258237	-0.516801	-0.258564	-1.74968	-2.93528	-1.46857	0.0850864	0.00465878	0.14697	0.153704	0.0129278	0.240008	4.47157	0.0153142	0.0247823	0	-1	0
PIGG	10.4661	-0.321778	-1.60019	-1.27841	-0.703396	-2.93225	-2.34261	0.484423	0.00469888	0.0223509	0.604971	0.0130212	0.05006	4.46661	0.0153807	0.0248638	0	-1	0
YIF1B	9.9553	-0.340294	-1.28125	-0.940953	-0.940556	-2.96858	-2.18014	0.350557	0.00423889	0.033025	0.474533	0.0118929	0.0695743	4.46218	0.0154405	0.0249538	0	-1	0
SLC1A3	20.0503	-0.184842	-0.665086	-0.480243	-0.983225	-2.96561	-2.1414	0.329291	0.00427483	0.0361512	0.452835	0.0119786	0.075089	4.43837	0.0157657	0.025435	0	-1	0
ALG2	9.75477	-0.658306	-0.907263	-0.248957	-2.31269	-2.67183	-0.733162	0.0240487	0.00960975	0.466203	0.0532734	0.0242507	0.588817	4.43237	0.0158487	0.025552	0	-1	0
SLC14A1	16.2335	-0.614113	-1.50354	-0.88943	-1.44619	-2.9681	-1.75579	0.153126	0.00424475	0.0840275	0.24769	0.0119063	0.152215	4.42958	0.0158874	0.0256076	0	-1	0
INPP5J	10.1391	-0.79895	-1.40701	-0.608064	-1.93739	-2.8601	-1.23604	0.0572246	0.00575234	0.221074	0.110486	0.0155537	0.332545	4.42099	0.0160075	0.02576	0	-1	0
POLG2	9.0671	0.44282	-0.458371	-0.901191	1.71402	-1.48727	-2.92409	0.0914864	0.141976	0.00480837	0.162964	0.233396	0.013278	4.41984	0.0160236	0.0257791	0	0	-1
MTMR14	9.4816	-0.0259805	-0.762156	-0.736176	-0.111454	-2.7408	-2.64737	0.911614	0.00798268	0.0102558	0.942491	0.0206497	0.0256778	4.40867	0.0161811	0.0259911	0	-1	-1
SEH1L	9.32925	-0.0768953	-0.789684	-0.712788	-0.326264	-2.80871	-2.53522	0.745316	0.00663124	0.0137558	0.823885	0.0175512	0.0330993	4.38368	0.0165396	0.0264896	0	-1	-1
CNPY4	10.4323	-0.271427	-1.57985	-1.30843	-0.590428	-2.88083	-2.38589	0.557034	0.00542926	0.0200836	0.671102	0.0148013	0.045755	4.38051	0.0165855	0.0265491	0	-1	-1
HDAC4	9.57481	-0.386069	-0.970165	-0.584096	-1.40222	-2.95382	-1.77837	0.165801	0.00442053	0.0802117	0.264123	0.0123441	0.146419	4.37886	0.0166095	0.0265735	0	-1	0
MARK1.1	9.23897	0.104667	-0.633732	-0.738399	0.48235	-2.44818	-2.85253	0.631244	0.0171806	0.00587472	0.733174	0.04003	0.0158374	4.37702	0.0166364	0.0265954	0	-1	-1
MRPS36	13.4463	0.235525	-0.639113	-0.874638	0.944422	-2.14829	-2.93997	0.348594	0.0355772	0.00459736	0.472687	0.0740407	0.012775	4.37197	0.0167102	0.0266993	0	0	-1
MSI2	10.0479	-0.235849	-1.17328	-0.937429	-0.694991	-2.89822	-2.31563	0.489639	0.00517118	0.023877	0.609682	0.0141722	0.0529378	4.36371	0.0168318	0.0268511	0	-1	0
KRT13	12.7637	0.425396	-1.86293	-2.28832	0.637234	-2.33931	-2.87348	0.526302	0.0225328	0.00554175	0.643987	0.0503868	0.0150627	4.32356	0.0174357	0.0277631	0	0	-1
DSP	13.0341	0.474712	-0.687175	-1.16189	1.42676	-1.73131	-2.92733	0.158629	0.0883348	0.00476457	0.254755	0.158437	0.0131791	4.30885	0.0176624	0.0280873	0	0	-1
CHMP2A	12.0938	-0.917682	-1.25349	-0.335811	-2.29121	-2.6235	-0.702836	0.0253372	0.0109245	0.48477	0.0556436	0.0271165	0.605321	4.30264	0.017759	0.0282186	0	-1	0
H2BC11	13.6792	-0.0580828	-1.09859	-1.04051	-0.171941	-2.72618	-2.58205	0.86404	0.0083049	0.0121804	0.90919	0.0213736	0.0298463	4.28756	0.017996	0.0285427	0	-1	-1
TUBAL3	12.87	-0.654923	-0.954408	-0.299485	-2.1866	-2.67115	-0.838183	0.0325274	0.00962716	0.405125	0.0687253	0.0242778	0.530183	4.25811	0.0184683	0.0292383	0	-1	0
DMAC2	9.06169	0.427545	-0.358985	-0.78653	1.83384	-1.29075	-2.82801	0.0714442	0.201549	0.00628763	0.13292	0.309115	0.0167738	4.25392	0.0185365	0.0293386	0	0	-1
KRT5.4	14.8135	0.318743	-1.10731	-1.42606	0.764254	-2.22564	-2.86629	0.447595	0.0296579	0.00565401	0.571282	0.0635046	0.0153289	4.2237	0.0190363	0.0300589	0	0	-1
CAVIN2	9.82948	-0.367316	-0.962185	-0.594868	-1.32231	-2.90359	-1.79514	0.190889	0.00509379	0.0774712	0.296025	0.013977	0.142167	4.22216	0.0190623	0.0300921	0	-1	0
NEDD4	10.2376	-0.246921	-1.18982	-0.942897	-0.706129	-2.85228	-2.26035	0.482734	0.00587874	0.027296	0.603318	0.0158412	0.0592365	4.21301	0.0192166	0.030304	0	-1	0
OSCP1	9.9427	-0.743422	-1.47928	-0.735855	-1.70692	-2.84716	-1.4163	0.0928066	0.00596288	0.161658	0.164975	0.0160418	0.258558	4.21314	0.0192143	0.030304	0	-1	0
PIP	10.0889	0.828665	-0.448173	-1.27684	2.09304	-0.948922	-2.70346	0.0404146	0.346319	0.00882921	0.0827333	0.470198	0.0225282	4.21326	0.0192122	0.030304	0	0	-1
MRPS35	9.05358	0.0944492	-0.705638	-0.800087	0.390734	-2.4471	-2.77464	0.697323	0.0172279	0.00728056	0.787024	0.0401196	0.0190776	4.21101	0.0192503	0.0303494	0	-1	-1
EFEMP1	10.4663	0.095026	-0.953474	-1.0485	0.296521	-2.49407	-2.74263	0.767816	0.0152897	0.00794316	0.84118	0.036233	0.0205621	4.20237	0.0193975	0.0305733	0	-1	-1
GPR155	12.3456	-0.792486	-1.65593	-0.86344	-1.63222	-2.859	-1.49075	0.107667	0.00576997	0.141062	0.186767	0.0155897	0.23223	4.20113	0.0194187	0.0305908	0	-1	0
SLC35F6	12.3153	-1.02343	-1.69541	-0.67197	-1.97648	-2.74469	-1.08785	0.052521	0.00789907	0.280843	0.102801	0.0204626	0.40046	4.18057	0.0197739	0.031118	0	-1	0
FAM185A	9.04176	0.336838	-0.340045	-0.676883	1.6851	-1.42603	-2.8386	0.0969613	0.158841	0.00610605	0.170955	0.255015	0.0163687	4.17765	0.0198248	0.031182	0	0	-1
GRIN2B	13.0973	0.430714	-0.160585	-0.5913	2.25076	-0.703445	-2.59019	0.0279315	0.484393	0.0119237	0.0603775	0.604971	0.0292962	4.17794	0.0198198	0.031182	0	0	-1
PDE1C	11.0986	-0.420701	-0.744325	-0.323624	-1.87534	-2.78135	-1.2093	0.0654234	0.00714831	0.231108	0.123387	0.0187775	0.344584	4.17334	0.0199004	0.0312927	0	-1	0
GABRA1.3	14.463	-0.274232	-1.6539	-1.37966	-0.553699	-2.7993	-2.33515	0.581762	0.00680499	0.0227637	0.692169	0.0179666	0.0508216	4.15091	0.0202983	0.0318192	0	-1	0
SLC33A1	11.8802	-0.57639	-1.31095	-0.734555	-1.50047	-2.86077	-1.60296	0.138531	0.00574166	0.113991	0.22904	0.0155294	0.195626	4.1471	0.0203666	0.0319181	0	-1	0
KRT2.5	16.2052	0.287117	-1.64	-1.92711	0.493792	-2.36436	-2.77829	0.623186	0.0211843	0.00720825	0.72698	0.0477832	0.0189103	4.1323	0.0206345	0.0322877	0	-1	-1
EIF3K	10.2013	-0.897769	-1.30368	-0.405912	-2.1582	-2.62715	-0.817984	0.034765	0.0108198	0.416477	0.0726083	0.026895	0.54114	4.12872	0.0206999	0.032365	0	-1	0
MRPL51	9.0468	0.407046	-0.393972	-0.801018	1.70616	-1.38429	-2.81452	0.0929479	0.171196	0.00652603	0.165178	0.271197	0.0173081	4.1289	0.0206965	0.032365	0	0	-1
EIF1AX	10.5524	-0.327922	-0.947527	-0.619605	-1.17843	-2.85438	-1.86653	0.243095	0.00584455	0.0666647	0.35802	0.0157631	0.125429	4.07393	0.0217269	0.0338222	0	-1	0
PIEZO1	13.064	-0.635252	-0.93408	-0.298827	-2.12375	-2.61775	-0.83746	0.0376594	0.0110915	0.405528	0.0778424	0.0274896	0.530486	4.0655	0.0218896	0.0340405	0	-1	0
TOMM20	9.52191	-0.403435	-1.15503	-0.751598	-1.1865	-2.84756	-1.85295	0.23992	0.0059562	0.0686158	0.354378	0.0160262	0.128541	4.05434	0.0221068	0.0343342	0	-1	0
CERS2	11.2338	-0.864783	-1.58976	-0.724982	-1.78629	-2.75272	-1.25533	0.0789082	0.00772854	0.214038	0.144367	0.0200781	0.324162	4.03141	0.0225602	0.0350024	0	-1	0
CHN2	9.78811	-0.774596	-1.08262	-0.30802	-2.18418	-2.55902	-0.728079	0.0327125	0.0129332	0.469287	0.0690281	0.0313777	0.59159	4.0238	0.0227128	0.0352301	0	-1	0
SLC44A3	10.4763	-0.329123	-1.04052	-0.711397	-1.06696	-2.82767	-1.93326	0.290096	0.0062936	0.0577416	0.410432	0.0167818	0.111361	4.00632	0.0230673	0.0357068	0	-1	0
MRPL17	9.07966	0.30159	-0.364832	-0.666422	1.51439	-1.53567	-2.80515	0.134973	0.129671	0.00669661	0.224074	0.217038	0.0177114	4.00399	0.023115	0.0357624	0	0	-1
GSTM2	16.107	-0.4108	-1.75993	-1.34913	-0.778321	-2.79518	-2.14274	0.439319	0.00688244	0.0360395	0.563244	0.0181445	0.0748826	4.00032	0.0231904	0.0358698	0	-1	0
RPS24	9.2338	0.45143	-0.277878	-0.729308	1.9686	-1.0158	-2.66602	0.0534418	0.313646	0.00975966	0.104243	0.435807	0.0245642	3.99329	0.0233353	0.0360755	0	0	-1
RPL21	9.11896	-0.22522	-0.670764	-0.445545	-1.13091	-2.82344	-1.87543	0.262417	0.00636747	0.0654115	0.380004	0.0169469	0.123379	3.98758	0.0234537	0.0362309	0	-1	0
HDAC11	13.3051	-0.0740543	-0.553917	-0.479863	-0.432831	-2.71393	-2.3511	0.666629	0.00858393	0.0218888	0.762665	0.0219819	0.0491705	3.98391	0.0235302	0.0363212	0	-1	-1
HECW1.1	9.54543	-0.802462	-1.00909	-0.206632	-2.31106	-2.43615	-0.498851	0.0241445	0.01771	0.619637	0.0534379	0.0410792	0.723882	3.97676	0.02368	0.0365244	0	-1	0
B9D2	11.618	-0.261514	-1.32884	-1.06733	-0.648449	-2.7621	-2.21852	0.519072	0.00753389	0.0301637	0.637416	0.0196511	0.0644283	3.97189	0.0237823	0.0366637	0	-1	0
GTPBP10	8.89973	0.122558	-0.69742	-0.819978	0.485541	-2.31613	-2.72314	0.628992	0.0238479	0.00837327	0.731464	0.0528848	0.021513	3.96865	0.0238509	0.0367601	0	0	-1
RRAGA	12.5205	-0.521092	-1.3829	-0.861809	-1.26503	-2.81425	-1.75381	0.210562	0.00653087	0.0843696	0.319939	0.0173184	0.15269	3.96444	0.0239401	0.0368787	0	-1	0
GABRG1	16.2517	-0.0341315	-1.14011	-1.10597	-0.0925484	-2.59146	-2.51387	0.926559	0.0118844	0.0145331	0.952627	0.0292115	0.0347165	3.95667	0.0241057	0.0371244	0	-1	-1
UGT8	11.6334	-0.501629	-0.66542	-0.163791	-2.23259	-2.48261	-0.611087	0.0291708	0.0157435	0.54336	0.0626241	0.0371438	0.659263	3.94356	0.0243879	0.0375208	0	-1	0
ELOVL2.1	9.54361	-0.279454	-0.909116	-0.629662	-1.02647	-2.79923	-1.93877	0.308632	0.00680632	0.0570517	0.430916	0.0179675	0.110219	3.93092	0.0246631	0.0378961	0	-1	0
VPS26C	10.2303	-0.643154	-1.10157	-0.458418	-1.86193	-2.6733	-1.11249	0.0673199	0.00957209	0.270192	0.126474	0.0241657	0.388769	3.90673	0.0251991	0.0386314	0	-1	0
RPL27A	11.0977	-1.14698	-1.85206	-0.705084	-1.947	-2.63543	-1.00331	0.0560365	0.0105856	0.319582	0.108686	0.0263942	0.442363	3.90317	0.0252789	0.0387341	0	-1	0
AQP1	16.2947	-0.561632	-0.818802	-0.25717	-2.09052	-2.55486	-0.802432	0.0406484	0.0130738	0.425347	0.0831369	0.0316849	0.550223	3.89432	0.0254785	0.0390202	0	-1	0
LGALS9	9.92906	0.0289655	-0.975086	-1.00405	0.088427	-2.49535	-2.56948	0.92982	0.0152395	0.0125862	0.95463	0.0361284	0.0306875	3.89385	0.0254893	0.0390269	0	-1	-1
H6PD	11.1958	-0.227078	-1.05612	-0.829047	-0.704429	-2.74639	-2.15589	0.483785	0.0078626	0.0349532	0.604363	0.0203884	0.0729343	3.89236	0.0255231	0.0390588	0	-1	0
CYSTM1	10.8931	-0.234628	-1.9391	-1.70448	-0.385376	-2.66987	-2.34682	0.701269	0.00966	0.0221204	0.790102	0.0243471	0.049605	3.8906	0.0255629	0.0391098	0	-1	-1
VTN	12.1695	0.2345	-1.2897	-1.5242	0.494961	-2.28192	-2.69683	0.622365	0.0259135	0.00898781	0.726206	0.0566695	0.0228805	3.88133	0.0257746	0.039394	0	0	-1
FERMT3	9.40037	-0.265144	-0.817472	-0.552328	-1.07511	-2.77863	-1.87739	0.286461	0.00720163	0.0651376	0.406147	0.0188973	0.122963	3.86525	0.026146	0.0399112	0	-1	0
ABLIM3	9.57792	-0.415643	-0.965114	-0.549471	-1.42011	-2.76417	-1.57374	0.16055	0.0074914	0.120602	0.257228	0.0195543	0.204862	3.86182	0.0262259	0.0400125	0	-1	0
KRT7	12.1066	0.706334	-0.726948	-1.43328	1.60584	-1.38542	-2.73156	0.113354	0.170852	0.008185	0.194791	0.270784	0.0211129	3.85958	0.0262781	0.0400725	0	0	-1
VMA21	11.1489	-0.559226	-1.51495	-0.955723	-1.22297	-2.77722	-1.75204	0.225939	0.00722934	0.0846759	0.338461	0.0189577	0.153065	3.85859	0.0263014	0.0400978	0	-1	0
ACBD5	9.41645	-0.400261	-0.900266	-0.500005	-1.4621	-2.7567	-1.53107	0.148729	0.00764531	0.130804	0.242175	0.019896	0.218406	3.85675	0.0263444	0.0401534	0	-1	0
GRIA1.2	14.2146	-0.125065	-1.09033	-0.96526	-0.362814	-2.65148	-2.34735	0.717969	0.0101446	0.022092	0.802397	0.0254251	0.0495595	3.85503	0.0263849	0.0402049	0	-1	-1
NCSTN	15.2129	0.0895141	-0.49392	-0.583434	0.491586	-2.27379	-2.68587	0.624736	0.0264271	0.00925572	0.728037	0.0575502	0.0234911	3.85089	0.0264821	0.0403328	0	0	-1
LRRTM4	9.92612	0.0637307	-0.946379	-1.01011	0.195088	-2.42848	-2.59201	0.845957	0.0180554	0.011867	0.897361	0.0417416	0.0291768	3.84115	0.026713	0.0406537	0	-1	-1
ECHDC2	9.28618	0.749902	-0.358114	-1.10802	2.05696	-0.823435	-2.54773	0.0438732	0.413395	0.0133176	0.0886626	0.538252	0.0322027	3.83889	0.0267666	0.0407251	0	0	-1
OPLAH	12.2228	-0.469569	-0.61534	-0.145771	-2.20806	-2.42556	-0.574602	0.0309207	0.018188	0.567625	0.0657822	0.042	0.679505	3.80268	0.0276444	0.0419236	0	-1	0
GPT2	9.3356	0.187731	-0.610545	-0.798276	0.762375	-2.07843	-2.71751	0.448707	0.0417855	0.00850153	0.572049	0.0850031	0.0217946	3.77847	0.0282476	0.0427313	0	0	-1
TBC1D5	9.82719	-0.553983	-1.12489	-0.570911	-1.58683	-2.70105	-1.37085	0.117602	0.00888664	0.17533	0.200684	0.0226589	0.276395	3.77325	0.0283794	0.0429124	0	-1	0
RPL23	11.4692	-0.146179	-0.983684	-0.837505	-0.470043	-2.65152	-2.25749	0.639962	0.0101437	0.027484	0.741118	0.0254251	0.0595661	3.76473	0.028596	0.043183	0	-1	0
RPL15	13.0514	-0.523019	-0.79224	-0.269221	-1.99937	-2.53874	-0.862719	0.0499247	0.0136312	0.391593	0.0986759	0.0328648	0.516699	3.75319	0.0288921	0.0436083	0	-1	0
TMEM192	9.82219	-0.151845	-0.952824	-0.80098	-0.504117	-2.65174	-2.22915	0.615953	0.0101378	0.029411	0.720808	0.0254207	0.0630429	3.73958	0.0292454	0.0440866	0	-1	0
ALDH1A1.2	10.2191	0.419988	-1.07736	-1.49735	0.910534	-1.95797	-2.72124	0.366043	0.0547058	0.00841635	0.490585	0.106412	0.0216115	3.73468	0.0293736	0.0442468	0	0	-1
ASAP1	9.83722	-0.43702	-1.05952	-0.622497	-1.33838	-2.72001	-1.59808	0.185627	0.0084444	0.115073	0.289511	0.0216682	0.197147	3.72308	0.0296795	0.0446627	0	-1	0
HVCN1	12.2326	-0.865971	-1.14282	-0.276845	-2.17518	-2.40632	-0.582928	0.0334115	0.0190862	0.562041	0.0701932	0.0437958	0.674851	3.7207	0.0297429	0.0447362	0	-1	0
TOR3A	9.31374	-0.270654	-0.739052	-0.468398	-1.18972	-2.72328	-1.72597	0.23866	0.00837021	0.089299	0.352975	0.0215082	0.159867	3.70954	0.0300408	0.045129	0	-1	0
BCL2L13	11.073	0.266878	-0.99473	-1.26161	0.675207	-2.10967	-2.67568	0.502037	0.0389013	0.00951141	0.621244	0.0800142	0.0240426	3.70044	0.0302862	0.0454744	0	0	-1
ALDH1L1	15.3793	-0.28994	-0.465356	-0.175416	-1.90216	-2.55924	-0.964708	0.0617646	0.0129259	0.338413	0.117697	0.0313641	0.462437	3.6922	0.0305101	0.0457992	0	-1	0
RIC1	12.7263	0.181916	-0.854316	-1.03623	0.553254	-2.178	-2.64178	0.582065	0.0331914	0.0104092	0.692439	0.0698197	0.0260115	3.67566	0.030965	0.0464359	0	0	-1
ZBTB24	9.82204	-0.368183	-1.27014	-0.901959	-0.931248	-2.69302	-1.91238	0.355312	0.00908021	0.0604174	0.479719	0.0230909	0.115599	3.64984	0.0316889	0.0474159	0	-1	0
TRAM1	9.76625	-0.749828	-1.30013	-0.550303	-1.78075	-2.58829	-1.09554	0.0798185	0.0119832	0.277488	0.145797	0.0294265	0.39683	3.64337	0.031873	0.0476561	0	-1	0
ACTR3B	12.1183	-0.512752	-0.783423	-0.270671	-1.94242	-2.48781	-0.859535	0.0565996	0.0155359	0.393333	0.109556	0.0367399	0.518375	3.58558	0.0335673	0.0499795	0	-1	0
LRRC8A.2	12.6766	-0.262421	-1.2721	-1.00968	-0.646924	-2.62882	-2.08652	0.520052	0.010772	0.0410211	0.638147	0.0267967	0.0837312	3.58088	0.033709	0.0501658	0	-1	0
ARFGAP2	10.2493	-0.523425	-1.27932	-0.7559	-1.30172	-2.66704	-1.57585	0.197794	0.00973317	0.120115	0.304538	0.0245077	0.204148	3.57707	0.0338246	0.0503254	0	-1	0
LTF	10.8274	-0.666831	-1.31031	-0.643483	-1.58971	-2.61856	-1.28595	0.116951	0.0110676	0.203208	0.199743	0.0274379	0.311137	3.57537	0.0338762	0.0503774	0	-1	0
MOCS1	9.09947	0.0243542	-0.612283	-0.636637	0.11277	-2.3766	-2.47113	0.910575	0.0205519	0.01621	0.941663	0.0466114	0.0380666	3.56996	0.0340409	0.0505974	0	-1	-1
SEC61G	9.64236	-0.150267	-0.955804	-0.805537	-0.48475	-2.58469	-2.17833	0.62955	0.0120967	0.0331652	0.731909	0.0296731	0.0697725	3.55764	0.0344195	0.0510976	0	-1	0
OSBPL9	9.98896	-0.33406	-1.17157	-0.837514	-0.903116	-2.65506	-1.898	0.369935	0.0100485	0.0623203	0.494499	0.0252248	0.118519	3.55136	0.0346142	0.0513613	0	-1	0
FBXO44	12.1802	-0.461713	-0.809424	-0.347711	-1.74228	-2.56041	-1.0999	0.0863826	0.0128869	0.2756	0.155627	0.0312903	0.394845	3.54941	0.0346748	0.0514386	0	-1	0
PKP1	9.85683	0.516218	-0.444766	-0.960985	1.65692	-1.1967	-2.58565	0.102553	0.235948	0.0120663	0.179025	0.349848	0.0296107	3.54206	0.0349044	0.0517539	0	0	-1
BTN3A3	14.0736	-0.452043	-0.614116	-0.162073	-2.08478	-2.3742	-0.626582	0.0411846	0.0206746	0.533218	0.0840065	0.0468371	0.649743	3.53863	0.0350122	0.0518883	0	-1	0
ACBD3	9.36428	0.0420241	-0.774689	-0.816713	0.151832	-2.34627	-2.47355	0.879809	0.0221503	0.0161107	0.920507	0.049666	0.0378627	3.53422	0.0351511	0.0520305	0	-1	-1
VANGL2	10.2833	-0.641298	-0.875667	-0.234369	-2.07039	-2.36983	-0.634275	0.0425573	0.0208997	0.528218	0.0863603	0.0472822	0.645679	3.51174	0.0358682	0.053053	0	-1	0
SLC2A6	9.93762	-0.530575	-1.13962	-0.609041	-1.4526	-2.61543	-1.39775	0.151343	0.0111595	0.167133	0.245287	0.0276392	0.265804	3.49726	0.0363383	0.0536959	0	-1	0
SUMF1	9.47009	-0.196549	-0.654973	-0.458424	-0.944167	-2.63747	-1.846	0.348723	0.0105287	0.0696342	0.472756	0.0262667	0.130096	3.4939	0.0364485	0.0538455	0	-1	0
SH3GLB1	13.0372	-0.328453	-0.522711	-0.194257	-1.85708	-2.47745	-0.920705	0.0680177	0.0159519	0.360748	0.127549	0.0375477	0.485003	3.47542	0.0370594	0.0546814	0	-1	0
OSBPL11	10.1127	-0.792548	-1.25385	-0.461304	-1.86403	-2.47206	-0.909493	0.0670207	0.016172	0.366587	0.125993	0.0379929	0.491061	3.47128	0.0371977	0.0548587	0	-1	0
RPS17	9.89509	0.0131592	-0.717328	-0.730487	0.0518008	-2.36706	-2.41049	0.958853	0.0210433	0.0188886	0.973812	0.0475121	0.0434192	3.4625	0.0374926	0.055213	0	-1	-1
KRT2.6	11.4509	0.15673	-2.00011	-2.15684	0.213896	-2.28817	-2.46747	0.831325	0.0255246	0.0163614	0.886908	0.055981	0.038387	3.45237	0.0378361	0.0556375	0	0	-1
CCDC93	9.73929	-0.378283	-1.1362	-0.75792	-1.04322	-2.62663	-1.75213	0.30087	0.0108346	0.0846608	0.422417	0.0269125	0.153057	3.45162	0.0378619	0.0556619	0	-1	0
KRT1.1	12.4999	0.785026	-0.712229	-1.49726	1.60233	-1.21863	-2.56182	0.11413	0.227568	0.0128396	0.195791	0.340424	0.031217	3.45093	0.0378853	0.0556829	0	0	-1
MRPS15	9.13321	0.210628	-0.681701	-0.89233	0.72973	-1.97982	-2.59153	0.468284	0.0521356	0.0118819	0.590746	0.102257	0.0292095	3.4351	0.0384293	0.0564002	0	0	-1
WNK1	11.4936	-0.436479	-0.66089	-0.22441	-1.9123	-2.4272	-0.824177	0.0604283	0.0181132	0.412976	0.115599	0.0418433	0.5379	3.43149	0.0385546	0.056543	0	-1	0
ANKS1B	11.6462	-0.549203	-1.08563	-0.536425	-1.54811	-2.56528	-1.26754	0.126651	0.0127247	0.209668	0.212925	0.0309876	0.318901	3.42597	0.0387467	0.0567972	0	-1	0
PIP4K2A	15.172	-0.0430324	-0.329408	-0.286375	-0.391483	-2.5121	-2.18393	0.696773	0.0145995	0.0327323	0.786892	0.0348432	0.0690547	3.42068	0.0389319	0.057055	0	-1	0
DCD	11.3168	0.389015	-1.0846	-1.47361	0.818114	-1.91207	-2.59787	0.416403	0.0604584	0.0116863	0.541089	0.11562	0.0287832	3.41892	0.0389936	0.0571314	0	0	-1
ACADS	12.4374	0.630235	-0.292975	-0.92321	1.94445	-0.757722	-2.3877	0.0563496	0.451468	0.0199933	0.10913	0.574802	0.045572	3.39071	0.0399985	0.0584622	0	0	-1
IFT140	9.74141	-0.422838	-1.04362	-0.620778	-1.25363	-2.59372	-1.54283	0.214648	0.0118141	0.127925	0.324852	0.0290584	0.21463	3.38051	0.040368	0.0589171	0	-1	0
KDELR1	11.8541	-0.635423	-0.899085	-0.263662	-1.98467	-2.35403	-0.690333	0.0515794	0.0217314	0.492543	0.101384	0.0488472	0.611913	3.37487	0.040574	0.0591749	0	-1	0
FBXO22	9.76226	0.232646	-0.781632	-1.01428	0.701467	-1.9756	-2.56362	0.485618	0.0526237	0.0127796	0.606088	0.102979	0.0311048	3.37048	0.040735	0.0593811	0	0	-1
KRT6B	12.197	-0.179413	-1.82298	-1.64357	-0.289197	-2.46325	-2.22082	0.773388	0.0165379	0.0299994	0.845143	0.0387263	0.0641301	3.36886	0.0407948	0.059454	0	-1	0
JAK2	9.36615	-0.438375	-0.930776	-0.492401	-1.44006	-2.56309	-1.35593	0.154846	0.0127971	0.180004	0.250006	0.0311306	0.282275	3.36588	0.0409048	0.0595999	0	-1	0
PRADC1	9.61769	-0.154186	-0.871199	-0.717012	-0.533855	-2.5286	-2.08109	0.595338	0.0139925	0.0415332	0.703118	0.0336153	0.0845942	3.36472	0.0409473	0.0596475	0	-1	0
OAS2	9.36247	-0.39026	-0.741978	-0.351718	-1.58594	-2.5276	-1.19815	0.117805	0.0140288	0.235386	0.20097	0.0336935	0.349201	3.36254	0.0410282	0.059751	0	-1	0
TRIM47	11.8137	-0.972495	-1.40749	-0.434991	-1.95162	-2.36777	-0.73177	0.0554718	0.0210067	0.467046	0.107749	0.0474548	0.589592	3.36124	0.0410765	0.0598069	0	-1	0
SLC6A11	14.6646	-0.32475	-1.11623	-0.791481	-0.895765	-2.58098	-1.83009	0.373818	0.0122143	0.072011	0.498241	0.0299132	0.133865	3.35173	0.0414307	0.0602792	0	-1	0
AP2A1.1	16.6799	-0.192258	-0.494273	-0.302015	-1.19879	-2.58352	-1.5786	0.235139	0.0121337	0.11948	0.349048	0.0297519	0.203222	3.34543	0.0416668	0.0605935	0	-1	0
ALG10	9.53091	-0.417054	-0.96401	-0.546956	-1.32679	-2.57084	-1.45864	0.189411	0.0125416	0.149678	0.294251	0.0306033	0.243401	3.3423	0.0417848	0.0607505	0	-1	0
RPS3A	13.6597	-0.25826	-0.463982	-0.205722	-1.65563	-2.49341	-1.10554	0.102814	0.0153154	0.273169	0.179411	0.03628	0.392384	3.33466	0.0420745	0.0610544	0	-1	0
ACP2	15.2156	-0.287066	-0.434632	-0.147566	-1.87943	-2.38535	-0.809872	0.0648534	0.0201103	0.421089	0.122529	0.045787	0.545973	3.31429	0.0428559	0.0620397	0	-1	0
RPIA	10.8506	0.649018	-0.885952	-1.53497	1.28573	-1.47126	-2.54905	0.203286	0.146243	0.0132722	0.3112	0.23907	0.0321015	3.27748	0.044307	0.0639721	0	0	-1
SNX32.1	9.43834	-0.148054	-0.678299	-0.530245	-0.656492	-2.52125	-1.97093	0.51392	0.01426	0.0531682	0.632458	0.0341406	0.103866	3.27553	0.0443853	0.0640698	0	-1	0
KRT6A.1	14.1955	0.588475	-0.874357	-1.46283	1.22322	-1.52353	-2.54893	0.225842	0.132674	0.0132764	0.338371	0.220783	0.0321073	3.26307	0.0448887	0.0647347	0	0	-1
SYNJ2BP	9.18575	0.0552583	-0.844323	-0.899581	0.174459	-2.23455	-2.3808	0.862069	0.0290347	0.0203392	0.907962	0.0623624	0.046227	3.24535	0.0456147	0.0657191	0	0	-1
LMBR1	9.27054	-0.207527	-0.61514	-0.407613	-1.02393	-2.54423	-1.68589	0.309818	0.013439	0.0968075	0.431843	0.0324529	0.170784	3.23764	0.0459344	0.0661009	0	-1	0
SRP68	10.5531	-0.57952	-1.1203	-0.540778	-1.53364	-2.48528	-1.19967	0.13017	0.0156368	0.234802	0.217632	0.0369283	0.348746	3.23511	0.0460401	0.0662217	0	-1	0
RPL37A	11.6529	-0.368894	-0.845212	-0.476317	-1.31459	-2.52488	-1.42289	0.193455	0.0141274	0.159745	0.299074	0.0339036	0.256218	3.22736	0.0463644	0.0666303	0	-1	0
GRIA3.1	10.4118	0.469476	-0.598866	-1.06834	1.32252	-1.41418	-2.52281	0.19082	0.162277	0.0142031	0.295958	0.259466	0.0340401	3.22491	0.0464676	0.0667414	0	0	-1
ABCC8	10.6334	-0.675873	-1.17325	-0.497378	-1.67323	-2.43483	-1.0322	0.0992844	0.0177691	0.30596	0.174239	0.0411742	0.428108	3.22261	0.0465647	0.066865	0	-1	0
SPPL2A	9.83634	0.0630566	-0.91164	-0.974696	0.182678	-2.21394	-2.36707	0.855642	0.0304934	0.0210427	0.904142	0.0650482	0.0475121	3.19894	0.0475747	0.0681537	0	0	-1
BAX	12.2703	0.254105	-0.354564	-0.608669	1.25427	-1.4671	-2.51852	0.214418	0.147369	0.0143606	0.324599	0.240564	0.0343452	3.19541	0.0477274	0.0683562	0	0	-1
MPO	10.3713	-0.255848	-1.41717	-1.16132	-0.530566	-2.46357	-2.01881	0.597602	0.0165244	0.0478065	0.705102	0.0387048	0.0950687	3.18744	0.0480737	0.0688067	0	-1	0
CYB5R1	12.3629	-0.300417	-0.786223	-0.485806	-1.14982	-2.52252	-1.55866	0.254604	0.0142134	0.124131	0.371236	0.0340514	0.209581	3.18676	0.0481035	0.0688298	0	-1	0
GSDME	12.2841	-0.254218	-0.665727	-0.41151	-1.14635	-2.51647	-1.55552	0.256026	0.0144364	0.124877	0.372802	0.0345129	0.210508	3.1714	0.0487786	0.0696311	0	-1	0
USP12.1	11.0723	-0.674859	-1.04726	-0.372401	-1.80318	-2.34566	-0.834108	0.0761856	0.0221836	0.4074	0.140162	0.0497282	0.532354	3.15894	0.0493335	0.0702912	0	-1	0
TPP1	15.1795	-0.171571	-0.540897	-0.369325	-0.949494	-2.50927	-1.71334	0.34603	0.0147057	0.0916115	0.469987	0.0350459	0.163154	3.15457	0.0495298	0.0705039	0	-1	0
C8orf82	10.675	0.094846	-1.16122	-1.25606	0.212581	-2.18174	-2.35994	0.832346	0.0329008	0.0214167	0.887752	0.069346	0.0482533	3.15045	0.0497156	0.0707518	0	0	-1
SLC35B1	11.0025	-0.281126	-1.08739	-0.80626	-0.766703	-2.48597	-1.84326	0.446147	0.0156092	0.070038	0.569946	0.0368858	0.130706	3.13598	0.0503735	0.0715871	0	-1	0
AADAT	9.2391	0.295304	-0.599605	-0.894909	0.983053	-1.67324	-2.49731	0.329375	0.0992824	0.0151634	0.452916	0.174239	0.0359855	3.12074	0.0510759	0.0724832	0	0	-1
GABRB2.1	15.1898	-0.386386	-0.641071	-0.254685	-1.7031	-2.3687	-0.941036	0.0935232	0.0209583	0.350313	0.166006	0.0473675	0.474344	3.11138	0.0515127	0.0729946	0	-1	0
ATP7A	10.6237	0.753451	-0.75918	-1.51263	1.45342	-1.22763	-2.446	0.151114	0.224194	0.0172758	0.245048	0.336401	0.0402107	3.10267	0.0519222	0.0734922	0	0	-1
SGPL1	9.38499	-0.200602	-0.854098	-0.653496	-0.689614	-2.4613	-1.88322	0.492992	0.0166197	0.0643306	0.612388	0.0388777	0.121706	3.09995	0.0520508	0.0736228	0	-1	0
PYCR2	9.06315	0.302953	-0.439649	-0.742602	1.20773	-1.46922	-2.48162	0.231707	0.146795	0.0157831	0.34525	0.239799	0.0372132	3.09626	0.0522259	0.0738382	0	0	-1
TGM3	9.96989	0.487251	-0.492641	-0.979892	1.4451	-1.22479	-2.43618	0.15343	0.225255	0.0177087	0.248116	0.337687	0.0410792	3.07654	0.0531717	0.0750353	0	0	-1
GFOD1	9.29211	-0.260296	-0.948943	-0.688647	-0.807395	-2.46743	-1.79061	0.422504	0.0163634	0.0782038	0.547522	0.038387	0.143295	3.07529	0.0532319	0.0751027	0	-1	0
ACOT11	9.55751	-0.240497	-0.987216	-0.746719	-0.713099	-2.45379	-1.85602	0.478441	0.0169387	0.0681709	0.599911	0.0395374	0.127799	3.07088	0.0534463	0.0753351	0	-1	0
SLC66A3	9.80349	-0.421107	-0.978831	-0.557724	-1.26319	-2.46132	-1.40243	0.211218	0.0166187	0.16574	0.320705	0.0388777	0.26405	3.06158	0.0539007	0.0759225	0	-1	0
MRPL16	9.21896	0.331034	-0.308971	-0.640005	1.49137	-1.16686	-2.41704	0.140898	0.247704	0.0185812	0.232024	0.363393	0.0427884	3.0598	0.0539881	0.0760279	0	0	-1
PLOD2	10.8877	-0.391926	-1.06253	-0.670608	-1.08732	-2.47106	-1.55959	0.281074	0.0162131	0.123912	0.400727	0.0380688	0.209271	3.05468	0.0542404	0.07633	0	-1	0
TMBIM1	13.7498	-0.73573	-1.25141	-0.51568	-1.65473	-2.35936	-0.972242	0.102998	0.0214476	0.334682	0.179611	0.0483111	0.458546	3.05219	0.0543635	0.0764854	0	-1	0
TMEM14A	9.47437	0.115948	-0.778849	-0.894797	0.366462	-2.06351	-2.3707	0.715259	0.0432273	0.0208545	0.800353	0.087544	0.0471915	3.04872	0.0545361	0.0766926	0	0	-1
SPCS1	9.47568	-0.392965	-1.03047	-0.637508	-1.1222	-2.46682	-1.52611	0.266076	0.0163887	0.132032	0.384078	0.0384314	0.219957	3.04732	0.0546054	0.0767543	0	-1	0
PLPP3	15.8324	-0.215769	-0.714664	-0.498895	-0.88483	-2.45674	-1.71501	0.379643	0.016813	0.0913034	0.504358	0.0392743	0.162688	3.03051	0.0554485	0.0778311	0	-1	0
RPL8	10.7412	-0.524627	-0.90747	-0.382844	-1.62467	-2.35576	-0.99385	0.109271	0.0216386	0.324132	0.189044	0.0486869	0.447128	3.02115	0.0559235	0.0784432	0	-1	0
RPSA	13.7807	-0.356405	-0.839413	-0.483008	-1.23936	-2.4469	-1.40797	0.219849	0.0172365	0.164098	0.331059	0.0401293	0.261756	3.02138	0.055912	0.0784432	0	-1	0
FAM177A1	9.79939	0.44404	-0.63769	-1.08173	1.19809	-1.44232	-2.44664	0.235411	0.15421	0.0172476	0.349201	0.2492	0.04015	3.0111	0.0564382	0.079037	0	0	-1
PCBP1.1	14.3636	-0.327894	-0.788641	-0.460747	-1.20787	-2.43529	-1.42277	0.231654	0.0177484	0.15978	0.3452	0.0411419	0.256218	2.98657	0.0577159	0.0807703	0	-1	0
SLC43A3	9.99875	0.373686	-0.937041	-1.31073	0.827294	-1.73899	-2.43249	0.411221	0.0869641	0.0178739	0.535921	0.156442	0.0413748	2.98093	0.0580137	0.0811308	0	0	-1
CACNA1C.1	10.3809	-0.11017	-0.686871	-0.576701	-0.452091	-2.36278	-1.98381	0.65277	0.021267	0.0516779	0.751639	0.0479576	0.101533	2.96709	0.0587512	0.0820484	0	-1	0
FLT1	11.1911	-0.759576	-1.99272	-1.23315	-1.10524	-2.43062	-1.50413	0.273297	0.0179581	0.137589	0.392408	0.0415432	0.227729	2.9585	0.059214	0.0826185	0	-1	0
RPLP1	12.6041	-0.350487	-0.904951	-0.554463	-1.12189	-2.42822	-1.48777	0.266207	0.0180672	0.141845	0.384175	0.0417636	0.233224	2.95469	0.0594205	0.0828683	0	-1	0
GABRA5	14.7077	-0.25193	-0.724764	-0.472833	-1.00636	-2.42691	-1.58331	0.318128	0.0181266	0.118404	0.440666	0.0418635	0.201743	2.94502	0.059948	0.0835463	0	-1	0
MSL2	9.76666	-0.615562	-1.15641	-0.540845	-1.49496	-2.35425	-1.10107	0.139963	0.0217194	0.275092	0.230798	0.0488263	0.39418	2.92791	0.0608929	0.0847072	0	-1	0
PTK2	11.9284	-0.156943	-0.597526	-0.440583	-0.750227	-2.39439	-1.76549	0.455936	0.0196633	0.0823704	0.578893	0.0449485	0.149751	2.90548	0.0621551	0.0863044	0	-1	0
CBR1.1	16.6346	-0.212352	-0.461414	-0.249063	-1.30678	-2.38026	-1.28482	0.196079	0.0203663	0.203602	0.302385	0.0462788	0.311579	2.89078	0.0629965	0.0872925	0	-1	0
KRT5.1	13.4409	0.796428	-1.0025	-1.79893	1.25362	-1.32279	-2.37366	0.214654	0.19073	0.0207022	0.324852	0.295845	0.0468878	2.85774	0.0649316	0.0896865	0	0	-1
CSTA	10.7277	0.446122	-0.919698	-1.36582	0.928743	-1.60499	-2.38353	0.356599	0.113542	0.0202014	0.480955	0.195048	0.0459599	2.84361	0.0657778	0.0907104	0	0	-1
ACTBL2	11.5303	0.287245	-1.07536	-1.36261	0.589281	-1.84932	-2.3433	0.557799	0.0691466	0.0223131	0.6718	0.129335	0.0499992	2.83914	0.0660477	0.0910619	0	0	-1
KRT17	11.6933	0.690646	-1.04445	-1.7351	1.12505	-1.42624	-2.36934	0.264873	0.158781	0.020925	0.382828	0.254953	0.0473275	2.81745	0.0673746	0.0926803	0	0	-1

## Sheet: F1-F3vsAll GSE
	Ontology	AveExpr	Coef.F1_3...F4_6	Coef.F1_3...F7_8	Coef.F4_6...F7_8	t.F1_3...F4_6	t.F1_3...F7_8	t.F4_6...F7_8	P.value.F1_3...F4_6	P.value.F1_3...F7_8	P.value.F4_6...F7_8	P.value.adj.F1_3...F4_6	P.value.adj.F1_3...F7_8	P.value.adj.F4_6...F7_8	F	F.p.value	F.p.value.adj	Results.F1_3...F4_6	Results.F1_3...F7_8	Results.F4_6...F7_8
epithelial structure maintenance	GO_MF	279.917	350.876	520.056	169.18	9.92176	12.3274	4.01024	1.88734e-14	2.25633e-18	0.00016469	1.15757e-12	4.67061e-16	0.000537924	89.696	4.44172e-19	4.08638e-17	1	1	0
DNA secondary structure binding	GO_BP	525.533	444.609	673.637	229.028	9.34113	11.864	4.03362	1.82979e-13	1.21848e-17	0.000152219	8.30171e-12	2.0178e-15	0.000502171	81.953	3.50211e-18	2.76166e-16	1	1	0
short-term memory	GO_BP	-495.753	504.848	738.045	233.198	9.13438	11.1941	3.53695	4.13623e-13	1.46251e-16	0.000770039	1.57462e-11	1.79401e-14	0.00208363	74.6245	2.82829e-17	1.73468e-15	1	1	0
5-phosphoribose 1-diphosphate biosynthetic process	GO_BP	483.409	321.372	469.364	147.992	8.64418	10.5831	3.33688	2.89391e-12	1.47657e-15	0.00143141	8.55772e-11	1.32173e-13	0.00358339	66.7433	3.16299e-16	1.45497e-14	1	1	0
prenyltransferase activity	GO_BP	-120.959	269.261	429.685	160.424	7.99703	10.6977	3.99404	3.84465e-11	9.53682e-16	0.000173901	8.05916e-10	9.5715e-14	0.000563562	64.7073	6.09122e-16	2.49063e-14	1	1	0
mRNA 3'-UTR AU-rich region binding	GO_BP	-470.041	459.632	738.951	279.319	7.76703	10.4676	3.95667	9.6675e-11	2.29664e-15	0.000197076	1.86156e-09	1.81106e-13	0.000627009	61.7133	1.63835e-15	5.83463e-14	1	1	0
cellular response to oxygen radical	GO_BP	489.455	253.849	318.512	64.6624	9.09344	9.56452	1.94173	4.86302e-13	7.60895e-14	0.056688	1.76992e-11	3.93763e-12	0.0883532	61.4214	1.80735e-15	6.23535e-14	1	1	0
postreplication repair	GO_CC	729.555	247.269	339.406	92.1372	8.20692	9.44313	2.56349	1.65886e-11	1.2251e-13	0.012786	3.86911e-10	5.88047e-12	0.0246062	55.5369	1.40084e-14	4.06981e-13	1	1	0
intramolecular transferase activity	GO_BP	578.642	291.505	354.185	62.6805	8.62109	8.78078	1.55394	3.17271e-12	1.6804e-12	0.125257	9.21754e-11	5.51037e-11	0.174748	53.3577	3.09851e-14	8.10447e-13	1	1	0
dipeptidase activity	GO_MF	230.322	342.644	470.712	128.069	7.95532	9.16128	2.49255	4.54423e-11	3.71907e-13	0.0153515	9.40656e-10	1.46638e-11	0.0286607	52.2379	4.69643e-14	1.12714e-12	1	1	0
calyx of Held	GO_BP	671.479	218.376	373.742	155.365	6.72596	9.64953	4.01134	6.23157e-09	5.4551e-14	0.000164083	7.14151e-08	2.96185e-12	0.000537	50.918	7.72335e-14	1.77637e-12	1	1	0
carboxypeptidase activity	GO_BP	157.384	274.488	442.992	168.504	7.03069	9.51167	3.61802	1.84795e-09	9.36105e-14	0.000595588	2.4779e-08	4.62743e-12	0.00165801	50.8562	7.90691e-14	1.78148e-12	1	1	0
response to iron ion	GO_BP	831.18	192.84	283.957	91.1175	7.2043	8.89271	2.85353	9.22696e-10	1.07724e-12	0.00585964	1.35821e-08	3.7556e-11	0.0125288	46.8733	3.73381e-13	6.87022e-12	1	1	0
hydrolase activity, acting on ether bonds	GO_BP	1157.89	152.785	266.764	113.978	6.33322	9.26947	3.9605	2.9549e-08	2.42662e-13	0.000194572	2.82035e-07	1.05749e-11	0.000619638	46.5966	4.1712e-13	7.54919e-12	1	1	0
membrane lipid catabolic process	GO_BP	329.002	248.332	322.073	73.7412	7.58167	8.24275	1.88724	2.03328e-10	1.43726e-11	0.0637814	3.62055e-09	3.40016e-10	0.0973026	44.3016	1.06161e-12	1.74928e-11	1	1	0
pyridine-containing compound metabolic process	GO_BP	456.963	280.982	330.938	49.9556	7.92777	7.82716	1.18152	5.07477e-11	7.59621e-11	0.24188	1.04395e-09	1.53406e-09	0.306819	43.7313	1.34492e-12	2.15188e-11	1	1	0
pyridine-containing compound catabolic process	GO_MF	189.944	396.37	533.884	137.514	7.35678	8.30653	2.13953	5.00946e-10	1.1137e-11	0.0363116	8.13599e-09	2.77336e-10	0.0596844	43.608	1.41581e-12	2.23293e-11	1	1	0
neuronal signal transduction	GO_BP	97.7181	284.763	474.969	190.206	6.31905	8.83526	3.53817	3.12468e-08	1.35324e-12	0.000767076	2.95684e-07	4.66868e-11	0.00207838	43.1814	1.69231e-12	2.52475e-11	1	1	0
serine-type exopeptidase activity	GO_MF	163.729	298.493	482.98	184.486	6.44581	8.74293	3.33958	1.89405e-08	1.95332e-12	0.00141968	1.88949e-07	6.11917e-11	0.0035594	42.9116	1.8955e-12	2.75346e-11	1	1	0
response to redox state	GO_BP	538.904	160.304	285.838	125.534	5.90541	8.82695	3.87661	1.57931e-07	1.39864e-12	0.000257155	1.22212e-06	4.77558e-11	0.000792277	41.9085	2.89969e-12	4.10417e-11	1	1	0
chloride ion binding	GO_BP	-331.352	349.315	457.191	107.876	7.32268	8.03408	1.89567	5.74301e-10	3.31425e-11	0.0626374	9.03263e-09	7.0364e-10	0.0957903	41.7624	3.08643e-12	4.31318e-11	1	1	0
anchored component of external side of plasma membrane	GO_BP	703.563	357.938	490.17	132.231	7.00356	8.03975	2.16885	2.05963e-09	3.2398e-11	0.0339135	2.68562e-08	7.01321e-10	0.0562734	40.3281	5.73405e-12	7.53618e-11	1	1	0
attachment of spindle microtubules to kinetochore	GO_CC	-5.08692	238.297	355.131	116.834	6.61142	8.25944	2.71726	9.82481e-09	1.34447e-11	0.0085089	1.06339e-07	3.22672e-10	0.0172575	40.1262	6.26279e-12	8.13426e-11	1	1	0
DNA catabolic process	GO_BP	-37.4299	438.319	242.453	-195.866	8.73726	4.05134	-3.27287	1.99791e-12	0.000143381	0.00173788	6.14664e-11	0.000477263	0.00423536	38.2617	1.43101e-11	1.69875e-10	1	1	0
salivary gland morphogenesis	GO_BP	80.6011	222.007	371.732	149.725	5.91365	8.30049	3.34324	1.52951e-07	1.1409e-11	0.00140393	1.18914e-06	2.80851e-10	0.00353062	38.0443	1.57803e-11	1.82483e-10	1	1	0
anchored component of synaptic membrane	GO_BP	164.944	168.299	295.652	127.354	5.6859	8.37308	3.60674	3.6936e-07	8.53549e-12	0.00061737	2.51195e-06	2.17458e-10	0.00171107	37.9274	1.66343e-11	1.89322e-10	1	1	0
thyroid hormone metabolic process	GO_BP	262.426	236.927	403.848	166.92	5.79786	8.2843	3.42411	2.39709e-07	1.2172e-11	0.00109509	1.76426e-06	2.96423e-10	0.00284019	37.5954	1.93307e-11	2.17766e-10	1	1	0
prefoldin complex	GO_BP	-317.335	273.851	521.239	247.388	5.29615	8.45023	4.01061	1.63304e-06	6.272e-12	0.000164484	9.43917e-06	1.66183e-10	0.00053778	37.57	1.95543e-11	2.1806e-10	1	1	0
cuprous ion binding	GO_BP	824.76	362.797	596.832	234.035	5.94169	8.19378	3.21301	1.37136e-07	1.74844e-11	0.00207953	1.08141e-06	4.04954e-10	0.00495496	37.3824	2.1294e-11	2.35086e-10	1	1	0
response to tumor cell	GO_MF	-211.053	271.863	386.372	114.509	6.45493	7.69012	2.27912	1.82691e-08	1.31611e-10	0.0260923	1.82801e-07	2.41358e-09	0.0447296	35.9038	4.2029e-11	4.07018e-10	1	1	0
deoxyribonucleoside monophosphate metabolic process	GO_MF	68.2248	452.461	341.876	-110.585	8.24954	5.2252	-1.69017	1.39877e-11	2.13295e-06	0.0959862	3.33289e-10	1.19734e-05	0.138763	35.9224	4.16675e-11	4.07018e-10	1	1	0
stimulatory C-type lectin receptor signaling pathway	GO_MF	601.947	236.529	370.606	134.077	5.95121	7.81662	2.82788	1.32146e-07	7.92411e-11	0.00629123	1.04956e-06	1.59059e-09	0.0132971	34.89	6.75792e-11	6.11536e-10	1	1	0
S100 protein binding	GO_MF	1084.6	142.085	254.122	112.037	5.37241	8.05472	3.55117	1.22392e-06	3.05117e-11	0.000736273	7.25406e-06	6.69238e-10	0.0019988	34.8567	6.8649e-11	6.16166e-10	1	1	0
histone mRNA metabolic process	GO_MF	-537.619	411.55	389.514	-22.0365	7.70292	6.1114	-0.345749	1.25024e-10	7.06737e-08	0.730695	2.3133e-09	6.12752e-07	0.773182	34.7084	7.36378e-11	6.50369e-10	1	1	0
collagen catabolic process	GO_BP	257.687	296.44	403.577	107.138	6.47532	7.38988	1.96179	1.68525e-08	4.38697e-10	0.054252	1.71213e-07	7.26481e-09	0.084836	34.2264	9.25883e-11	7.98574e-10	1	1	0
amyloid-beta clearance	GO_MF	671.784	119.561	226.311	106.75	5.06568	8.03784	3.79141	3.87129e-06	3.26474e-11	0.000340269	1.98172e-05	7.02131e-10	0.00101804	34.0496	1.00741e-10	8.62159e-10	1	1	0
heterophilic cell-cell adhesion via plasma membrane cell adhesion molecules	GO_CC	317.35	262.237	406.932	144.695	5.80403	7.54993	2.68457	2.34053e-07	2.30927e-10	0.0092899	1.73032e-06	4.00434e-09	0.0186587	32.7268	1.90856e-10	1.51586e-09	1	1	0
intramolecular oxidoreductase activity, interconverting aldoses and ketoses	GO_BP	816.591	333.625	383.288	49.6626	6.90565	6.65053	0.861709	3.04504e-09	8.41117e-09	0.392148	3.82014e-08	9.30675e-08	0.462863	32.4016	2.23779e-10	1.7398e-09	1	1	0
axon extension involved in axon guidance	GO_BP	-365.617	285.188	344.955	59.7668	6.70594	6.79949	1.17808	6.74802e-09	4.64972e-09	0.243239	7.65392e-08	5.51967e-08	0.308215	32.1354	2.55054e-10	1.94193e-09	1	1	0
response to lead ion	GO_BP	1023.04	152.536	224.907	72.3717	5.95202	7.35669	2.36727	1.3173e-07	5.0113e-10	0.0210351	1.04956e-06	8.13599e-09	0.0373958	32.0516	2.65818e-10	2.01002e-09	1	1	0
transforming growth factor beta production	GO_BP	193.539	141.997	271.316	129.319	4.86895	7.7986	3.71709	8.00088e-06	8.51789e-11	0.000433282	3.73751e-05	1.67924e-09	0.00125549	31.9624	2.77775e-10	2.07205e-09	1	1	0
cholinergic synapse	GO_BP	-503.049	467.677	432.725	-34.9514	7.30846	5.66863	-0.457858	6.07966e-10	3.9475e-07	0.648645	9.41694e-09	2.65734e-06	0.703212	30.8241	4.89885e-10	3.5119e-09	1	1	0
vascular endothelial growth factor production	GO_BP	759.244	199.775	314.905	115.129	5.54137	7.32218	2.67699	6.43249e-07	5.75448e-10	0.00947986	4.05798e-06	9.03263e-09	0.019015	30.5148	5.72574e-10	4.02625e-09	1	1	0
hormone catabolic process	GO_BP	-358.063	393.948	513.001	119.053	6.25772	6.83095	1.58527	3.9786e-08	4.10187e-09	0.11796	3.65017e-07	5.03162e-08	0.166037	30.3206	6.31755e-10	4.38653e-09	1	1	0
purine nucleoside monophosphate metabolic process	GO_BP	466.548	183.471	251.967	68.4955	6.05716	6.97317	1.89561	8.73895e-08	2.32546e-09	0.0626455	7.32744e-07	2.99685e-08	0.0957903	30.2719	6.47557e-10	4.46815e-09	1	1	0
nitric oxide mediated signal transduction	GO_BP	495.965	123.39	254.897	131.506	4.38482	7.59312	3.91744	4.54518e-05	1.94202e-10	0.000224601	0.000171845	3.47674e-09	0.000705766	29.7044	8.64817e-10	5.82169e-09	1	1	0
RAGE receptor binding	GO_BP	327.194	460.78	576.344	115.564	6.29922	6.60481	1.32434	3.37871e-08	1.0086e-08	0.19022	3.1522e-07	1.08457e-07	0.248916	29.3739	1.02486e-09	6.7751e-09	1	1	0
olfactory lobe development	GO_BP	-6.26974	256.777	199.314	-57.463	7.40319	4.81711	-1.38879	4.15914e-10	9.6702e-06	0.169835	6.92215e-09	4.41761e-05	0.225991	29.1859	1.12923e-09	7.42063e-09	1	1	0
thyroid hormone transport	GO_BP	778.024	286.439	439.258	152.819	5.49296	7.06123	2.45662	7.73902e-07	1.63561e-09	0.0168201	4.77312e-06	2.24777e-08	0.0309318	28.8232	1.36267e-09	8.69589e-09	1	1	0
chondroitin sulfate binding	GO_MF	635.466	164.583	217.491	52.9077	6.05019	6.70209	1.63038	8.98052e-08	6.85225e-09	0.108061	7.49206e-07	7.74562e-08	0.153934	28.8307	1.35739e-09	8.69589e-09	1	1	0
protein phosphatase inhibitor activity	GO_CC	-336.654	216.235	418.275	202.04	4.52439	7.33638	3.5437	2.77624e-05	5.43615e-10	0.000753819	0.000111997	8.6146e-09	0.00204476	28.1856	1.90154e-09	1.19279e-08	1	1	0
C-terminal protein amino acid modification	GO_CC	209.758	221.233	317.676	96.4428	5.65028	6.80126	2.06479	4.23634e-07	4.61708e-09	0.0431056	2.82878e-06	5.50063e-08	0.0695062	27.8827	2.23039e-09	1.36798e-08	1	1	0
endonuclease activity, active with either ribo- or deoxyribonucleic acids and producing 5'-phosphomonoesters	GO_BP	-375.564	377.984	384.284	6.30054	6.74057	5.74463	0.0941862	5.87945e-09	2.94491e-07	0.925263	6.78493e-08	2.08662e-06	0.936068	27.8873	2.22498e-09	1.36798e-08	1	1	0
CRD-mediated mRNA stabilization	GO_MF	186.423	247.315	279.88	32.5654	6.34349	6.01777	0.700197	2.83756e-08	1.0193e-07	0.486407	2.72406e-07	8.35627e-07	0.553221	26.9636	3.63761e-09	2.14755e-08	1	1	0
inorganic diphosphatase activity	GO_BP	643.616	302.609	372.193	69.5841	6.0757	6.26424	1.17114	8.12779e-08	3.87774e-08	0.245994	6.84968e-07	3.56752e-07	0.311335	26.8404	3.88627e-09	2.28215e-08	1	1	0
methylosome	GO_BP	-20.753	417.028	563.443	146.415	5.73311	6.49323	1.68732	3.07884e-07	1.56988e-08	0.096536	2.1604e-06	1.6156e-07	0.139497	26.5822	4.46629e-09	2.55481e-08	1	1	0
circadian sleep/wake cycle	GO_BP	254.718	353.916	402.893	48.9769	6.24584	5.96027	0.724548	4.16895e-08	1.27561e-07	0.471438	3.78289e-07	1.02296e-06	0.539158	26.2815	5.25571e-09	2.96036e-08	1	1	0
cellular response to nitrogen starvation	GO_BP	496.718	178.053	348.89	170.837	4.31915	7.09454	3.4739	5.71783e-05	1.43162e-09	0.000938209	0.000209023	2.01767e-08	0.00247795	26.2644	5.30473e-09	2.9728e-08	1	1	0
hydrogen peroxide catabolic process	GO_CC	1153.45	173.442	194.877	21.4358	6.24761	5.88448	0.647271	4.13997e-08	1.71313e-07	0.519831	3.7773e-07	1.31091e-06	0.583621	25.9858	6.17322e-09	3.42253e-08	1	1	0
protein neddylation	GO_BP	18.9919	190.918	370.806	179.888	4.30222	7.00453	3.39809	6.06498e-05	2.05164e-09	0.00118664	0.000220013	2.68562e-08	0.00305136	25.6641	7.36121e-09	3.92776e-08	1	1	0
mammary gland involution	GO_BP	357.216	227.733	347.188	119.455	5.20349	6.64997	2.28802	2.31402e-06	8.43002e-09	0.025537	1.28591e-05	9.30675e-08	0.0439369	25.6523	7.40932e-09	3.92776e-08	1	1	0
cysteine-type exopeptidase activity	GO_CC	-225.954	188.957	298.369	109.412	5.07399	6.71625	2.46286	3.75351e-06	6.47703e-09	0.0165565	1.93941e-05	7.3718e-08	0.03049	25.6492	7.42185e-09	3.92776e-08	1	1	0
juxtaparanode region of axon	GO_CC	785.981	179.879	303.227	123.347	4.82088	6.81236	2.77115	9.53814e-06	4.41728e-09	0.00735173	4.36811e-05	5.30073e-08	0.0152658	25.5476	7.84795e-09	4.12578e-08	1	1	0
aminoglycan catabolic process	GO_MF	58.7233	305.601	327.577	21.9764	6.27496	5.6384	0.378268	3.71753e-08	4.43424e-07	0.706516	3.44887e-07	2.93724e-06	0.75168	25.1769	9.62802e-09	4.90279e-08	1	1	0
grooming behavior	GO_MF	541.899	114.299	198.877	84.5776	4.66802	6.80863	2.89555	1.66026e-05	4.48347e-09	0.00521128	7.118e-05	5.36074e-08	0.0112735	25.1753	9.63683e-09	4.90279e-08	1	1	0
immunoglobulin binding	GO_MF	-124.814	262.372	440.05	177.678	4.80735	6.75891	2.72904	1.00205e-05	5.46544e-09	0.00824261	4.55877e-05	6.38914e-08	0.0168391	25.2061	9.47409e-09	4.90279e-08	1	1	0
response to cobalt ion	GO_CC	-4.84991	319.32	173.389	-145.931	7.07676	3.22118	-2.71108	1.53708e-09	0.00202944	0.00865169	2.139e-08	0.00485657	0.0174935	25.0798	1.01604e-08	5.09868e-08	1	0	0
vasodilation	GO_CC	210.166	164.261	242.104	77.8428	5.18124	6.40158	2.05828	2.51527e-06	2.25594e-08	0.0437458	1.38705e-05	2.20404e-07	0.07047	24.2754	1.59207e-08	7.51132e-08	1	1	0
peptide hormone processing	GO_BP	-26.065	192.297	326.392	134.094	4.6525	6.61969	2.71962	1.7557e-05	9.50749e-09	0.00845488	7.47413e-05	1.03242e-07	0.0171591	24.0493	1.80841e-08	8.35349e-08	1	1	0
actin filament network formation	GO_BP	309.92	217.866	424	206.135	4.14392	6.76044	3.2867	0.000104674	5.43233e-09	0.00166687	0.000359628	6.38009e-08	0.00408938	23.8933	1.97518e-08	9.04813e-08	1	1	0
hematopoietic stem cell proliferation	GO_BP	-314.08	238.806	439.463	200.657	4.33906	6.69358	3.05626	5.33435e-05	7.08822e-09	0.00329654	0.000197843	7.9851e-08	0.00744088	23.8285	2.04907e-08	9.34783e-08	1	1	0
cell adhesion molecule production	GO_BP	493.317	168.684	265.215	96.5314	4.90257	6.46151	2.35182	7.0727e-06	1.77994e-08	0.0218527	3.3464e-05	1.78642e-07	0.0386212	23.7961	2.08697e-08	9.48155e-08	1	1	0
renal filtration	GO_MF	57.1875	242.075	378.496	136.421	4.76866	6.25019	2.25275	1.15357e-05	4.09824e-08	0.0278014	5.14907e-05	3.74955e-07	0.047463	22.3336	4.83863e-08	2.10309e-07	1	1	0
amyloid-beta clearance by cellular catabolic process	GO_MF	-128.2	265.068	366.348	101.28	5.16303	5.98172	1.6537	2.69278e-06	1.17328e-07	0.103213	1.4717e-05	9.5018e-07	0.148111	22.1689	5.32663e-08	2.28401e-07	1	1	0
extracellular matrix assembly	GO_BP	-121.815	183.302	172.15	-11.1522	6.0998	4.80221	-0.311096	7.39588e-08	1.021e-05	0.756765	6.31319e-07	4.63862e-05	0.794927	21.6624	7.1725e-08	3.04555e-07	1	1	0
response to methylmercury	GO_BP	550.551	189.816	289.079	99.2625	4.77697	6.09847	2.09406	1.11923e-05	7.43447e-08	0.0403232	5.02288e-05	6.32981e-07	0.0654018	21.5874	7.49719e-08	3.17123e-07	1	1	0
integrin complex	GO_CC	716.38	191.322	384.406	193.085	3.82245	6.43805	3.23379	0.000307378	1.95309e-08	0.00195438	0.000927174	1.93672e-07	0.00470758	21.4906	7.93925e-08	3.33267e-07	0	1	0
retinoid binding	GO_MF	322.472	156.515	316.326	159.811	3.7776	6.40002	3.23336	0.000355963	2.26989e-08	0.00195691	0.0010583	2.21114e-07	0.00471023	21.2076	9.39176e-08	3.89793e-07	0	1	0
fibroblast apoptotic process	GO_CC	-277.805	213.188	368.562	155.374	4.29859	6.2296	2.6262	6.14201e-05	4.44405e-08	0.0108488	0.00022232	3.99964e-07	0.0213622	21.1313	9.82853e-08	4.01878e-07	1	1	0
detection of biotic stimulus	GO_BP	-220.483	292.75	391.57	98.8203	5.13491	5.75747	1.45301	2.99117e-06	2.8024e-07	0.151232	1.60563e-05	2.00465e-06	0.204409	21.0675	1.02094e-07	4.11359e-07	1	1	0
renal tubular secretion	GO_BP	351.214	259.021	390.24	131.219	4.72948	5.97305	2.00845	1.32974e-05	1.21366e-07	0.048929	5.81785e-05	9.78014e-07	0.0776487	20.8441	1.16696e-07	4.651e-07	1	1	0
physiological muscle hypertrophy	GO_BP	-109.978	238.379	224.797	-13.5817	5.94487	4.69949	-0.283933	1.35449e-07	1.48208e-05	0.777402	1.07152e-06	6.41652e-05	0.812226	20.6273	1.32927e-07	5.2599e-07	1	1	0
protein heterooligomerization	GO_CC	350.785	183.841	68.3331	-115.508	6.30205	1.96362	-3.31923	3.34116e-08	0.0540346	0.00151041	3.13482e-07	0.0845359	0.00374998	20.1366	1.78854e-07	6.92824e-07	1	0	0
homeostasis of number of cells within a tissue	GO_BP	566.574	118.264	192.314	74.0496	4.39315	5.98851	2.30585	4.41423e-05	1.14262e-07	0.0244552	0.000168432	9.29818e-07	0.0424345	20.0821	1.84878e-07	7.13655e-07	1	1	0
hyaluronan metabolic process	GO_BP	635.845	157.75	185.559	27.8098	5.34156	5.26707	0.789375	1.37557e-06	1.82221e-06	0.432883	8.07781e-06	1.04275e-05	0.502879	19.8284	2.15824e-07	8.16002e-07	1	1	0
voltage-gated calcium channel activity	GO_MF	379.461	197.558	282.19	84.6322	4.76201	5.70196	1.71009	1.18175e-05	3.47197e-07	0.0922189	5.25363e-05	2.39068e-06	0.134011	19.6692	2.37916e-07	8.9037e-07	1	1	0
insulin-like growth factor I binding	GO_BP	687.969	150.062	355.389	205.327	3.12982	6.21352	3.58987	0.00266009	4.73403e-08	0.000651379	0.00617394	4.22617e-07	0.00179781	19.4714	2.68667e-07	9.95331e-07	0	1	0
neurotransmitter-gated ion channel clustering	GO_BP	269.432	181.148	223.226	42.0775	5.14855	5.31839	1.0025	2.84261e-06	1.50148e-06	0.319973	1.5419e-05	8.77056e-06	0.3899	19.3123	2.96358e-07	1.08697e-06	1	1	0
plasminogen activation	GO_BP	801.342	273.815	245.175	-28.6398	5.83213	4.37757	-0.51136	2.09903e-07	4.6622e-05	0.610904	1.56576e-06	0.000175468	0.670416	19.2735	3.03547e-07	1.10966e-06	1	1	0
proteoglycan binding	GO_BP	351.938	210.647	258.548	47.9016	5.11177	5.2595	0.974435	3.26086e-06	1.87487e-06	0.333604	1.73077e-05	1.06877e-05	0.403836	18.9581	3.69117e-07	1.32307e-06	1	1	0
coreceptor activity	GO_BP	-63.0735	270.636	337.132	66.4964	5.02552	5.24785	1.03509	4.49343e-06	1.95886e-06	0.304621	2.26518e-05	1.11091e-05	0.373096	18.614	4.57566e-07	1.62428e-06	1	1	0
1,4-alpha-oligoglucan phosphorylase activity	GO_BP	451.653	186.482	299.526	113.044	4.26633	5.74431	2.16796	6.86948e-05	2.94849e-07	0.0339844	0.000246459	2.08662e-06	0.0563627	18.594	4.63308e-07	1.6394e-06	1	1	0
toxic substance binding	GO_CC	530.563	261.403	235.296	-26.1076	5.69408	4.29648	-0.476723	3.57897e-07	6.18731e-05	0.635225	2.44403e-06	0.000223716	0.691152	18.4238	5.15559e-07	1.80691e-06	1	1	0
stem cell division	GO_MF	-181.552	115.116	312.563	197.447	2.64744	6.0258	3.80652	0.0102558	9.87844e-08	0.000323861	0.0203031	8.13866e-07	0.000972462	18.1641	6.07233e-07	2.08843e-06	0	1	0
cell-cell adhesion involved in gastrulation	GO_CC	617.999	186.966	226.492	39.5267	5.01042	5.08805	0.887949	4.75189e-06	3.56212e-06	0.377979	2.38098e-05	1.85499e-05	0.449341	17.9676	6.87718e-07	2.30772e-06	1	1	0
laminin binding	GO_CC	502.518	254.927	361.842	106.915	4.57039	5.43803	1.6068	2.35656e-05	9.54018e-07	0.113148	9.70761e-05	5.77643e-06	0.160285	17.97	6.86661e-07	2.30772e-06	1	1	0
nucleobase metabolic process	GO_BP	440.147	162.603	130.804	-31.7984	5.74993	3.87742	-0.942597	2.88522e-07	0.000256467	0.349523	2.05061e-06	0.000790892	0.42147	17.8369	7.47242e-07	2.49986e-06	1	0	0
platelet-derived growth factor receptor binding	GO_MF	170.719	218.515	438.072	219.557	3.47918	5.84692	2.93042	0.000922897	1.98203e-07	0.00472435	0.00244726	1.49193e-06	0.0103077	17.7349	7.97418e-07	2.65967e-06	0	1	0
diapedesis	GO_BP	-170.008	126.246	342.939	216.693	2.59882	5.91783	3.7393	0.0116591	1.50483e-07	0.000403202	0.0227816	1.17547e-06	0.00118177	17.5189	9.1546e-07	2.99902e-06	0	1	0
subpallium development	GO_BP	379.84	143.11	58.3429	-84.7673	5.89198	2.01356	-2.92553	1.6639e-07	0.0483738	0.00478995	1.28159e-06	0.076952	0.0104233	17.4839	9.36218e-07	3.05435e-06	1	0	0
macrophage differentiation	GO_BP	401.75	170.736	308.014	137.278	3.75128	5.67298	2.52838	0.000387818	3.882e-07	0.0140028	0.00114479	2.61857e-06	0.0265924	17.2357	1.09807e-06	3.52403e-06	0	1	0
mannose metabolic process	GO_MF	159.154	128.607	254.54	125.933	3.46801	5.75383	2.84669	0.000955609	2.84208e-07	0.00597198	0.00251989	2.02866e-06	0.0127279	17.2301	1.10198e-06	3.52634e-06	0	1	0
fibronectin binding	GO_CC	282.722	176.411	288.874	112.463	4.01875	5.51646	2.14765	0.000160041	7.07516e-07	0.0356337	0.000525849	4.39642e-06	0.058672	16.9822	1.29333e-06	4.04767e-06	0	1	0
dopamine receptor signaling pathway	GO_BP	696	46.4281	139.104	92.6763	2.30632	5.79249	3.85916	0.0244274	2.44741e-07	0.000272403	0.0424327	1.78768e-06	0.000833055	16.7854	1.46948e-06	4.54427e-06	0	1	0
mature B cell differentiation involved in immune response	GO_MF	26.2085	115.876	319.829	203.953	2.50341	5.79217	3.69362	0.0149307	2.4505e-07	0.000467393	0.0280045	1.78768e-06	0.00133911	16.7781	1.47653e-06	4.55333e-06	0	1	0
peptidyl-methionine modification	GO_BP	-390.788	302.897	179.712	-123.185	5.7412	2.85542	-1.95728	2.98413e-07	0.0058289	0.0547925	2.10734e-06	0.0124792	0.0856408	16.603	1.65488e-06	5.0609e-06	1	0	0
lymphoid progenitor cell differentiation	GO_MF	-859.908	185.292	416.943	231.651	3.02417	5.70444	3.16935	0.00361642	3.43896e-07	0.00236747	0.00808204	2.37783e-06	0.00556499	16.5135	1.75454e-06	5.32725e-06	0	1	0
lipopolysaccharide binding	GO_MF	196.741	265.519	338.521	73.002	4.66785	4.98876	1.07582	1.6613e-05	5.14833e-06	0.286149	7.118e-05	2.53739e-05	0.354687	16.4716	1.80333e-06	5.45445e-06	1	1	0
acrosomal membrane	GO_BP	662.628	110.372	307.845	197.474	2.44196	5.70952	3.66249	0.017455	3.37222e-07	0.000516625	0.0319045	2.34147e-06	0.00146245	16.3008	2.01705e-06	6.08421e-06	0	1	0
microvillus membrane	GO_BP	657.935	85.9917	250.799	164.807	2.32211	5.67724	3.73067	0.0235048	3.81884e-07	0.000414643	0.0410455	2.58123e-06	0.00120995	16.1175	2.27553e-06	6.80808e-06	0	1	0
contractile ring	GO_BP	459.517	91.2641	230.495	139.231	2.6742	5.66161	3.4199	0.009551	4.05564e-07	0.00110943	0.0191251	2.71909e-06	0.00286842	16.0819	2.32958e-06	6.93381e-06	0	1	0
cell-cell adhesion mediated by integrin	GO_MF	22.9693	188.745	344.989	156.243	3.56636	5.46437	2.47478	0.000701768	8.63023e-07	0.0160626	0.00192246	5.27368e-06	0.0297203	15.9173	2.59737e-06	7.56596e-06	0	1	0
mitotic spindle assembly checkpoint signaling	GO_BP	-475.191	127.979	332.755	204.776	2.58247	5.62869	3.46388	0.012169	4.60275e-07	0.000967974	0.0236247	3.04278e-06	0.00254237	15.8713	2.67772e-06	7.77949e-06	0	1	0
neurotransmitter reuptake	GO_BP	556.302	71.6294	194.772	123.142	2.46453	5.61765	3.5517	0.0164864	4.8021e-07	0.00073504	0.0304026	3.14942e-06	0.00199873	15.7863	2.83303e-06	8.18761e-06	0	1	0
protein localization to membrane raft	GO_BP	762.803	65.7244	232.847	167.123	1.87978	5.5826	4.00683	0.0648096	5.49328e-07	0.000166589	0.0987348	3.54654e-06	0.000543054	15.7111	2.9783e-06	8.51824e-06	0	1	0
renal system vasculature development	GO_CC	-484.788	176.789	389.2	212.411	3.00657	5.54847	3.02814	0.003804	6.26013e-07	0.0035753	0.00846129	3.97957e-06	0.00799553	15.6741	3.05258e-06	8.69582e-06	0	1	0
dopamine metabolic process	GO_BP	838.534	87.1396	148.18	61.0407	3.73958	5.33069	2.1959	0.000402838	1.4333e-06	0.0318254	0.00118175	8.40191e-06	0.0534784	15.5825	3.24449e-06	9.1609e-06	0	1	0
response to mercury ion	GO_MF	1272.57	175.375	242.429	67.0544	4.27113	4.94933	1.36895	6.7563e-05	5.95489e-06	0.175922	0.000242699	2.87921e-05	0.232969	15.1748	4.26338e-06	1.1826e-05	1	1	0
U5 snRNP	GO_CC	-16.7457	580.569	681.506	100.937	4.66452	4.58996	0.679815	1.68133e-05	2.1973e-05	0.499136	7.19454e-05	9.11963e-05	0.564019	15.09	4.51396e-06	1.24275e-05	1	1	0
animal organ maturation	GO_BP	-76.7413	225.44	284.773	59.3332	4.48934	4.75375	0.990453	3.14414e-05	1.21776e-05	0.325779	0.000124711	5.37222e-05	0.396246	15.0805	4.54282e-06	1.24758e-05	1	1	0
complement-dependent cytotoxicity	GO_CC	899.022	221.335	276.228	54.8935	4.49777	4.70546	0.935092	3.0515e-05	1.45049e-05	0.353346	0.000121374	6.29622e-05	0.424323	14.9395	4.99663e-06	1.35869e-05	1	1	0
keratinocyte proliferation	GO_BP	-111.256	131.979	212.2	80.2215	3.79922	5.12062	1.93583	0.00033169	3.15504e-06	0.0574226	0.000994169	1.67729e-05	0.08933	14.7677	5.61338e-06	1.51151e-05	0	1	0
racemase and epimerase activity	GO_BP	-7.06479	171.901	206.482	34.5809	4.55467	4.58613	0.76807	2.49244e-05	2.22759e-05	0.445343	0.000101913	9.22222e-05	0.514837	14.7197	5.79954e-06	1.55202e-05	1	1	0
innervation	GO_BP	274.05	134.556	214.393	79.837	3.81241	5.09204	1.8962	0.000317675	3.50961e-06	0.0625659	0.000955623	1.83341e-05	0.0957903	14.6726	5.98798e-06	1.58912e-05	0	1	0
secretion by tissue	GO_MF	465.767	61.6833	163.885	102.201	2.42608	5.40333	3.36961	0.0181668	1.08852e-06	0.00129516	0.032951	6.51928e-06	0.00329461	14.6138	6.2327e-06	1.64222e-05	0	1	0
L-ascorbic acid metabolic process	GO_BP	1129.84	64.681	151.13	86.449	2.74285	5.37232	3.07306	0.00794001	1.22434e-06	0.0031397	0.0163213	7.25406e-06	0.00712238	14.5772	6.38974e-06	1.67163e-05	0	1	0
NADPH binding	GO_BP	832.382	225.645	79.9621	-145.683	5.34503	1.5878	-2.89281	1.35763e-06	0.117388	0.00525153	7.98661e-06	0.165301	0.0113384	14.5429	6.54086e-06	1.70712e-05	1	0	0
hydrogen sulfide metabolic process	GO_MF	54.7707	356.258	185.145	-171.113	5.38151	2.34443	-2.16675	1.18243e-06	0.0222536	0.0340808	7.05625e-06	0.0392669	0.0564943	14.4851	6.80413e-06	1.77164e-05	1	0	0
parallel fiber to Purkinje cell synapse	GO_BP	1085.57	42.5566	156.016	113.46	1.7406	5.34919	3.89009	0.0866832	1.33643e-06	0.000245933	0.127146	7.87588e-06	0.000765536	14.4595	6.92451e-06	1.79874e-05	0	1	0
phototransduction	GO_MF	-149.358	129.435	243.466	114.032	3.30984	5.21893	2.44438	0.00155409	2.18382e-06	0.017349	0.00384977	1.22382e-05	0.0317689	14.3827	7.29761e-06	1.88237e-05	0	1	0
sulfuric ester hydrolase activity	GO_MF	-332.032	225.644	385.785	160.141	3.55139	5.08987	2.11283	0.000735763	3.53814e-06	0.038623	0.0019988	1.84541e-05	0.0629215	14.1731	8.4264e-06	2.14349e-05	0	1	0
endolysosome	GO_BP	486.142	55.2871	111.371	56.0843	3.09575	5.22759	2.63251	0.002939	2.11386e-06	0.0106695	0.00672699	1.18864e-05	0.0210217	14.1603	8.50066e-06	2.15741e-05	0	1	0
ferrous iron binding	GO_CC	475.067	125.623	41.2697	-84.3529	5.22957	1.44017	-2.94363	2.09826e-06	0.154818	0.0045511	1.18238e-05	0.208399	0.00998889	14.0169	9.38301e-06	2.37588e-05	1	0	0
oxidoreductase activity, acting on single donors with incorporation of molecular oxygen	GO_BP	-327.682	338.547	277.579	-60.9674	5.04144	3.46504	-0.76106	4.23592e-06	0.000964472	0.449488	2.14845e-05	0.00253518	0.518712	13.8167	1.07762e-05	2.71619e-05	1	0	0
fear response	GO_BP	-21.0316	156.109	225.069	68.9598	3.96369	4.79041	1.46776	0.000192509	1.06581e-05	0.147194	0.000615435	4.81579e-05	0.199961	13.7943	1.0945e-05	2.75245e-05	0	1	0
cell migration involved in heart development	GO_BP	92.3059	135.467	287.839	152.372	2.90882	5.18107	2.74267	0.00502069	2.51696e-06	0.00794383	0.0108913	1.38705e-05	0.0163213	13.7514	1.12758e-05	2.8292e-05	0	1	0
cuticular plate	GO_CC	170.781	172.546	315.795	143.249	3.31075	5.07939	2.30408	0.00154981	3.67885e-06	0.024561	0.00384205	1.90381e-05	0.0424986	13.7472	1.13086e-05	2.83099e-05	0	1	0
axolemma	GO_BP	1010.9	85.233	126.932	41.6989	3.85411	4.81142	1.58062	0.000276978	9.87292e-06	0.119022	0.000846266	4.49781e-05	0.167389	13.6228	1.23301e-05	3.06587e-05	0	1	0
cellular response to aldehyde	GO_BP	955.335	138.425	112.23	-26.1952	5.00978	3.40485	-0.794712	4.76326e-06	0.00116219	0.429794	2.38307e-05	0.0029908	0.499992	13.582	1.26853e-05	3.14003e-05	1	0	0
retina layer formation	GO_MF	-121.796	242.008	203.624	-38.3841	4.93349	3.47968	-0.655935	6.31266e-06	0.000921464	0.514278	3.03008e-05	0.00244542	0.578563	13.3787	1.46199e-05	3.57879e-05	1	0	0
dendritic shaft	GO_BP	450.979	47.5925	160.285	112.692	1.82273	5.1459	3.61795	0.0731368	2.87091e-06	0.000595723	0.109904	1.55367e-05	0.00165801	13.3078	1.53644e-05	3.74444e-05	0	1	0
superoxide anion generation	GO_CC	783.423	135.427	240.856	105.43	3.32728	4.96054	2.17137	0.00147387	5.71376e-06	0.0337145	0.00367304	2.77478e-05	0.0560273	13.2484	1.60185e-05	3.89525e-05	0	1	0
cellular sodium ion homeostasis	GO_CC	1350.56	47.1652	109.725	62.5594	2.61609	5.10177	2.90877	0.0111419	3.38477e-06	0.00502146	0.0218485	1.79079e-05	0.0108913	13.1525	1.71355e-05	4.13049e-05	0	1	0
endosome lumen	GO_BP	425.819	89.6431	227.543	137.9	2.39796	5.10241	3.09226	0.0194913	3.3767e-06	0.00296909	0.0350463	1.78938e-05	0.00678181	13.0581	1.8313e-05	4.38559e-05	0	1	0
protein-lipid complex remodeling	GO_BP	-82.7627	224.615	303.673	79.0578	4.01472	4.54996	1.18453	0.000162226	2.53468e-05	0.240696	0.000531447	0.000103258	0.305552	13.0456	1.84755e-05	4.41493e-05	0	1	0
lung alveolus development	GO_BP	-14.0469	142.876	219.001	76.1254	3.68171	4.73068	1.6444	0.000485673	1.32397e-05	0.105124	0.00138429	5.80027e-05	0.150139	12.9404	1.98996e-05	4.72455e-05	0	1	0
GTP-dependent protein binding	GO_MF	606.838	103.428	196.231	92.8038	3.11482	4.95393	2.34287	0.0027797	5.85461e-06	0.0223394	0.00640665	2.83486e-05	0.0393972	12.9248	2.01195e-05	4.759e-05	0	1	0
response to salt	GO_BP	888.72	87.1506	184.913	97.7626	2.81726	5.01084	2.6492	0.00647833	4.74452e-06	0.0102079	0.0136423	2.38089e-05	0.0202447	12.8661	2.09728e-05	4.92638e-05	0	1	0
alkali metal ion binding	GO_CC	1017.12	108.662	108.638	-0.0240135	4.58312	3.84106	-0.000849037	2.25171e-05	0.000289143	0.999325	9.31046e-05	0.000877766	0.999325	12.7388	2.29547e-05	5.35772e-05	1	0	0
RNA decapping	GO_MF	-43.4157	180.501	319.719	139.217	3.26703	4.85094	2.11228	0.00176875	8.5459e-06	0.0386721	0.0043011	3.95311e-05	0.0629705	12.6892	2.37774e-05	5.52637e-05	0	1	0
response to lipoteichoic acid	GO_BP	-783.924	464.673	492.16	27.4865	4.46703	3.96609	0.221501	3.40255e-05	0.000190971	0.825426	0.000134158	0.000611697	0.852532	12.6363	2.46892e-05	5.71423e-05	1	0	0
response to amine	GO_BP	220.278	129.726	144.905	15.1791	4.36687	4.08896	0.428327	4.84019e-05	0.000126224	0.669888	0.000180729	0.000426152	0.721049	12.6291	2.48158e-05	5.73152e-05	1	1	0
amyloid precursor protein biosynthetic process	GO_BP	458.61	82.0908	192.432	110.341	2.54371	4.99847	2.86615	0.013459	4.9667e-06	0.00565758	0.025648	2.46993e-05	0.0121438	12.6145	2.50758e-05	5.76743e-05	0	1	0
G protein-coupled amine receptor activity	GO_BP	-490.902	401.391	364.787	-36.6044	4.69048	3.57334	-0.358565	1.53113e-05	0.000686444	0.721131	6.59443e-05	0.0018836	0.763795	12.5674	2.59302e-05	5.94634e-05	1	0	0
aminoacylase activity	GO_BP	627.054	246.544	347.423	100.879	3.82433	4.51756	1.31173	0.000305493	2.84445e-05	0.194417	0.000923168	0.00011433	0.253507	12.4655	2.78861e-05	6.32161e-05	0	1	0
Cul4A-RING E3 ubiquitin ligase complex	GO_MF	-22.7914	155.126	318.088	162.962	2.84988	4.89863	2.50965	0.00591941	7.17566e-06	0.0146935	0.0126321	3.39027e-05	0.0276506	12.3833	2.9576e-05	6.69096e-05	0	1	0
leukocyte migration involved in inflammatory response	GO_BP	85.8946	276.472	296.293	19.8206	4.39782	3.95087	0.264295	4.34245e-05	0.000200935	0.792424	0.000166268	0.000637449	0.824798	12.3647	2.99729e-05	6.75307e-05	1	0	0
sodium channel regulator activity	GO_BP	639.62	61.0249	174.466	113.441	2.07251	4.96693	3.22959	0.0423554	5.58068e-06	0.00197907	0.0683631	2.72614e-05	0.00475321	12.3352	3.06115e-05	6.87978e-05	0	1	0
U2-type catalytic step 2 spliceosome	GO_MF	-170.988	318.231	394.047	75.8165	4.07893	4.23388	0.814617	0.000130594	7.68541e-05	0.41839	0.000438669	0.000269927	0.488786	12.1837	3.41292e-05	7.61185e-05	1	1	0
extracellular matrix structural constituent conferring compression resistance	GO_BP	148.134	305.998	-37.5541	-343.552	4.25991	-0.438253	-4.00922	7.02407e-05	0.662717	0.000165255	0.000250957	0.714724	0.000539235	12.0728	3.69657e-05	8.19481e-05	1	0	0
blood vessel remodeling	GO_BP	-282.233	165.764	141.74	-24.0243	4.63898	3.32514	-0.563598	1.84314e-05	0.00148352	0.575048	7.79627e-05	0.00368874	0.637746	11.9165	4.13848e-05	9.11952e-05	1	0	0
glycoside metabolic process	GO_BP	386.325	126.746	135.625	8.87895	4.26375	3.82458	0.250383	6.93111e-05	0.000305242	0.803114	0.000247903	0.000923168	0.834875	11.6078	5.17834e-05	0.000111658	1	0	0
T-helper 1 type immune response	GO_BP	727.876	42.8335	274.067	231.233	0.868465	4.65813	3.93011	0.388468	1.7205e-05	0.000215328	0.459433	7.3402e-05	0.000679207	11.5617	5.35539e-05	0.000115144	0	1	0
cellular response to dsRNA	GO_BP	232.871	106.256	230.329	124.073	2.61868	4.75842	2.56325	0.011066	1.19728e-05	0.0127941	0.0217125	5.3084e-05	0.0246074	11.5576	5.3713e-05	0.000115144	0	1	0
WW domain binding	GO_BP	-39.1912	90.3951	292.335	201.94	1.7567	4.76234	3.28974	0.0838749	1.18034e-05	0.0016516	0.123739	5.25363e-05	0.00405793	11.3747	6.14011e-05	0.000129612	0	1	0
mitogen-activated protein kinase binding	GO_BP	-583.98	59.3072	281.39	222.083	1.17112	4.65788	3.67616	0.246004	1.72202e-05	0.000494425	0.311335	7.3402e-05	0.00140682	11.2181	6.88842e-05	0.000144304	0	1	0
excitatory extracellular ligand-gated ion channel activity	GO_BP	-377.295	130.197	190.237	60.0397	3.5294	4.32295	1.36435	0.000788536	5.64269e-05	0.17736	0.00212155	0.000206961	0.234591	11.1332	7.33269e-05	0.000152454	0	1	0
[truncated: 37 more rows]

## Sheet: F4-F6vsAll GSE
	Ontology	AveExpr	Coef.F1_3...F4_6	Coef.F1_3...F7_8	Coef.F4_6...F7_8	t.F1_3...F4_6	t.F1_3...F7_8	t.F4_6...F7_8	P.value.F1_3...F4_6	P.value.F1_3...F7_8	P.value.F4_6...F7_8	P.value.adj.F1_3...F4_6	P.value.adj.F1_3...F7_8	P.value.adj.F4_6...F7_8	F	F.p.value	F.p.value.adj	Results.F1_3...F4_6	Results.F1_3...F7_8	Results.F4_6...F7_8
[truncated: 154 more rows]

[truncated: 23 more sheets: F7-F8vsAll GSE, Tau peptides (Fig. 2b), MISEV (Ext Data Fig. 1), Astrocyte, Endothelial, GABAergic, Glutamatergic, Microglia, Oligodendrocyte, OPC, Pericyte, VLMC, M1-synapse, M2-myelin-oligoden, M3-mitochondrial, M4-sugar-metabolism, M5-extracellular-matrix, M6-cytoskeleton, M7-translation-ribosome, M8-blood …]
